# Supplementary material for: Arctic deep-sea hydrothermal microbiomes as a natural niche for novel antimicrobial peptides
Source: BMC Microbiol. 2026 May 8;26:576. doi: 10.1186/s12866-026-05098-1 (PMC13321764; doi:10.1186/s12866-026-05098-1)
Supplement: Supplementary file 1 — Supplementary Material 1: Table S1. Predicted antimicrobial peptides from AMOR hydrothermal vent biofilms. Peptide prediction was performed using Macrel v1.2.0, and the results include AMP class assignments, hemolytic probability, and AMP probability scores. Taxonomic classification of all MAGs was conducted using GTDB-Tk v2.5.2 with database release R226. [file 12866_2026_5098_MOESM1_ESM.xlsx]

## Sheet: Sheet1
Supplementary Table 1: Identified antimicrobial peptides (AMPs) and their taxonomic affiliation to metagenome-assembled genomes (MAGs)
MAG_ID	Vent Field	smORF_ID	AMP_Sequence	AMP_family	AMP_probability	Hemolytic	Hemolytic_probability	Full GTDB v2.5.2 DB release R226	Domain	Phylum	Class	Order	Family	Genus	Species
Aegir_M24_B10	Aegir	BPIAAOIK_33_20	VGVQIYFKYTPAIQWWSKTALRGYKVDHYFRKKTKSTLHAL	CLP	0.604	Hemo	0.772	d__Bacteria;p__Bacteroidota;c__Bacteroidia;o__Flavobacteriales;f__Salibacteraceae;g__CAJXZP01;s__	Bacteria	Bacteroidota	Bacteroidia	Flavobacteriales	Salibacteraceae	CAJXZP01
Aegir_M24_B101	Aegir	OAGAJOKM_21_2	LLKVTEAAYLKDIKHHLMMV	CLP	0.644	NonHemo	0.099	d__Bacteria;p__Bacteroidota;c__Bacteroidia;o__Flavobacteriales;f__Crocinitomicaceae;g__UBA4466;s__	Bacteria	Bacteroidota	Bacteroidia	Flavobacteriales	Crocinitomicaceae	UBA4466
Aegir_M24_B102	Aegir	CLDLOCKN_20_28	AIRTIRVLVAQNIFIPL	CLP	0.653	Hemo	0.901	d__Bacteria;p__Pseudomonadota;c__Gammaproteobacteria;o__GCA-001735895;f__GCA-001735895;g__JACNJF01;s__	Bacteria	Pseudomonadota	Gammaproteobacteria	GCA-001735895	GCA-001735895	JACNJF01
Aegir_M24_B108	Aegir	JDJMJEBK_126_3	LAMTYLDQKGVGSHTFTNKILKLIKIRTEDK	CLP	0.545	NonHemo	0.267	d__Bacteria;p__Pseudomonadota;c__Gammaproteobacteria;o__Enterobacterales;f__Kangiellaceae;g__GCA-002733465;s__	Bacteria	Pseudomonadota	Gammaproteobacteria	Enterobacterales	Kangiellaceae	GCA-002733465
Aegir_M24_B108	Aegir	JDJMJEBK_160_1	VVVLTPVTVVFIQLIMRMKVTTLRKELSMLMTLP	CLP	0.644	Hemo	0.911	d__Bacteria;p__Pseudomonadota;c__Gammaproteobacteria;o__Enterobacterales;f__Kangiellaceae;g__GCA-002733465;s__	Bacteria	Pseudomonadota	Gammaproteobacteria	Enterobacterales	Kangiellaceae	GCA-002733465
Aegir_M24_B108	Aegir	JDJMJEBK_91_31	RNVKAIAVLLIIGKNKGKNKGKKQKKGHVYFTISMCISQKM	CDP	0.564	Hemo	0.822	d__Bacteria;p__Pseudomonadota;c__Gammaproteobacteria;o__Enterobacterales;f__Kangiellaceae;g__GCA-002733465;s__	Bacteria	Pseudomonadota	Gammaproteobacteria	Enterobacterales	Kangiellaceae	GCA-002733465
Aegir_M24_B110	Aegir	NLMDFIEA_264_40	IAFIGNIVVALLAVSLFAATLRLTK	CLP	0.535	Hemo	0.921	d__Bacteria;p__Myxococcota;c__Polyangia;o__Haliangiales;f__Haliangiaceae;g__NORP324;s__	Bacteria	Myxococcota	Polyangia	Haliangiales	Haliangiaceae	NORP324
Aegir_M24_B110	Aegir	NLMDFIEA_365_8	AFFVTGSGVFAAHARATTGRKARYVFILMMVLRT	CLP	0.713	Hemo	0.802	d__Bacteria;p__Myxococcota;c__Polyangia;o__Haliangiales;f__Haliangiaceae;g__NORP324;s__	Bacteria	Myxococcota	Polyangia	Haliangiales	Haliangiaceae	NORP324
Aegir_M24_B111	Aegir	PIANMFAJ_178_2	LIITQYKYRKQLFISYAIKKIP	CLP	0.653	Hemo	0.802	d__Bacteria;p__Pseudomonadota;c__Gammaproteobacteria;o__SZUA-229;f__SZUA-229;g__GCA-2746365;s__	Bacteria	Pseudomonadota	Gammaproteobacteria	SZUA-229	SZUA-229	GCA-2746365
Aegir_M24_B115	Aegir	FBCILAEC_311_1	FLSFNRSPGGTAGQRPTAPTGGCFSPTRGRSLLTHPRPVAALIV	CDP	0.52	Hemo	0.574	d__Bacteria;p__Pseudomonadota;c__Alphaproteobacteria;o__Rhodobacterales;f__Rhodobacteraceae;g__Profundibacter;s__Profundibacter amoris	Bacteria	Pseudomonadota	Alphaproteobacteria	Rhodobacterales	Rhodobacteraceae	Profundibacter	Profundibacter amoris
Aegir_M24_B116	Aegir	LFICFLKJ_179_2	KSGYERFSFNNKRVETAFGGWKRCEGLGQRCGITSWHIPSEIRDD	CDP	0.554	NonHemo	0.089	d__Bacteria;p__Campylobacterota;c__Campylobacteria;o__Campylobacterales;f__Sulfurimonadaceae;g__Sulfurimonas;s__	Bacteria	Campylobacterota	Campylobacteria	Campylobacterales	Sulfurimonadaceae	Sulfurimonas
Aegir_M24_B116	Aegir	LFICFLKJ_70_19	VALLIARKDCLSKSLELKGVEENAREFKNKNKNKNLAFI	CDP	0.515	NonHemo	0.327	d__Bacteria;p__Campylobacterota;c__Campylobacteria;o__Campylobacterales;f__Sulfurimonadaceae;g__Sulfurimonas;s__	Bacteria	Campylobacterota	Campylobacteria	Campylobacterales	Sulfurimonadaceae	Sulfurimonas
Aegir_M24_B118	Aegir	FAKNGFII_173_3	KGQANPPSRSSTPPFQGGLSSFPLFKGGVRLRRMGDFIVEQTEISK	CLP	0.515	NonHemo	0.356	d__Bacteria;p__Bacteroidota;c__Bacteroidia;o__UBA10329;f__UBA10329;g__UBA10329;s__	Bacteria	Bacteroidota	Bacteroidia	UBA10329	UBA10329	UBA10329
Aegir_M24_B118	Aegir	FAKNGFII_286_15	WAPPFRRGNELIPPFKGGGEERDGGFFLHHVQGKTK	CLP	0.574	NonHemo	0.198	d__Bacteria;p__Bacteroidota;c__Bacteroidia;o__UBA10329;f__UBA10329;g__UBA10329;s__	Bacteria	Bacteroidota	Bacteroidia	UBA10329	UBA10329	UBA10329
Aegir_M24_B119	Aegir	DEJCOLOP_140_2	AGSLTLGLLLLLIGGVVDSIRYSSWKKQVVKS	CLP	0.515	Hemo	0.901	d__Bacteria;p__Planctomycetota;c__Phycisphaerae;o__Phycisphaerales;f__UBA1924;g__UBA1924;s__	Bacteria	Planctomycetota	Phycisphaerae	Phycisphaerales	UBA1924	UBA1924
Aegir_M24_B119	Aegir	DEJCOLOP_35_3	GLLGLVCAWARVAEMAKKSGIIRSIVRAKLGEGC	CDP	0.663	Hemo	0.901	d__Bacteria;p__Planctomycetota;c__Phycisphaerae;o__Phycisphaerales;f__UBA1924;g__UBA1924;s__	Bacteria	Planctomycetota	Phycisphaerae	Phycisphaerales	UBA1924	UBA1924
Aegir_M24_B12	Aegir	AMEDOMHJ_240_4	GFFVLKIYARQCNLNLKKVNVKNYT	CDP	0.644	Hemo	0.653	d__Bacteria;p__Pseudomonadota;c__Gammaproteobacteria;o__SZUA-229;f__SZUA-229;g__GCA-2746365;s__	Bacteria	Pseudomonadota	Gammaproteobacteria	SZUA-229	SZUA-229	GCA-2746365
Aegir_M24_B121	Aegir	JDPIOGND_12_43	EAVGFCGAVHSFGIIKTLNFGCGIDRFKNCGGPNWPTVFFFLSFWYSTNTQKRKY	CDP	0.525	Hemo	0.535	d__Bacteria;p__Patescibacteriota;c__Minisyncoccia;o__UBA9973;f__UBA918;g__OLB19;s__	Bacteria	Patescibacteriota	Minisyncoccia	UBA9973	UBA918	OLB19
Aegir_M24_B123	Aegir	FHGAEOEJ_19_55	ALTGSLWPGAGTKMVRTLPDTHHI	CLP	0.574	NonHemo	0.455	d__Bacteria;p__Pseudomonadota;c__Gammaproteobacteria;o__CAMYNG01;f__CAMYNG01;g__JALUTW01;s__JALUTW01 sp027021685	Bacteria	Pseudomonadota	Gammaproteobacteria	CAMYNG01	CAMYNG01	JALUTW01	JALUTW01 sp027021685
Aegir_M24_B127	Aegir	DHLFLHGA_40_1	GFANKNLKKVLVEKGLIVFYEEGYFMTFIQRGV	CLP	0.644	NonHemo	0.446	d__Bacteria;p__Planctomycetota;c__GCA-2746535;o__GCA-2746535;f__GCA-2746535;g__GCA-2746535;s__	Bacteria	Planctomycetota	GCA-2746535	GCA-2746535	GCA-2746535	GCA-2746535
Aegir_M24_B127	Aegir	DHLFLHGA_671_3	NISYQIKALYRQRGPRQLVQIIMKVNALIIFYWKGK	CLP	0.574	Hemo	0.644	d__Bacteria;p__Planctomycetota;c__GCA-2746535;o__GCA-2746535;f__GCA-2746535;g__GCA-2746535;s__	Bacteria	Planctomycetota	GCA-2746535	GCA-2746535	GCA-2746535	GCA-2746535
Aegir_M24_B127	Aegir	DHLFLHGA_687_6	IIKPVHNFGEKSIFNFYNMLKLTTLKQ	CLP	0.723	Hemo	0.673	d__Bacteria;p__Planctomycetota;c__GCA-2746535;o__GCA-2746535;f__GCA-2746535;g__GCA-2746535;s__	Bacteria	Planctomycetota	GCA-2746535	GCA-2746535	GCA-2746535	GCA-2746535
Aegir_M24_B127	Aegir	DHLFLHGA_706_1	VLFRNLLTSFLMNGLMPLKAVVARGPYFFKSFSRS	CLP	0.545	Hemo	0.881	d__Bacteria;p__Planctomycetota;c__GCA-2746535;o__GCA-2746535;f__GCA-2746535;g__GCA-2746535;s__	Bacteria	Planctomycetota	GCA-2746535	GCA-2746535	GCA-2746535	GCA-2746535
Aegir_M24_B129	Aegir	NPEJHEFM_245_4	AANIPCTAAEGKKSPTLPTFKKPKTAIINPPIKMAPKACGYPA	CDP	0.545	Hemo	0.851	d__Bacteria;p__Bacteroidota;c__Bacteroidia;o__Flavobacteriales;f__Vicingaceae;g__GCA-002793235;s__	Bacteria	Bacteroidota	Bacteroidia	Flavobacteriales	Vicingaceae	GCA-002793235
Aegir_M24_B129	Aegir	NPEJHEFM_40_5	LGIILIFFLGKAFYKLAEQHEMHRWGFGILGVVSYTQHI	CLP	0.644	NonHemo	0.436	d__Bacteria;p__Bacteroidota;c__Bacteroidia;o__Flavobacteriales;f__Vicingaceae;g__GCA-002793235;s__	Bacteria	Bacteroidota	Bacteroidia	Flavobacteriales	Vicingaceae	GCA-002793235
Aegir_M24_B130	Aegir	KOFGBFOK_149_7	SWLMIFKLGFFLTWPALLIGAIIYSKKMRKKPGKGRSLWNH	CLP	0.535	Hemo	0.842	d__Bacteria;p__Pseudomonadota;c__Gammaproteobacteria;o__Methylococcales;f__Methylomonadaceae;g__JALSJK01;s__JALSJK01 sp026989395	Bacteria	Pseudomonadota	Gammaproteobacteria	Methylococcales	Methylomonadaceae	JALSJK01	JALSJK01 sp026989395
Aegir_M24_B130	Aegir	KOFGBFOK_86_5	FVFHQEVINLSKKRMSIYQFKVLYKLAKKIFNWSTL	CLP	0.604	Hemo	0.832	d__Bacteria;p__Pseudomonadota;c__Gammaproteobacteria;o__Methylococcales;f__Methylomonadaceae;g__JALSJK01;s__JALSJK01 sp026989395	Bacteria	Pseudomonadota	Gammaproteobacteria	Methylococcales	Methylomonadaceae	JALSJK01	JALSJK01 sp026989395
Aegir_M24_B14	Aegir	ANCDLGFE_9_6	IVGLVVLMVGRRREVIQPEKILVRETRELLKAAL	CLP	0.525	NonHemo	0.366	d__Bacteria;p__Pseudomonadota;c__Gammaproteobacteria;o__Pseudomonadales;f__Azotimanducaceae;g__GCA-002726655;s__	Bacteria	Pseudomonadota	Gammaproteobacteria	Pseudomonadales	Azotimanducaceae	GCA-002726655
Aegir_M24_B15	Aegir	LJPEBJAM_137_1	RKGWTHYAAAVGATVFAHNLQVLTRC	CDP	0.505	Hemo	0.554	d__Bacteria;p__Planctomycetota;c__UBA1135;o__UBA1135;f__GCA-002686595;g__GCA-2862085;s__	Bacteria	Planctomycetota	UBA1135	UBA1135	GCA-002686595	GCA-2862085
Aegir_M24_B15	Aegir	LJPEBJAM_187_9	RKGWTHYAAAVGATVFAHNLQVLTRC	CDP	0.505	Hemo	0.554	d__Bacteria;p__Planctomycetota;c__UBA1135;o__UBA1135;f__GCA-002686595;g__GCA-2862085;s__	Bacteria	Planctomycetota	UBA1135	UBA1135	GCA-002686595	GCA-2862085
Aegir_M24_B17	Aegir	JECBHHKC_163_2	AKAILKKRQILQAKAQNQVMMIIEF	CLP	0.515	Hemo	0.584	d__Bacteria;p__Pseudomonadota;c__Gammaproteobacteria;o__Enterobacterales;f__Alteromonadaceae;g__;s__	Bacteria	Pseudomonadota	Gammaproteobacteria	Enterobacterales	Alteromonadaceae
Aegir_M24_B19	Aegir	FPDLEAHF_15_3	ILTNVVLKYVEKKWLLAKFNFSRNWVAYSMGKKLDSE	CLP	0.525	NonHemo	0.475	d__Bacteria;p__Bdellovibrionota;c__Bacteriovoracia;o__Bacteriovoracales;f__Bacteriovoracaceae;g__;s__	Bacteria	Bdellovibrionota	Bacteriovoracia	Bacteriovoracales	Bacteriovoracaceae
Aegir_M24_B21	Aegir	LHGLAGHD_6_47	LIIKADAARGGRETRNHKVSKMLAVSIVLTVFSLLTVFLVTG	CLP	0.505	Hemo	0.891	d__Bacteria;p__Pseudomonadota;c__Alphaproteobacteria;o__Rhizobiales;f__Rhizobiaceae;g__SZUA-100;s__	Bacteria	Pseudomonadota	Alphaproteobacteria	Rhizobiales	Rhizobiaceae	SZUA-100
Aegir_M24_B22	Aegir	BBBCDLJB_456_9	FLILRIIRKSHQPSQECTRLMAAFSPSLLKSGEK	CDP	0.515	Hemo	0.604	d__Bacteria;p__Myxococcota;c__Polyangia;o__Haliangiales;f__Haliangiaceae;g__NORP324;s__	Bacteria	Myxococcota	Polyangia	Haliangiales	Haliangiaceae	NORP324
Aegir_M24_B24	Aegir	FPPHCGEG_33_6	SIYGRVCNGICDYLPSNSVQQRLLNRGLFKELR	CDP	0.515	NonHemo	0.248	d__Bacteria;p__Pseudomonadota;c__Gammaproteobacteria;o__SZUA-152;f__SZUA-152;g__SZUA-152;s__	Bacteria	Pseudomonadota	Gammaproteobacteria	SZUA-152	SZUA-152	SZUA-152
Aegir_M24_B25	Aegir	GCPKHDHJ_83_1	VAARIAHTPQREIPRKLIVAREQWFLILMKANK	CLP	0.723	Hemo	0.673	d__Bacteria;p__Pseudomonadota;c__Gammaproteobacteria;o__SZUA-152;f__SZUA-152;g__SZUA-152;s__	Bacteria	Pseudomonadota	Gammaproteobacteria	SZUA-152	SZUA-152	SZUA-152
Aegir_M24_B26	Aegir	BLIMOGOC_130_30	LYDYFSKIWKSKIIIVFNKNKVKKKPRK	CLP	0.505	Hemo	0.871	d__Bacteria;p__Bacteroidota;c__Bacteroidia;o__Flavobacteriales;f__Flavobacteriaceae;g__GCA-002733185;s__	Bacteria	Bacteroidota	Bacteroidia	Flavobacteriales	Flavobacteriaceae	GCA-002733185
Aegir_M24_B27	Aegir	MGMOCMNP_104_4	VAQLYFFMKKKLKKLFCTLKFPIQRKKNKIVFNSVKKIT	CDP	0.535	Hemo	0.96	d__Bacteria;p__Bacteroidota;c__Bacteroidia;o__Cytophagales;f__Bernardetiaceae;g__;s__	Bacteria	Bacteroidota	Bacteroidia	Cytophagales	Bernardetiaceae
Aegir_M24_B27	Aegir	MGMOCMNP_352_10	NNTLKIVLGIIGIVFAISLVTKAVSVLISVTIFLAVTYVGYRVVTNMMAKK	CLP	0.505	Hemo	0.851	d__Bacteria;p__Bacteroidota;c__Bacteroidia;o__Cytophagales;f__Bernardetiaceae;g__;s__	Bacteria	Bacteroidota	Bacteroidia	Cytophagales	Bernardetiaceae
Aegir_M24_B29	Aegir	IMEAMOFF_109_4	GLLTLLIFAVFFFFMMKAGCGSHVTHGHKDK	CDP	0.584	Hemo	0.832	d__Bacteria;p__Pseudomonadota;c__Gammaproteobacteria;o__Enterobacterales;f__GCA-002770795;g__DRNA01;s__	Bacteria	Pseudomonadota	Gammaproteobacteria	Enterobacterales	GCA-002770795	DRNA01
Aegir_M24_B29	Aegir	IMEAMOFF_65_38	ILGIGGSQTDLIKTAVLSNKPAAFKKI	CLP	0.564	Hemo	0.713	d__Bacteria;p__Pseudomonadota;c__Gammaproteobacteria;o__Enterobacterales;f__GCA-002770795;g__DRNA01;s__	Bacteria	Pseudomonadota	Gammaproteobacteria	Enterobacterales	GCA-002770795	DRNA01
Aegir_M24_B29	Aegir	IMEAMOFF_65_8	VGMTGMTGGYLIVKQLVLLGAEACKLKPRFTEIKIQIR	CDP	0.515	Hemo	0.723	d__Bacteria;p__Pseudomonadota;c__Gammaproteobacteria;o__Enterobacterales;f__GCA-002770795;g__DRNA01;s__	Bacteria	Pseudomonadota	Gammaproteobacteria	Enterobacterales	GCA-002770795	DRNA01
Aegir_M24_B3	Aegir	CKOFCMJB_774_6	GSLGGACPRNKGLRMKQVNQFSGKLSFIWALKGVA	CDP	0.693	Hemo	0.792	d__Bacteria;p__Myxococcota;c__UBA9042;o__PHBI01;f__CALCNF01;g__;s__	Bacteria	Myxococcota	UBA9042	PHBI01	CALCNF01
Aegir_M24_B30	Aegir	PJACAEJC_217_1	AIIAGMMYVLLFKRYTNTIPEKHTATSEVFKLLPSVK	CLP	0.723	Hemo	0.871	d__Bacteria;p__Bacteroidota;c__Bacteroidia;o__Flavobacteriales;f__Crocinitomicaceae;g__Putridiphycobacter;s__	Bacteria	Bacteroidota	Bacteroidia	Flavobacteriales	Crocinitomicaceae	Putridiphycobacter
Aegir_M24_B31	Aegir	LKIEJCHL_455_5	IYANNETKVALHGVIRGVMFFLTQGSGK	CLP	0.564	Hemo	0.713	d__Bacteria;p__Pseudomonadota;c__Gammaproteobacteria;o__Enterobacterales;f__Kangiellaceae;g__GCA-002733465;s__	Bacteria	Pseudomonadota	Gammaproteobacteria	Enterobacterales	Kangiellaceae	GCA-002733465
Aegir_M24_B32	Aegir	CGGEEMNC_101_11	TLLKKPQITQITQIFTRLKLVKIRAIRGFFQ	CLP	0.743	Hemo	0.772	d__Bacteria;p__Chloroflexota;c__Anaerolineae;o__Promineifilales;f__Promineifilaceae;g__JAJRTP01;s__	Bacteria	Chloroflexota	Anaerolineae	Promineifilales	Promineifilaceae	JAJRTP01
Aegir_M24_B32	Aegir	CGGEEMNC_290_9	LFAWRQVCCAKLMHTHYSGKGLTMLLHFKYI	CDP	0.683	Hemo	0.901	d__Bacteria;p__Chloroflexota;c__Anaerolineae;o__Promineifilales;f__Promineifilaceae;g__JAJRTP01;s__	Bacteria	Chloroflexota	Anaerolineae	Promineifilales	Promineifilaceae	JAJRTP01
Aegir_M24_B32	Aegir	CGGEEMNC_293_3	TLLKKPQITQIFTRLKLVKIRAIRGFFQ	CLP	0.644	Hemo	0.713	d__Bacteria;p__Chloroflexota;c__Anaerolineae;o__Promineifilales;f__Promineifilaceae;g__JAJRTP01;s__	Bacteria	Chloroflexota	Anaerolineae	Promineifilales	Promineifilaceae	JAJRTP01
Aegir_M24_B32	Aegir	CGGEEMNC_506_8	TLLKKPQITQITQIFTRLKLVKIRAIRGFFQ	CLP	0.743	Hemo	0.772	d__Bacteria;p__Chloroflexota;c__Anaerolineae;o__Promineifilales;f__Promineifilaceae;g__JAJRTP01;s__	Bacteria	Chloroflexota	Anaerolineae	Promineifilales	Promineifilaceae	JAJRTP01
Aegir_M24_B32	Aegir	CGGEEMNC_525_3	GAGMLRPHAEKHVFFVAGNFHTGTEFGPQFFYG	CLP	0.505	NonHemo	0.406	d__Bacteria;p__Chloroflexota;c__Anaerolineae;o__Promineifilales;f__Promineifilaceae;g__JAJRTP01;s__	Bacteria	Chloroflexota	Anaerolineae	Promineifilales	Promineifilaceae	JAJRTP01
Aegir_M24_B34	Aegir	OINKMAKN_13_57	LMLMLMLMLMLMLMLMLA	CLP	0.515	NonHemo	0.267	d__Bacteria;p__Pseudomonadota;c__Alphaproteobacteria;o__Rhizobiales;f__Devosiaceae;g__DROE01;s__	Bacteria	Pseudomonadota	Alphaproteobacteria	Rhizobiales	Devosiaceae	DROE01
Aegir_M24_B35	Aegir	OAFPEDIB_12_79	AVHYHLARKEVSVLASMKFVPAIS	CLP	0.604	Hemo	0.604	d__Bacteria;p__Pseudomonadota;c__Gammaproteobacteria;o__UWMA-0217;f__UWMA-0217;g__JALSHZ01;s__	Bacteria	Pseudomonadota	Gammaproteobacteria	UWMA-0217	UWMA-0217	JALSHZ01
Aegir_M24_B36	Aegir	CFEKOEEO_124_2	CVCFRTREPSMRQGRRARPVYISAKATTKLTCVDVPFKTSGVR	CDP	0.505	NonHemo	0.455	d__Bacteria;p__Planctomycetota;c__UBA11346;o__UBA11346;f__UBA11346;g__JANQLF01;s__	Bacteria	Planctomycetota	UBA11346	UBA11346	UBA11346	JANQLF01
Aegir_M24_B37	Aegir	FGBPHCAI_21_16	LILQLALGAFLIGGGIITFTNWVSEKLKRKSTY	CLP	0.624	Hemo	0.891	d__Bacteria;p__Bacteroidota;c__Bacteroidia;o__Chitinophagales;f__Saprospiraceae;g__UBA6168;s__	Bacteria	Bacteroidota	Bacteroidia	Chitinophagales	Saprospiraceae	UBA6168
Aegir_M24_B37	Aegir	FGBPHCAI_30_60	GPCNSNCTQMWMPNRTAVKGNKLLQPQPPKDFARVV	CDP	0.564	NonHemo	0.446	d__Bacteria;p__Bacteroidota;c__Bacteroidia;o__Chitinophagales;f__Saprospiraceae;g__UBA6168;s__	Bacteria	Bacteroidota	Bacteroidia	Chitinophagales	Saprospiraceae	UBA6168
Aegir_M24_B37	Aegir	FGBPHCAI_57_34	GLVVCNAPAISRRCQTTLAPLPVPPPILNCTRFFHILR	CDP	0.554	Hemo	0.851	d__Bacteria;p__Bacteroidota;c__Bacteroidia;o__Chitinophagales;f__Saprospiraceae;g__UBA6168;s__	Bacteria	Bacteroidota	Bacteroidia	Chitinophagales	Saprospiraceae	UBA6168
Aegir_M24_B37	Aegir	FGBPHCAI_57_45	WRVWRGFKVFKLFKVFKLLRGLRVFKLFKVFKLLRGVRVFKLFKVFKLLRGVRGLSCLSC	CDP	0.554	Hemo	0.901	d__Bacteria;p__Bacteroidota;c__Bacteroidia;o__Chitinophagales;f__Saprospiraceae;g__UBA6168;s__	Bacteria	Bacteroidota	Bacteroidia	Chitinophagales	Saprospiraceae	UBA6168
Aegir_M24_B37	Aegir	FGBPHCAI_72_17	GFGQGRPPGCHKPKLASEKNHFAVVYKRTFVKFEGILHPF	CDP	0.644	Hemo	0.614	d__Bacteria;p__Bacteroidota;c__Bacteroidia;o__Chitinophagales;f__Saprospiraceae;g__UBA6168;s__	Bacteria	Bacteroidota	Bacteroidia	Chitinophagales	Saprospiraceae	UBA6168
Aegir_M24_B37	Aegir	FGBPHCAI_87_37	AGIGGGAKKKNEKLFGNFELRAKTSANSHYFTSAGKDKKAILKEA	CLP	0.525	Hemo	0.515	d__Bacteria;p__Bacteroidota;c__Bacteroidia;o__Chitinophagales;f__Saprospiraceae;g__UBA6168;s__	Bacteria	Bacteroidota	Bacteroidia	Chitinophagales	Saprospiraceae	UBA6168
Aegir_M24_B38	Aegir	BMKALGPG_1031_4	GVSVIVLARKGRATECSAARPEWKQARRQGLKPQ	CDP	0.545	Hemo	0.574	d__Bacteria;p__Planctomycetota;c__UBA1135;o__UBA2386;f__UBA2386;g__;s__	Bacteria	Planctomycetota	UBA1135	UBA2386	UBA2386
Aegir_M24_B38	Aegir	BMKALGPG_1050_1	FAIRAVSVIAITNSIGSTKGRMGRFFAE	CLP	0.554	Hemo	0.594	d__Bacteria;p__Planctomycetota;c__UBA1135;o__UBA2386;f__UBA2386;g__;s__	Bacteria	Planctomycetota	UBA1135	UBA2386	UBA2386
Aegir_M24_B38	Aegir	BMKALGPG_115_5	KGRGGCFSGSNTKLHSWSCDVVVEGLGNVNHH	CDP	0.515	NonHemo	0.079	d__Bacteria;p__Planctomycetota;c__UBA1135;o__UBA2386;f__UBA2386;g__;s__	Bacteria	Planctomycetota	UBA1135	UBA2386	UBA2386
Aegir_M24_B39	Aegir	PINHJFLC_167_1	FAELSLAGKGIFCQVVNQAKLLNKLH	CDP	0.663	Hemo	0.683	d__Bacteria;p__Verrucomicrobiota;c__Kiritimatiellia;o__UBA8416;f__;g__;s__	Bacteria	Verrucomicrobiota	Kiritimatiellia	UBA8416
Aegir_M24_B39	Aegir	PINHJFLC_508_5	LLSGRAGWVKLPEKLVHSMDVFTCKLSAELRHFLRGP	CDP	0.772	NonHemo	0.436	d__Bacteria;p__Verrucomicrobiota;c__Kiritimatiellia;o__UBA8416;f__;g__;s__	Bacteria	Verrucomicrobiota	Kiritimatiellia	UBA8416
Aegir_M24_B39	Aegir	PINHJFLC_638_1	LFGNSLEKGKNSKRMIFLAIKGVEMMEEVRA	CLP	0.554	NonHemo	0.188	d__Bacteria;p__Verrucomicrobiota;c__Kiritimatiellia;o__UBA8416;f__;g__;s__	Bacteria	Verrucomicrobiota	Kiritimatiellia	UBA8416
Aegir_M24_B39	Aegir	PINHJFLC_811_1	VIRLLVDQQVFRLEDAHGLRRMLLPWVR	CLP	0.604	NonHemo	0.198	d__Bacteria;p__Verrucomicrobiota;c__Kiritimatiellia;o__UBA8416;f__;g__;s__	Bacteria	Verrucomicrobiota	Kiritimatiellia	UBA8416
Aegir_M24_B40	Aegir	ADFKEOCB_70_1	SLILSFYIRKINNLLEAKITLK	CLP	0.703	Hemo	0.733	d__Bacteria;p__Bacteroidota;c__Bacteroidia;o__Cytophagales;f__JAHDFW01;g__JAHDFW01;s__	Bacteria	Bacteroidota	Bacteroidia	Cytophagales	JAHDFW01	JAHDFW01
Aegir_M24_B41	Aegir	AOLGDHFD_212_11	LVTIPPGFEPKSGSVKPKHPKYSPEANFGKYFFRCSSFPNL	CDP	0.713	Hemo	0.545	d__Bacteria;p__Bacteroidota;c__Bacteroidia;o__Flavobacteriales;f__Flavobacteriaceae;g__S010-17;s__	Bacteria	Bacteroidota	Bacteroidia	Flavobacteriales	Flavobacteriaceae	S010-17
Aegir_M24_B42	Aegir	BCGFPKJE_39_1	RVTGLVLTQANPRRISRYGYTGYGYGYGTNAARKYYTD	CLP	0.554	NonHemo	0.436	d__Bacteria;p__Pseudomonadota;c__Alphaproteobacteria;o__Rhodobacterales;f__Rhodobacteraceae;g__Oceanicella;s__	Bacteria	Pseudomonadota	Alphaproteobacteria	Rhodobacterales	Rhodobacteraceae	Oceanicella
Aegir_M24_B42	Aegir	BCGFPKJE_44_7	HKKAWQAPALKKVAVKTVTMGNGKPKNPGDACGYAAFGSTAKCS	CDP	0.564	Hemo	0.564	d__Bacteria;p__Pseudomonadota;c__Alphaproteobacteria;o__Rhodobacterales;f__Rhodobacteraceae;g__Oceanicella;s__	Bacteria	Pseudomonadota	Alphaproteobacteria	Rhodobacterales	Rhodobacteraceae	Oceanicella
Aegir_M24_B45	Aegir	DPHDEEHI_52_2	VGVISMSGKEIDRVGIISRVAKREMRQKTAGERFL	CLP	0.574	NonHemo	0.366	d__Bacteria;p__Myxococcota;c__Bradymonadia;o__Bradymonadales;f__Bradymonadaceae;g__CALJNB01;s__	Bacteria	Myxococcota	Bradymonadia	Bradymonadales	Bradymonadaceae	CALJNB01
Aegir_M24_B46	Aegir	GPNBCOBB_395_7	DSKHHIIERKPTLFRSIWEFYYVFHSSKFGNVFFTKGKWTNI	CLP	0.525	NonHemo	0.436	d__Bacteria;p__Bacteroidota_A;c__Kapaibacteriia;o__Kapaibacteriales;f__UBA2268;g__;s__	Bacteria	Bacteroidota_A	Kapaibacteriia	Kapaibacteriales	UBA2268
Aegir_M24_B47	Aegir	MFJGAAJL_28_15	QFIITTPTKTDTHTNLVGITIPIKNGVVQIKPGHTEYLTNVVAGDILCVTRLIKLLKSVLVKVCAV	CDP	0.624	Hemo	0.812	d__Bacteria;p__Patescibacteriota;c__Minisyncoccia;o__UBA9973;f__UBA918;g__OLB19;s__	Bacteria	Patescibacteriota	Minisyncoccia	UBA9973	UBA918	OLB19
Aegir_M24_B5	Aegir	HPFIMPEI_29_9	AVVVVKKIKSVAKKHHCKQYEYN	CDP	0.594	Hemo	0.891	d__Bacteria;p__Pseudomonadota;c__Gammaproteobacteria;o__Methylococcales;f__Methylomonadaceae;g__QPIN01;s__	Bacteria	Pseudomonadota	Gammaproteobacteria	Methylococcales	Methylomonadaceae	QPIN01
Aegir_M24_B51	Aegir	CLBBIEOL_24_3	LLLLGAISFSSCSRGGYKKGKQLKKGKAIPCPTKDC	CDP	0.614	Hemo	0.772	d__Bacteria;p__Bacteroidota;c__Bacteroidia;o__Cytophagales;f__Cyclobacteriaceae;g__;s__	Bacteria	Bacteroidota	Bacteroidia	Cytophagales	Cyclobacteriaceae
Aegir_M24_B52	Aegir	JLMBNEBE_87_10	YKGYKTRRFKSCNAAMYKGYNATRLKLKM	CDP	0.512	Hemo	0.752	d__Bacteria;p__Pseudomonadota;c__Gammaproteobacteria;o__Enterobacterales;f__Alteromonadaceae;g__Colwellia;s__	Bacteria	Pseudomonadota	Gammaproteobacteria	Enterobacterales	Alteromonadaceae	Colwellia
Aegir_M24_B54	Aegir	DONGBMFP_677_6	LCFKLQRGLCCSLKTYAVGLTRGKFQRKILRFVRRLDALHF	CDP	0.604	Hemo	0.96	d__Bacteria;p__Myxococcota;c__UBA727;o__UBA727;f__;g__;s__	Bacteria	Myxococcota	UBA727	UBA727
Aegir_M24_B55	Aegir	BKMJBOJD_137_19	GVGDGQPAGKQADTAFHHTHVYVQHKGLYIFGA	CLP	0.653	NonHemo	0.188	d__Bacteria;p__Pseudomonadota;c__Alphaproteobacteria;o__Rhodobacterales;f__Rhodobacteraceae;g__NORP23;s__	Bacteria	Pseudomonadota	Alphaproteobacteria	Rhodobacterales	Rhodobacteraceae	NORP23
Aegir_M24_B56	Aegir	DBCHONDG_144_3	IYVIKHLMLSNQKFIFYCTIFDVSTFKRYFKLFG	CDP	0.554	Hemo	0.812	d__Bacteria;p__Bacteroidota;c__Bacteroidia;o__Cytophagales;f__Cyclobacteriaceae;g__S012-113;s__	Bacteria	Bacteroidota	Bacteroidia	Cytophagales	Cyclobacteriaceae	S012-113
Aegir_M24_B56	Aegir	DBCHONDG_295_6	IIVTRITCFVGSGWVIKVGPGHAGIKGGKFIEGGLGTPKNE	CDP	0.594	Hemo	0.713	d__Bacteria;p__Bacteroidota;c__Bacteroidia;o__Cytophagales;f__Cyclobacteriaceae;g__S012-113;s__	Bacteria	Bacteroidota	Bacteroidia	Cytophagales	Cyclobacteriaceae	S012-113
Aegir_M24_B58	Aegir	GNKANFNI_17_14	ACFIWRGNRTDDRRGLKKLGNRPNLTKYPAVGGFV	CDP	0.822	Hemo	0.614	d__Bacteria;p__Pseudomonadota;c__Gammaproteobacteria;o__Methylococcales;f__Methylomonadaceae;g__WTBX01;s__WTBX01 sp030949405	Bacteria	Pseudomonadota	Gammaproteobacteria	Methylococcales	Methylomonadaceae	WTBX01	WTBX01 sp030949405
Aegir_M24_B58	Aegir	GNKANFNI_31_10	LYWGIIRLIKTYLMINSKKLAKITPPLKL	CLP	0.782	Hemo	0.98	d__Bacteria;p__Pseudomonadota;c__Gammaproteobacteria;o__Methylococcales;f__Methylomonadaceae;g__WTBX01;s__WTBX01 sp030949405	Bacteria	Pseudomonadota	Gammaproteobacteria	Methylococcales	Methylomonadaceae	WTBX01	WTBX01 sp030949405
Aegir_M24_B58	Aegir	GNKANFNI_55_6	GASIIVGGQWGDEAKGKIASYLTLKDNFSVACRAGHGFLIKN	CDP	0.584	Hemo	0.525	d__Bacteria;p__Pseudomonadota;c__Gammaproteobacteria;o__Methylococcales;f__Methylomonadaceae;g__WTBX01;s__WTBX01 sp030949405	Bacteria	Pseudomonadota	Gammaproteobacteria	Methylococcales	Methylomonadaceae	WTBX01	WTBX01 sp030949405
Aegir_M24_B58	Aegir	GNKANFNI_95_11	FGFRFIKLQPTDYVLQYRNGQLVREGAGFLSFILRRPPP	CLP	0.515	Hemo	0.515	d__Bacteria;p__Pseudomonadota;c__Gammaproteobacteria;o__Methylococcales;f__Methylomonadaceae;g__WTBX01;s__WTBX01 sp030949405	Bacteria	Pseudomonadota	Gammaproteobacteria	Methylococcales	Methylomonadaceae	WTBX01	WTBX01 sp030949405
Aegir_M24_B59	Aegir	ECACJCPL_140_6	IMIKSKSVGKSLKNSILEWTHTLINKIFRFKLI	CLP	0.772	Hemo	0.891	d__Bacteria;p__Calditrichota;c__Calditrichia;o__Calditrichales;f__J004;g__JABFGF01;s__	Bacteria	Calditrichota	Calditrichia	Calditrichales	J004	JABFGF01
Aegir_M24_B59	Aegir	ECACJCPL_167_10	FVCNWKGKAHFDAKVLWAAIAYNIRVMTRLVLAKIALQ	CDP	0.564	Hemo	0.98	d__Bacteria;p__Calditrichota;c__Calditrichia;o__Calditrichales;f__J004;g__JABFGF01;s__	Bacteria	Calditrichota	Calditrichia	Calditrichales	J004	JABFGF01
Aegir_M24_B59	Aegir	ECACJCPL_208_8	IMIKSKSVGKGLNYFYFGISGISKIYAKYF	CLP	0.594	Hemo	0.891	d__Bacteria;p__Calditrichota;c__Calditrichia;o__Calditrichales;f__J004;g__JABFGF01;s__	Bacteria	Calditrichota	Calditrichia	Calditrichales	J004	JABFGF01
Aegir_M24_B59	Aegir	ECACJCPL_81_21	IMIKSKSVGKSLNNFYFRISGYTLLVAEVKI	CLP	0.713	Hemo	0.901	d__Bacteria;p__Calditrichota;c__Calditrichia;o__Calditrichales;f__J004;g__JABFGF01;s__	Bacteria	Calditrichota	Calditrichia	Calditrichales	J004	JABFGF01
Aegir_M24_B6	Aegir	KKNDCODD_100_6	YLQINKVGLKTCKKENKVIRLKQIIVPFLC	CDP	0.584	Hemo	0.802	d__Bacteria;p__Bacteroidota;c__Bacteroidia;o__Chitinophagales;f__Saprospiraceae;g__CAJQQY01;s__	Bacteria	Bacteroidota	Bacteroidia	Chitinophagales	Saprospiraceae	CAJQQY01
Aegir_M24_B6	Aegir	KKNDCODD_182_1	KKKWFFLKRQIDSLEKLAYKFVRKKP	CLP	0.594	Hemo	0.703	d__Bacteria;p__Bacteroidota;c__Bacteroidia;o__Chitinophagales;f__Saprospiraceae;g__CAJQQY01;s__	Bacteria	Bacteroidota	Bacteroidia	Chitinophagales	Saprospiraceae	CAJQQY01
Aegir_M24_B6	Aegir	KKNDCODD_308_9	LFFLAKTNLQQFVLKKQILYKQFVYKIIECTLSPT	CDP	0.663	Hemo	0.802	d__Bacteria;p__Bacteroidota;c__Bacteroidia;o__Chitinophagales;f__Saprospiraceae;g__CAJQQY01;s__	Bacteria	Bacteroidota	Bacteroidia	Chitinophagales	Saprospiraceae	CAJQQY01
Aegir_M24_B6	Aegir	KKNDCODD_310_3	GLFTFNKKKKKRLDDLSHLPGINMKKIWGGKKKKNSSSGCGDIIPQ	CDP	0.535	Hemo	0.545	d__Bacteria;p__Bacteroidota;c__Bacteroidia;o__Chitinophagales;f__Saprospiraceae;g__CAJQQY01;s__	Bacteria	Bacteroidota	Bacteroidia	Chitinophagales	Saprospiraceae	CAJQQY01
Aegir_M24_B61	Aegir	JFGKALPH_415_7	LKKNNKVRIFFEIVILKIKTVVDKLFSYTAFLYEI	CLP	0.545	Hemo	0.653	d__Bacteria;p__Bacteroidota;c__Bacteroidia;o__Cytophagales;f__Bernardetiaceae;g__;s__	Bacteria	Bacteroidota	Bacteroidia	Cytophagales	Bernardetiaceae
Aegir_M24_B61	Aegir	JFGKALPH_53_9	ARGVLILKKKGKSLNLFFWETYKDTRH	CLP	0.673	Hemo	0.693	d__Bacteria;p__Bacteroidota;c__Bacteroidia;o__Cytophagales;f__Bernardetiaceae;g__;s__	Bacteria	Bacteroidota	Bacteroidia	Cytophagales	Bernardetiaceae
Aegir_M24_B62	Aegir	OOCMFLME_58_17	YGSDIATPISKAWKYGFIKGVGNK	CLP	0.772	Hemo	0.812	d__Bacteria;p__Pseudomonadota;c__Gammaproteobacteria;o__Methylococcales;f__Methylomonadaceae;g__QPIN01;s__QPIN01 sp026988195	Bacteria	Pseudomonadota	Gammaproteobacteria	Methylococcales	Methylomonadaceae	QPIN01	QPIN01 sp026988195
Aegir_M24_B63	Aegir	EMAKPJIN_100_1	AAFEKLRRYARSERRKLAEVAEEMVRCAERLYEVAHGG	CDP	0.564	NonHemo	0.178	d__Bacteria;p__Pseudomonadota;c__Gammaproteobacteria;o__UBA6429;f__Thiohalophilaceae;g__JALSSV01;s__	Bacteria	Pseudomonadota	Gammaproteobacteria	UBA6429	Thiohalophilaceae	JALSSV01
Aegir_M24_B65	Aegir	HEPNEEPN_374_1	IGAGGAALAAELAFGKKNFKEATKIGTGAAVGRLFSTILKTGFAITIAALLIVAAFL	CLP	0.545	Hemo	0.881	d__Bacteria;p__Planctomycetota;c__Phycisphaerae;o__Phycisphaerales;f__UBA1924;g__JAUIES01;s__	Bacteria	Planctomycetota	Phycisphaerae	Phycisphaerales	UBA1924	JAUIES01
Aegir_M24_B67	Aegir	DHIBOGDD_169_1	AATVLKKAGFRKLYHLEGDMLGWHAKGLPMEK	CLP	0.663	NonHemo	0.475	d__Bacteria;p__Myxococcota_A;c__UBA9160;o__UBA9160;f__UBA4427;g__UBA4427;s__	Bacteria	Myxococcota_A	UBA9160	UBA9160	UBA4427	UBA4427
Aegir_M24_B67	Aegir	DHIBOGDD_272_33	CTGPKWTNHVTAWTCTGYNLDHYGMKNKFISNLGW	CDP	0.545	NonHemo	0.376	d__Bacteria;p__Myxococcota_A;c__UBA9160;o__UBA9160;f__UBA4427;g__UBA4427;s__	Bacteria	Myxococcota_A	UBA9160	UBA9160	UBA4427	UBA4427
Aegir_M24_B7	Aegir	LKKEPBNP_148_14	LLTQLNITPIKTKISLIDKSLLKLGPKIKLNLGKIAVKTDKR	CLP	0.574	Hemo	0.881	d__Bacteria;p__Bacteroidota;c__Bacteroidia;o__Flavobacteriales;f__Crocinitomicaceae;g__Crocinitomix;s__	Bacteria	Bacteroidota	Bacteroidia	Flavobacteriales	Crocinitomicaceae	Crocinitomix
Aegir_M24_B7	Aegir	LKKEPBNP_155_29	KAKNILRKFKFLKKKEGSTLIVELSLTQNL	CLP	0.545	Hemo	0.703	d__Bacteria;p__Bacteroidota;c__Bacteroidia;o__Flavobacteriales;f__Crocinitomicaceae;g__Crocinitomix;s__	Bacteria	Bacteroidota	Bacteroidia	Flavobacteriales	Crocinitomicaceae	Crocinitomix
Aegir_M24_B71	Aegir	GIIHCCLI_153_4	GVVVDFGAIVPDLNFTSFMNDASCKKKRFNRMKVRDSHICNQN	CDP	0.535	NonHemo	0.267	d__Bacteria;p__Planctomycetota;c__Planctomycetia;o__Planctomycetales;f__Planctomycetaceae;g__Thalassoglobus;s__	Bacteria	Planctomycetota	Planctomycetia	Planctomycetales	Planctomycetaceae	Thalassoglobus
Aegir_M24_B72	Aegir	AMCEHCFD_139_45	LLLNNFNEENGKKKKLKTEKLFGLSITMLCRIFQLEN	CDP	0.535	NonHemo	0.337	d__Bacteria;p__Bacteroidota;c__Bacteroidia;o__Flavobacteriales;f__Crocinitomicaceae;g__Crocinitomix;s__	Bacteria	Bacteroidota	Bacteroidia	Flavobacteriales	Crocinitomicaceae	Crocinitomix
Aegir_M24_B74	Aegir	MLCBNMHP_99_1	GFFSLLLSKLELSFLSKSPSAFVHALKRVAKGTKAKSIMTQIA	CLP	0.594	Hemo	0.931	d__Bacteria;p__Campylobacterota;c__Campylobacteria;o__Campylobacterales;f__Sulfurovaceae;g__UBA1140;s__	Bacteria	Campylobacterota	Campylobacteria	Campylobacterales	Sulfurovaceae	UBA1140
Aegir_M24_B75	Aegir	NCJJNLBN_15_8	KNLNAGTAPVNAPSKTGNPSGGGRGNNPPKPS	CLP	0.554	NonHemo	0.337	d__Bacteria;p__Pseudomonadota;c__Gammaproteobacteria;o__Methylococcales;f__Methylomonadaceae;g__WTBX01;s__	Bacteria	Pseudomonadota	Gammaproteobacteria	Methylococcales	Methylomonadaceae	WTBX01
Aegir_M24_B75	Aegir	NCJJNLBN_63_47	AIGNEDFIAQIMVLTGHNLVSVNRGRPVGWRKRKYN	CLP	0.505	NonHemo	0.366	d__Bacteria;p__Pseudomonadota;c__Gammaproteobacteria;o__Methylococcales;f__Methylomonadaceae;g__WTBX01;s__	Bacteria	Pseudomonadota	Gammaproteobacteria	Methylococcales	Methylomonadaceae	WTBX01
Aegir_M24_B76	Aegir	HJAPGIAM_58_1	ITLVIVVIDKGFDLSFKIAR	CLP	0.525	NonHemo	0.277	d__Bacteria;p__Pseudomonadota;c__Alphaproteobacteria;o__Rhodobacterales;f__Rhodobacteraceae;g__Profundibacter;s__	Bacteria	Pseudomonadota	Alphaproteobacteria	Rhodobacterales	Rhodobacteraceae	Profundibacter
Aegir_M24_B77	Aegir	OLKFNNDA_52_10	FAKGLLCEFQRGIYKIIKRIKKL	CDP	0.792	Hemo	0.941	d__Bacteria;p__Campylobacterota;c__Campylobacteria;o__Campylobacterales;f__Sulfurovaceae;g__SZUA-451;s__	Bacteria	Campylobacterota	Campylobacteria	Campylobacterales	Sulfurovaceae	SZUA-451
Aegir_M24_B78	Aegir	PPLLNGHE_295_7	IILVASDNVERHTPKLLFNIIHGQTKLANSLKSLLI	CLP	0.624	Hemo	0.614	d__Bacteria;p__Pseudomonadota;c__Gammaproteobacteria;o__Pseudomonadales;f__Halieaceae;g__JBALVT01;s__	Bacteria	Pseudomonadota	Gammaproteobacteria	Pseudomonadales	Halieaceae	JBALVT01
Aegir_M24_B79	Aegir	MGENFGIA_106_67	LALIVKIVLLPKQALLPNLVWA	CLP	0.574	Hemo	0.95	d__Bacteria;p__Pseudomonadota;c__Alphaproteobacteria;o__Caulobacterales;f__Maricaulaceae;g__Robiginitomaculum_A;s__Robiginitomaculum_A sp024278915	Bacteria	Pseudomonadota	Alphaproteobacteria	Caulobacterales	Maricaulaceae	Robiginitomaculum_A	Robiginitomaculum_A sp024278915
Aegir_M24_B81	Aegir	LKBPNCKB_1_3	ILFKIKQLYCIKYLLTTKKLNNEKAQNLYKIKNGG	CDP	0.554	Hemo	0.733	d__Bacteria;p__Bacteroidota;c__Bacteroidia;o__Chitinophagales;f__Saprospiraceae;g__;s__	Bacteria	Bacteroidota	Bacteroidia	Chitinophagales	Saprospiraceae
Aegir_M24_B81	Aegir	LKBPNCKB_104_21	LLMSFMKLNIYAIKTAHSFFFKVKHKTFTTFMALQKDGRI	CLP	0.594	Hemo	0.802	d__Bacteria;p__Bacteroidota;c__Bacteroidia;o__Chitinophagales;f__Saprospiraceae;g__;s__	Bacteria	Bacteroidota	Bacteroidia	Chitinophagales	Saprospiraceae
Aegir_M24_B81	Aegir	LKBPNCKB_107_1	CDYAGWLVGKRSGGKIHRGADKDGKEFCRCQEFFSFGKIRRGYFWL	CDP	0.545	NonHemo	0.446	d__Bacteria;p__Bacteroidota;c__Bacteroidia;o__Chitinophagales;f__Saprospiraceae;g__;s__	Bacteria	Bacteroidota	Bacteroidia	Chitinophagales	Saprospiraceae
Aegir_M24_B81	Aegir	LKBPNCKB_222_3	FVILLGKETPILYKLYPMIMSEIRIIPKPKSIKYKTKAPYTM	CLP	0.604	Hemo	0.921	d__Bacteria;p__Bacteroidota;c__Bacteroidia;o__Chitinophagales;f__Saprospiraceae;g__;s__	Bacteria	Bacteroidota	Bacteroidia	Chitinophagales	Saprospiraceae
Aegir_M24_B81	Aegir	LKBPNCKB_239_10	FFLFYPHIYSYALRIKNLEIYLYTNVASA	CLP	0.535	Hemo	0.574	d__Bacteria;p__Bacteroidota;c__Bacteroidia;o__Chitinophagales;f__Saprospiraceae;g__;s__	Bacteria	Bacteroidota	Bacteroidia	Chitinophagales	Saprospiraceae
Aegir_M24_B81	Aegir	LKBPNCKB_239_9	LIIPKAILSLKHLFTKGLTIFIALKIIPISAIFKGNEK	CLP	0.574	Hemo	0.911	d__Bacteria;p__Bacteroidota;c__Bacteroidia;o__Chitinophagales;f__Saprospiraceae;g__;s__	Bacteria	Bacteroidota	Bacteroidia	Chitinophagales	Saprospiraceae
Aegir_M24_B81	Aegir	LKBPNCKB_240_1	ACFCFFFTKQFYYLLMCVIGALKGKGSKKYTQTT	CDP	0.733	Hemo	0.931	d__Bacteria;p__Bacteroidota;c__Bacteroidia;o__Chitinophagales;f__Saprospiraceae;g__;s__	Bacteria	Bacteroidota	Bacteroidia	Chitinophagales	Saprospiraceae
Aegir_M24_B81	Aegir	LKBPNCKB_34_27	LGHILIKVSNKSEFIRIMNALMGKVTQGLI	CLP	0.614	Hemo	0.861	d__Bacteria;p__Bacteroidota;c__Bacteroidia;o__Chitinophagales;f__Saprospiraceae;g__;s__	Bacteria	Bacteroidota	Bacteroidia	Chitinophagales	Saprospiraceae
Aegir_M24_B81	Aegir	LKBPNCKB_36_29	WLKPFLDRICIRQLKQTAKEKTIIMRIQGAI	CDP	0.515	Hemo	0.673	d__Bacteria;p__Bacteroidota;c__Bacteroidia;o__Chitinophagales;f__Saprospiraceae;g__;s__	Bacteria	Bacteroidota	Bacteroidia	Chitinophagales	Saprospiraceae
Aegir_M24_B82	Aegir	NBGFJMAC_104_20	SLVKVPIGSSPGKNIEHATKVMKLERIII	CLP	0.683	Hemo	0.624	d__Archaea;p__Thermoproteota;c__Nitrososphaeria;o__Nitrososphaerales;f__Nitrosopumilaceae;g__Nitrosopumilus;s__	Archaea	Thermoproteota	Nitrososphaeria	Nitrososphaerales	Nitrosopumilaceae	Nitrosopumilus
Aegir_M24_B85	Aegir	NDABMHGF_582_8	LAWGPDRIILAHGRWYPENGVKALKRAFRWLEQNAKRAD	CLP	0.564	NonHemo	0.455	d__Bacteria;p__Chloroflexota;c__Anaerolineae;o__Caldilineales;f__Caldilineaceae;g__JAJRVT01;s__	Bacteria	Chloroflexota	Anaerolineae	Caldilineales	Caldilineaceae	JAJRVT01
Aegir_M24_B86	Aegir	FFEJCLNM_464_1	IITLRGPVLSDTQPTKVVKVNDPLITIK	CLP	0.594	NonHemo	0.317	d__Bacteria;p__Planctomycetota;c__JADGBV01;o__JADGBV01;f__JADGBV01;g__;s__	Bacteria	Planctomycetota	JADGBV01	JADGBV01	JADGBV01
Aegir_M24_B87	Aegir	NNENBOCK_130_46	TNIVIIIKGNAKTGKPNGIKKPLKPVISKPNTGVKIITAKCIFRFGTK	CDP	0.554	Hemo	0.832	d__Bacteria;p__Bacteroidota;c__Bacteroidia;o__Flavobacteriales;f__Flavobacteriaceae;g__Lutimonas;s__	Bacteria	Bacteroidota	Bacteroidia	Flavobacteriales	Flavobacteriaceae	Lutimonas
Aegir_M24_B87	Aegir	NNENBOCK_43_57	ILNGITDINVMPLYNSYKQAKKKLK	CLP	0.574	Hemo	0.554	d__Bacteria;p__Bacteroidota;c__Bacteroidia;o__Flavobacteriales;f__Flavobacteriaceae;g__Lutimonas;s__	Bacteria	Bacteroidota	Bacteroidia	Flavobacteriales	Flavobacteriaceae	Lutimonas
Aegir_M24_B87	Aegir	NNENBOCK_77_7	KNFEAQLNTLNLGGKLKKGIKKVQL	CLP	0.525	Hemo	0.812	d__Bacteria;p__Bacteroidota;c__Bacteroidia;o__Flavobacteriales;f__Flavobacteriaceae;g__Lutimonas;s__	Bacteria	Bacteroidota	Bacteroidia	Flavobacteriales	Flavobacteriaceae	Lutimonas
Aegir_M24_B88	Aegir	OBCMDBHP_52_26	IFAIIEFVKIFKFDEKEIYKIKNIKLN	CLP	0.624	NonHemo	0.327	d__Bacteria;p__Bacteroidota;c__Bacteroidia;o__Flavobacteriales;f__Flavobacteriaceae;g__Lutimonas;s__	Bacteria	Bacteroidota	Bacteroidia	Flavobacteriales	Flavobacteriaceae	Lutimonas
Aegir_M24_B88	Aegir	OBCMDBHP_88_6	CILFNDILNTKIYSKLIGFLIWVPLLGKWEKFMFKISHG	CDP	0.673	Hemo	0.921	d__Bacteria;p__Bacteroidota;c__Bacteroidia;o__Flavobacteriales;f__Flavobacteriaceae;g__Lutimonas;s__	Bacteria	Bacteroidota	Bacteroidia	Flavobacteriales	Flavobacteriaceae	Lutimonas
Aegir_M24_B9	Aegir	OIHBEECM_91_1	RNNEKQSNKYMGQAGAGDLRCCWGGGQLCFKGFAGWDFVCK	CDP	0.584	NonHemo	0.257	d__Bacteria;p__Pseudomonadota;c__Gammaproteobacteria;o__Thiomicrospirales;f__Thiomicrospiraceae;g__Thiomicrorhabdus;s__	Bacteria	Pseudomonadota	Gammaproteobacteria	Thiomicrospirales	Thiomicrospiraceae	Thiomicrorhabdus
Aegir_M24_B92	Aegir	NJPCPLPI_239_2	WANLKDTAKNKFFVPCGRAKICKIFTGLK	CDP	0.673	Hemo	0.782	d__Bacteria;p__Bacteroidota;c__Bacteroidia;o__Flavobacteriales;f__PHOS-HE28;g__;s__	Bacteria	Bacteroidota	Bacteroidia	Flavobacteriales	PHOS-HE28
Aegir_M24_B92	Aegir	NJPCPLPI_314_6	FCSVHHELHHGGPAIHAYAHKVHALAQIGTRNWKPVRTLA	CDP	0.574	Hemo	0.812	d__Bacteria;p__Bacteroidota;c__Bacteroidia;o__Flavobacteriales;f__PHOS-HE28;g__;s__	Bacteria	Bacteroidota	Bacteroidia	Flavobacteriales	PHOS-HE28
Aegir_M24_B93	Aegir	BHGFJBKP_44_1	GATTIFYFPCETNILRIISRFYAGIRVIQYAKKGGSR	CDP	0.594	Hemo	0.653	d__Bacteria;p__Pseudomonadota;c__Gammaproteobacteria;o__SZUA-229;f__SZUA-229;g__S010-25;s__	Bacteria	Pseudomonadota	Gammaproteobacteria	SZUA-229	SZUA-229	S010-25
Aegir_M24_B93	Aegir	BHGFJBKP_59_23	SSMLFSVDLVFGKGNRIFRFIGIKSGVEIKKTGV	CLP	0.673	Hemo	0.812	d__Bacteria;p__Pseudomonadota;c__Gammaproteobacteria;o__SZUA-229;f__SZUA-229;g__S010-25;s__	Bacteria	Pseudomonadota	Gammaproteobacteria	SZUA-229	SZUA-229	S010-25
Aegir_M24_B96	Aegir	BGMMDEHE_282_2	LGVPRKGKKSFSTINAHGYLLEKTKVIVLGDGEFDGAKWLSLSILK	CLP	0.594	Hemo	0.792	d__Bacteria;p__Pseudomonadota;c__Gammaproteobacteria;o__Thiotrichales;f__Thiotrichaceae;g__JAGLBW01;s__	Bacteria	Pseudomonadota	Gammaproteobacteria	Thiotrichales	Thiotrichaceae	JAGLBW01
Aegir_M24_B96	Aegir	BGMMDEHE_30_1	VARALFVGIQQATKEMLAILQQARG	CLP	0.584	Hemo	0.624	d__Bacteria;p__Pseudomonadota;c__Gammaproteobacteria;o__Thiotrichales;f__Thiotrichaceae;g__JAGLBW01;s__	Bacteria	Pseudomonadota	Gammaproteobacteria	Thiotrichales	Thiotrichaceae	JAGLBW01
Aegir_M24_B98	Aegir	PCFAOBBO_29_1	SSVTKGSVFFKDVVKKL	CLP	0.505	NonHemo	0.465	d__Bacteria;p__Pseudomonadota;c__Alphaproteobacteria;o__Rhodobacterales;f__Rhodobacteraceae;g__JAAEUB01;s__	Bacteria	Pseudomonadota	Alphaproteobacteria	Rhodobacterales	Rhodobacteraceae	JAAEUB01
Aegir_M24_B98	Aegir	PCFAOBBO_332_1	VWPHMLARVMLAEQLYRAASILAGSPYHRA	CLP	0.554	Hemo	0.614	d__Bacteria;p__Pseudomonadota;c__Alphaproteobacteria;o__Rhodobacterales;f__Rhodobacteraceae;g__JAAEUB01;s__	Bacteria	Pseudomonadota	Alphaproteobacteria	Rhodobacterales	Rhodobacteraceae	JAAEUB01
Aegir_M25_B1	Aegir	GJBGJFNG_58_2	INLNFKDLILKRIFSNLTTKAVDKFVDKVGGAR	CLP	0.554	Hemo	0.554	d__Bacteria;p__Pseudomonadota;c__Alphaproteobacteria;o__JAGPBS01;f__;g__;s__	Bacteria	Pseudomonadota	Alphaproteobacteria	JAGPBS01
Aegir_M25_B10	Aegir	DBCOEKGD_3_191	SIGKLEQQVKVIRGVKI	CLP	0.663	Hemo	0.505	d__Bacteria;p__Pseudomonadota;c__Alphaproteobacteria;o__Rhodobacterales;f__Rhodobacteraceae;g__NORP23;s__	Bacteria	Pseudomonadota	Alphaproteobacteria	Rhodobacterales	Rhodobacteraceae	NORP23
Aegir_M25_B100	Aegir	HECEMDOC_64_1	QIKVSEKKLKIIIQVNKLKLVYIEVI	CLP	0.574	Hemo	0.574	d__Bacteria;p__Aquificota;c__Aquificia;o__Aquificales;f__Hydrogenothermaceae;g__QNZC01;s__	Bacteria	Aquificota	Aquificia	Aquificales	Hydrogenothermaceae	QNZC01
Aegir_M25_B101	Aegir	DOCLLKKD_33_18	RGRRGWGKIQEGERGRRKGWLGNSLAYRNASGKYWKSPV	CLP	0.584	Hemo	0.693	d__Bacteria;p__WOR-3;c__Hydrothermia;o__B15-G9;f__WFZT01;g__WFZT01;s__	Bacteria	WOR-3	Hydrothermia	B15-G9	WFZT01	WFZT01
Aegir_M25_B101	Aegir	DOCLLKKD_81_10	EGGGGGGPPPTIKKNKNNMLLKKTKV	CLP	0.663	NonHemo	0.485	d__Bacteria;p__WOR-3;c__Hydrothermia;o__B15-G9;f__WFZT01;g__WFZT01;s__	Bacteria	WOR-3	Hydrothermia	B15-G9	WFZT01	WFZT01
Aegir_M25_B102	Aegir	KDFDCCFH_115_6	SWLMIFKLGFFLTWPALLIGAIIYSKKMRKKPGKGRSLWNH	CLP	0.535	Hemo	0.842	d__Bacteria;p__Pseudomonadota;c__Gammaproteobacteria;o__Methylococcales;f__Methylomonadaceae;g__JALSJK01;s__JALSJK01 sp026989395	Bacteria	Pseudomonadota	Gammaproteobacteria	Methylococcales	Methylomonadaceae	JALSJK01	JALSJK01 sp026989395
Aegir_M25_B102	Aegir	KDFDCCFH_128_4	FVFHQEVINLSKKRMSIYQFKVLYKLAKKIFNWSTL	CLP	0.604	Hemo	0.832	d__Bacteria;p__Pseudomonadota;c__Gammaproteobacteria;o__Methylococcales;f__Methylomonadaceae;g__JALSJK01;s__JALSJK01 sp026989395	Bacteria	Pseudomonadota	Gammaproteobacteria	Methylococcales	Methylomonadaceae	JALSJK01	JALSJK01 sp026989395
Aegir_M25_B104	Aegir	NDACLIJG_25_1	SGGYFHSLKHLEIKLSLLFKKNYTLVDGVKQYLL	CLP	0.535	Hemo	0.644	d__Bacteria;p__WOR-3;c__Hydrothermia;o__UBA1063;f__CAJXJZ01;g__CAJXJZ01;s__	Bacteria	WOR-3	Hydrothermia	UBA1063	CAJXJZ01	CAJXJZ01
Aegir_M25_B107	Aegir	GNNCBGGM_17_107	RVIGVIGVLRALKG	CLP	0.604	Hemo	0.822	d__Archaea;p__Korarchaeota;c__Korarchaeia;o__Korarchaeales;f__Korarchaeaceae;g__JAOZFG01;s__JAOZFG01 sp027491435	Archaea	Korarchaeota	Korarchaeia	Korarchaeales	Korarchaeaceae	JAOZFG01	JAOZFG01 sp027491435
Aegir_M25_B116	Aegir	LAMFONBH_15_14	KKLLQILKIIQLFIFLPFEISKGSQKRAYRRIKKMMVAANLL	CLP	0.584	Hemo	0.812	d__Bacteria;p__Bacteroidota;c__Bacteroidia;o__Flavobacteriales;f__Flavobacteriaceae;g__Polaribacter;s__	Bacteria	Bacteroidota	Bacteroidia	Flavobacteriales	Flavobacteriaceae	Polaribacter
Aegir_M25_B12	Aegir	ODBLGFJF_22_26	LTVTEEARPVLAGIVARHSGKVVRVVHLGHG	CLP	0.644	Hemo	0.604	d__Bacteria;p__Myxococcota;c__UBA796;o__UBA796;f__UBA2385;g__S143-5;s__	Bacteria	Myxococcota	UBA796	UBA796	UBA2385	S143-5
Aegir_M25_B124	Aegir	MNFECHNJ_130_5	SITLQFRQRGALTFPPKLATPIIESI	CLP	0.525	NonHemo	0.347	d__Bacteria;p__Chloroflexota;c__Anaerolineae;o__J102;f__J102;g__M2005;s__	Bacteria	Chloroflexota	Anaerolineae	J102	J102	M2005
Aegir_M25_B126	Aegir	FNDHDDGH_29_37	VICIYRLKEIKIVALKNIFVKNLKYLSKLFDDSSFIKIYT	CDP	0.743	Hemo	0.772	d__Bacteria;p__Bacteroidota;c__Bacteroidia;o__Bacteroidales;f__S143-33;g__;s__	Bacteria	Bacteroidota	Bacteroidia	Bacteroidales	S143-33
Aegir_M25_B129	Aegir	HDMFDFEC_36_4	GGFIYAIMKVVKVKKVKNWLLDFWNMACVNNLRGTVAFSRLS	CDP	0.604	Hemo	0.941	d__Bacteria;p__Aquificota;c__Aquificia;o__Aquificales;f__Hydrogenothermaceae;g__Hydrogenothermus;s__	Bacteria	Aquificota	Aquificia	Aquificales	Hydrogenothermaceae	Hydrogenothermus
Aegir_M25_B130	Aegir	EMAHDGMJ_55_26	VGVQIYFKYTPAIQWWSKTALRGYKVDHYFRKKTKSTLHAL	CLP	0.604	Hemo	0.772	d__Bacteria;p__Bacteroidota;c__Bacteroidia;o__Flavobacteriales;f__Salibacteraceae;g__CAJXZP01;s__	Bacteria	Bacteroidota	Bacteroidia	Flavobacteriales	Salibacteraceae	CAJXZP01
Aegir_M25_B133	Aegir	HGNBCPJM_10_2	ISLYDFMNKTHLLIINIAYLADFKIYKIKKSYI	CLP	0.505	Hemo	0.614	d__Bacteria;p__Bacteroidota;c__Bacteroidia;o__Flavobacteriales;f__CAJJDF01;g__CAJJDF01;s__	Bacteria	Bacteroidota	Bacteroidia	Flavobacteriales	CAJJDF01	CAJJDF01
Aegir_M25_B134	Aegir	FMDDOPJB_118_6	VLYTTIPAKKAISVAIKWFSTINLSAK	CLP	0.832	Hemo	0.921	d__Bacteria;p__Campylobacterota;c__Campylobacteria;o__Campylobacterales;f__;g__;s__	Bacteria	Campylobacterota	Campylobacteria	Campylobacterales
Aegir_M25_B135	Aegir	OEFIAKPL_149_3	LYKNNSFLLVSKGVKEIKKGNFVKVIPINFNFFSDTKKDIWVR	CLP	0.584	Hemo	0.812	d__Bacteria;p__Campylobacterota;c__Campylobacteria;o__Campylobacterales;f__;g__;s__	Bacteria	Campylobacterota	Campylobacteria	Campylobacterales
Aegir_M25_B136	Aegir	CDPKENHP_22_95	LLFALVILFYVITIVRMGARGG	CLP	0.733	Hemo	0.941	d__Bacteria;p__Pseudomonadota;c__Alphaproteobacteria;o__Geminicoccales;f__Geminicoccaceae;g__HRBIN39;s__	Bacteria	Pseudomonadota	Alphaproteobacteria	Geminicoccales	Geminicoccaceae	HRBIN39
Aegir_M25_B136	Aegir	CDPKENHP_34_2	SSGCGVSFIHMATVRRRPKSNSMPVPCGISARPMNPWARAAGVQASSRRNG	CDP	0.522	NonHemo	0.465	d__Bacteria;p__Pseudomonadota;c__Alphaproteobacteria;o__Geminicoccales;f__Geminicoccaceae;g__HRBIN39;s__	Bacteria	Pseudomonadota	Alphaproteobacteria	Geminicoccales	Geminicoccaceae	HRBIN39
Aegir_M25_B139	Aegir	ANKKBANP_6_41	GGYEHPDRSHRLRSMMAFIAIAAVLMYQKP	CLP	0.594	NonHemo	0.327	d__Bacteria;p__Pseudomonadota;c__Gammaproteobacteria;o__J048;f__J048;g__;s__	Bacteria	Pseudomonadota	Gammaproteobacteria	J048	J048
Aegir_M25_B143	Aegir	LCOEDOOA_200_3	IAVEIKKKFKKLWRKIRKIFLAFLSLFLVGLALISSEKS	CLP	0.743	Hemo	0.911	d__Archaea;p__Asgardarchaeota;c__Njordarchaeia;o__Njordarchaeales;f__JAHKLH01;g__JAHKLH01;s__	Archaea	Asgardarchaeota	Njordarchaeia	Njordarchaeales	JAHKLH01	JAHKLH01
Aegir_M25_B145	Aegir	CAFPPPBF_6_3	KILDKNELIAALKERILRAKKENNALVPHLQKLLENLVRSGDLKAI	CLP	0.525	NonHemo	0.465	d__Bacteria;p__Campylobacterota;c__Campylobacteria;o__Campylobacterales;f__Hydrogenimonadaceae;g__;s__	Bacteria	Campylobacterota	Campylobacteria	Campylobacterales	Hydrogenimonadaceae
Aegir_M25_B148	Aegir	PCNLCECH_127_1	LIIKITINLKLIIIVRKSDKINENIKS	CLP	0.653	Hemo	0.733	d__Bacteria;p__DYJV01;c__DYJV01;o__DYJV01;f__JALVYZ01;g__JALVYZ01;s__	Bacteria	DYJV01	DYJV01	DYJV01	JALVYZ01	JALVYZ01
Aegir_M25_B148	Aegir	PCNLCECH_92_1	GKWGNEKMSKWVNGEMGNKTPLYP	CLP	0.574	NonHemo	0.069	d__Bacteria;p__DYJV01;c__DYJV01;o__DYJV01;f__JALVYZ01;g__JALVYZ01;s__	Bacteria	DYJV01	DYJV01	DYJV01	JALVYZ01	JALVYZ01
Aegir_M25_B15	Aegir	FKABDIKP_362_2	SITAEAKAPIRKYFIAASGDRRLFQRAPTST	CLP	0.733	NonHemo	0.327	d__Bacteria;p__Myxococcota;c__Polyangia;o__Nannocystales;f__Nannocystaceae;g__;s__	Bacteria	Myxococcota	Polyangia	Nannocystales	Nannocystaceae
Aegir_M25_B150	Aegir	GKAAFCEO_41_2	KLLEFYKMFPAEESCKQKFKEWRLKEGGMCKM	CDP	0.505	NonHemo	0.158	d__Bacteria;p__Bacteroidota;c__Bacteroidia;o__Flavobacteriales;f__Vicingaceae;g__UBA852;s__	Bacteria	Bacteroidota	Bacteroidia	Flavobacteriales	Vicingaceae	UBA852
Aegir_M25_B150	Aegir	GKAAFCEO_49_3	RQTKGKKIYVIKIWGKRHFYVGV	CLP	0.535	Hemo	0.802	d__Bacteria;p__Bacteroidota;c__Bacteroidia;o__Flavobacteriales;f__Vicingaceae;g__UBA852;s__	Bacteria	Bacteroidota	Bacteroidia	Flavobacteriales	Vicingaceae	UBA852
Aegir_M25_B150	Aegir	GKAAFCEO_7_17	VLTVLMFVATAASCASNKKCNGKKGVKTPMGLM	CDP	0.525	Hemo	0.842	d__Bacteria;p__Bacteroidota;c__Bacteroidia;o__Flavobacteriales;f__Vicingaceae;g__UBA852;s__	Bacteria	Bacteroidota	Bacteroidia	Flavobacteriales	Vicingaceae	UBA852
Aegir_M25_B151	Aegir	GNJEFLLD_1_7	IIAKIGNTYTIPDPVLKKIVHEL	CLP	0.871	NonHemo	0.188	d__Archaea;p__Thermoproteota;c__Thermoprotei_A;o__Sulfolobales;f__Pyrodictiaceae;g__Pyrofollis;s__	Archaea	Thermoproteota	Thermoprotei_A	Sulfolobales	Pyrodictiaceae	Pyrofollis
Aegir_M25_B153	Aegir	EMKEAJEM_402_1	VFAIGAPVTSRTRKGFTTSPALAGEITIARPVAKIHRLVR	CLP	0.554	Hemo	0.703	d__Bacteria;p__Myxococcota;c__UBA796;o__UBA796;f__GCA-2862545;g__;s__	Bacteria	Myxococcota	UBA796	UBA796	GCA-2862545
Aegir_M25_B153	Aegir	EMKEAJEM_818_1	TASTIRAPSKWIRKGSPSVSRMTSCRCPIHMSELQ	CDP	0.554	NonHemo	0.495	d__Bacteria;p__Myxococcota;c__UBA796;o__UBA796;f__GCA-2862545;g__;s__	Bacteria	Myxococcota	UBA796	UBA796	GCA-2862545
Aegir_M25_B154	Aegir	OEEGLEHL_1_6	YIILVYDCEPKRGVKVLKKCRKYLNWVQNSVFE	CDP	0.505	NonHemo	0.396	d__Bacteria;p__Bacteroidota_A;c__Kapaibacteriia;o__Kapaibacteriales;f__UBA2268;g__ChocPot-Mid;s__	Bacteria	Bacteroidota_A	Kapaibacteriia	Kapaibacteriales	UBA2268	ChocPot-Mid
Aegir_M25_B154	Aegir	OEEGLEHL_29_25	FCAINIKNNKIRLIAKCLNDIFFRFINAIERRNNKKINAKIGILIPNILTPKLDSFFIDNCK	CDP	0.554	Hemo	0.624	d__Bacteria;p__Bacteroidota_A;c__Kapaibacteriia;o__Kapaibacteriales;f__UBA2268;g__ChocPot-Mid;s__	Bacteria	Bacteroidota_A	Kapaibacteriia	Kapaibacteriales	UBA2268	ChocPot-Mid
Aegir_M25_B154	Aegir	OEEGLEHL_38_28	IENVKKAIKGLEQKIEKLKQINLYYIGTTSVSLNV	CLP	0.525	NonHemo	0.317	d__Bacteria;p__Bacteroidota_A;c__Kapaibacteriia;o__Kapaibacteriales;f__UBA2268;g__ChocPot-Mid;s__	Bacteria	Bacteroidota_A	Kapaibacteriia	Kapaibacteriales	UBA2268	ChocPot-Mid
Aegir_M25_B154	Aegir	OEEGLEHL_47_2	IIFFKKVKIPSKRFNSNKKIKDAIDIITLTITDKKEYKR	CLP	0.535	Hemo	0.673	d__Bacteria;p__Bacteroidota_A;c__Kapaibacteriia;o__Kapaibacteriales;f__UBA2268;g__ChocPot-Mid;s__	Bacteria	Bacteroidota_A	Kapaibacteriia	Kapaibacteriales	UBA2268	ChocPot-Mid
Aegir_M25_B155	Aegir	FNFNEMEO_112_4	LVLIFVFQGGTATKAGRHHPGEYVPFMYSAGNSWYKS	CLP	0.545	Hemo	0.782	d__Bacteria;p__WOR-3;c__Hydrothermia;o__JBDRYB01;f__JBDRYB01;g__;s__	Bacteria	WOR-3	Hydrothermia	JBDRYB01	JBDRYB01
Aegir_M25_B155	Aegir	FNFNEMEO_143_1	VVIRGDRSITWGTVLAAVDAVKRAKSKRVVLAVNKRRGA	CLP	0.594	Hemo	0.554	d__Bacteria;p__WOR-3;c__Hydrothermia;o__JBDRYB01;f__JBDRYB01;g__;s__	Bacteria	WOR-3	Hydrothermia	JBDRYB01	JBDRYB01
Aegir_M25_B156	Aegir	NFBENEIL_20_17	NKNFLLMKYFARNLRKFKKIEGFGRK	CLP	0.604	Hemo	0.941	d__Bacteria;p__Atribacterota;c__JALVIU01;o__JALVIU01;f__JALVIU01;g__JALVIU01;s__	Bacteria	Atribacterota	JALVIU01	JALVIU01	JALVIU01	JALVIU01
Aegir_M25_B157	Aegir	DBICPAKL_58_63	QGQGKGKGKGQGGWDGQGQGKGQGRRGRGKGGPSGSCVCPSCGYSVPHERGVPCAEMVCPKCGKAMVRE	CDP	0.574	NonHemo	0.485	d__Bacteria;p__Desulfobacterota_I;c__Desulfovibrionia;o__Desulfovibrionales;f__Desulfothermaceae;g__;s__	Bacteria	Desulfobacterota_I	Desulfovibrionia	Desulfovibrionales	Desulfothermaceae
Aegir_M25_B158	Aegir	GBOJGMIE_112_2	GSAAFLLIHAAVSIGRLRLYGMFTHRQMRVRAR	CLP	0.574	Hemo	0.693	d__Bacteria;p__Chloroflexota;c__Anaerolineae;o__Anaerolineales;f__DRMV01;g__DUEP01;s__	Bacteria	Chloroflexota	Anaerolineae	Anaerolineales	DRMV01	DUEP01
Aegir_M25_B162	Aegir	BJFOMLKG_81_3	TMCSVISVALWGMKQKKARTTHGHRPAGGPLAFGP	CDP	0.574	Hemo	0.713	d__Bacteria;p__Chloroflexota;c__Anaerolineae;o__Anaerolineales;f__DRMV01;g__DRMV01;s__	Bacteria	Chloroflexota	Anaerolineae	Anaerolineales	DRMV01	DRMV01
Aegir_M25_B165	Aegir	BMLCGDAE_88_3	GLISGRKAFQRPMKQGIKLLNTIQNVYLSKEITIA	CLP	0.663	Hemo	0.703	d__Bacteria;p__Bacteroidota_A;c__Ignavibacteria;o__Ignavibacteriales;f__Melioribacteraceae;g__GCA-2746605;s__	Bacteria	Bacteroidota_A	Ignavibacteria	Ignavibacteriales	Melioribacteraceae	GCA-2746605
Aegir_M25_B166	Aegir	JBOAIABN_11_44	SGAKSLRSGKEIRLTAYARCAG	CDP	0.614	NonHemo	0.416	d__Bacteria;p__Chloroflexota;c__Anaerolineae;o__Anaerolineales;f__DRMV01;g__S139-71;s__	Bacteria	Chloroflexota	Anaerolineae	Anaerolineales	DRMV01	S139-71
Aegir_M25_B166	Aegir	JBOAIABN_38_23	RIRYTKHARQKFEVLKKTWF	CLP	0.505	Hemo	0.842	d__Bacteria;p__Chloroflexota;c__Anaerolineae;o__Anaerolineales;f__DRMV01;g__S139-71;s__	Bacteria	Chloroflexota	Anaerolineae	Anaerolineales	DRMV01	S139-71
Aegir_M25_B168	Aegir	DNLFPNMP_16_87	QGGFGRGMGRGQGRGQGRRFGRRGGLGPGGFCVCPSCGERVPHKPGVPCQTVLCPKCGTPMVRE	CDP	0.624	Hemo	0.604	d__Bacteria;p__JALSQH01;c__JALSQH01;o__;f__;g__;s__	Bacteria	JALSQH01	JALSQH01
Aegir_M25_B17	Aegir	EFPKCKDP_19_38	KKIIIVKKGKKPGSSSVCCGSVLAPVF	CDP	0.564	Hemo	0.782	d__Bacteria;p__Desulfobacterota;c__DSM-4660;o__Desulfatiglandales;f__JALVZP01;g__;s__	Bacteria	Desulfobacterota	DSM-4660	Desulfatiglandales	JALVZP01
Aegir_M25_B17	Aegir	EFPKCKDP_23_11	QGQGRGQGRGMGRGQGRGMGGGRGAGRGPGGNCICPNCGERVSHKRGIPCFEIKCPKCGTAMIRE	CDP	0.584	Hemo	0.594	d__Bacteria;p__Desulfobacterota;c__DSM-4660;o__Desulfatiglandales;f__JALVZP01;g__;s__	Bacteria	Desulfobacterota	DSM-4660	Desulfatiglandales	JALVZP01
Aegir_M25_B17	Aegir	EFPKCKDP_51_14	GASERFSPKILGFVCFW	CDP	0.535	NonHemo	0.149	d__Bacteria;p__Desulfobacterota;c__DSM-4660;o__Desulfatiglandales;f__JALVZP01;g__;s__	Bacteria	Desulfobacterota	DSM-4660	Desulfatiglandales	JALVZP01
Aegir_M25_B170	Aegir	ELAIDHFC_18_1	LAFMKDKKESIITYVKKEKLSYKKEKDLRAIFRYYNSL	CLP	0.693	Hemo	0.564	d__Bacteria;p__Bacteroidota;c__Bacteroidia;o__Flavobacteriales;f__Flavobacteriaceae;g__S010-17;s__	Bacteria	Bacteroidota	Bacteroidia	Flavobacteriales	Flavobacteriaceae	S010-17
Aegir_M25_B172	Aegir	CCGMBFFG_278_1	IAVHFTKDILILIKKTQIN	CLP	0.634	Hemo	0.614	d__Bacteria;p__Bacteroidota;c__Bacteroidia;o__Bacteroidales;f__NBLH01;g__NBLH01;s__	Bacteria	Bacteroidota	Bacteroidia	Bacteroidales	NBLH01	NBLH01
Aegir_M25_B172	Aegir	CCGMBFFG_425_1	LLIVNTLKRIDKIHTGKNQPIINLKVSIKNNILQLLKKLKL	CLP	0.614	Hemo	0.891	d__Bacteria;p__Bacteroidota;c__Bacteroidia;o__Bacteroidales;f__NBLH01;g__NBLH01;s__	Bacteria	Bacteroidota	Bacteroidia	Bacteroidales	NBLH01	NBLH01
Aegir_M25_B172	Aegir	CCGMBFFG_428_1	QVKVKKIRQKSIVGFLKLFNIYVYLLIN	CLP	0.535	Hemo	0.861	d__Bacteria;p__Bacteroidota;c__Bacteroidia;o__Bacteroidales;f__NBLH01;g__NBLH01;s__	Bacteria	Bacteroidota	Bacteroidia	Bacteroidales	NBLH01	NBLH01
Aegir_M25_B172	Aegir	CCGMBFFG_587_5	VIIKVVMDANNTIAIVCGAGVNVKPIPNPTNKLLKP	CDP	0.545	Hemo	0.921	d__Bacteria;p__Bacteroidota;c__Bacteroidia;o__Bacteroidales;f__NBLH01;g__NBLH01;s__	Bacteria	Bacteroidota	Bacteroidia	Bacteroidales	NBLH01	NBLH01
Aegir_M25_B175	Aegir	JLJPOILO_303_3	GLGLNKIVEIVKPPPGPVIVKVENSKIALGFGEASKIYVERV	CLP	0.545	Hemo	0.545	d__Bacteria;p__DYJV01;c__DYJV01;o__DYJV01;f__JALVYZ01;g__JALVYZ01;s__	Bacteria	DYJV01	DYJV01	DYJV01	JALVYZ01	JALVYZ01
Aegir_M25_B177	Aegir	GFAPHGNP_74_1	VITREKVRIDGEKIIVEKYVLGIKYLEREVHKINH	CLP	0.515	NonHemo	0.297	d__Archaea;p__Micrarchaeota;c__Micrarchaeia;o__Anstonellales;f__J096;g__;s__	Archaea	Micrarchaeota	Micrarchaeia	Anstonellales	J096
Aegir_M25_B178	Aegir	CKBFPJAI_14_38	AGFDLARYLLKTIMILKNK	CLP	0.832	Hemo	0.842	d__Archaea;p__Thermoproteota;c__Thermoprotei_A;o__Sulfolobales;f__WAQK01;g__JALWQH01;s__	Archaea	Thermoproteota	Thermoprotei_A	Sulfolobales	WAQK01	JALWQH01
Aegir_M25_B180	Aegir	OONBPIIP_11_4	CRSGGMGDALRSGRSGHFARVGSNPTFGTLPMPRRFGTWAFLFK	CDP	0.673	Hemo	0.564	d__Bacteria;p__Chloroflexota;c__Anaerolineae;o__JAADDB01;f__JAADDB01;g__;s__	Bacteria	Chloroflexota	Anaerolineae	JAADDB01	JAADDB01
Aegir_M25_B180	Aegir	OONBPIIP_27_9	DFYPFFTPQPMKRDMSVNQGTYIKFYRSIKYSS	CLP	0.693	NonHemo	0.218	d__Bacteria;p__Chloroflexota;c__Anaerolineae;o__JAADDB01;f__JAADDB01;g__;s__	Bacteria	Chloroflexota	Anaerolineae	JAADDB01	JAADDB01
Aegir_M25_B180	Aegir	OONBPIIP_332_2	SISALVVVLIIVVLLRGIVVLVPGVSRAGRHVRA	CLP	0.683	Hemo	0.822	d__Bacteria;p__Chloroflexota;c__Anaerolineae;o__JAADDB01;f__JAADDB01;g__;s__	Bacteria	Chloroflexota	Anaerolineae	JAADDB01	JAADDB01
Aegir_M25_B181	Aegir	LCHLHEKD_57_7	RLWFWGYDAYGFYGRLQRQPLALRRS	CLP	0.525	NonHemo	0.475	d__Bacteria;p__Chloroflexota;c__Anaerolineae;o__Anaerolineales;f__DRMV01;g__JAADEN01;s__	Bacteria	Chloroflexota	Anaerolineae	Anaerolineales	DRMV01	JAADEN01
Aegir_M25_B187	Aegir	JGCCPAEM_81_39	GGLGFPGGDGSADLSPGHGWSHRIAALIAGLLRGWLRRNG	CLP	0.554	Hemo	0.545	d__Bacteria;p__Acidobacteriota;c__Thermoanaerobaculia;o__Thermoanaerobaculales;f__Sulfomarinibacteraceae;g__JAMOVQ01;s__	Bacteria	Acidobacteriota	Thermoanaerobaculia	Thermoanaerobaculales	Sulfomarinibacteraceae	JAMOVQ01
Aegir_M25_B188	Aegir	DCCNGCIG_157_1	VGLKGNSREPPKKIWQISGGLKFFRDIRDANM	CLP	0.634	NonHemo	0.396	d__Bacteria;p__Zhuqueibacterota;c__Zhuqueibacteria;o__Oleimicrobiales;f__Geothermoviventaceae;g__Geothermovivens;s__	Bacteria	Zhuqueibacterota	Zhuqueibacteria	Oleimicrobiales	Geothermoviventaceae	Geothermovivens
Aegir_M25_B188	Aegir	DCCNGCIG_21_2	RGKQPRWVFRLYRASTQGKPFTGTFVQIASK	CLP	0.733	Hemo	0.624	d__Bacteria;p__Zhuqueibacterota;c__Zhuqueibacteria;o__Oleimicrobiales;f__Geothermoviventaceae;g__Geothermovivens;s__	Bacteria	Zhuqueibacterota	Zhuqueibacteria	Oleimicrobiales	Geothermoviventaceae	Geothermovivens
Aegir_M25_B19	Aegir	HBGCNCHA_7_5	AKKVGKVAIRL	CLP	0.891	Hemo	0.941	d__Archaea;p__Methanobacteriota_B;c__Thermococci;o__Thermococcales;f__Thermococcaceae;g__Thermococcus;s__	Archaea	Methanobacteriota_B	Thermococci	Thermococcales	Thermococcaceae	Thermococcus
Aegir_M25_B193	Aegir	OKNDCDBL_338_2	TIPNMVTAKAVLAAAKVARAAKVVKVAATTIKPR	CLP	0.703	Hemo	0.871	d__Bacteria;p__Pseudomonadota;c__Alphaproteobacteria;o__Rhodobacterales;f__Rhodobacteraceae;g__Profundibacter;s__Profundibacter amoris	Bacteria	Pseudomonadota	Alphaproteobacteria	Rhodobacterales	Rhodobacteraceae	Profundibacter	Profundibacter amoris
Aegir_M25_B194	Aegir	EFPMGGGC_95_2	VAPYSGAIFARVALSGALKKAAPGP	CLP	0.713	Hemo	0.941	d__Bacteria;p__WOR-3;c__Hydrothermia;o__WGAB01;f__;g__;s__	Bacteria	WOR-3	Hydrothermia	WGAB01
Aegir_M25_B196	Aegir	DNAEBAJA_20_4	GVVGRRSIFAIKGEKIIIREIVIIKVVLSAISTSPLGVKRL	CLP	0.584	Hemo	0.891	d__Bacteria;p__Campylobacterota;c__Campylobacteria;o__Campylobacterales;f__Sulfurimonadaceae;g__Sulfurimonas;s__	Bacteria	Campylobacterota	Campylobacteria	Campylobacterales	Sulfurimonadaceae	Sulfurimonas
Aegir_M25_B199	Aegir	BNINIGFF_138_10	KHPRRQADTQKNDYIPQRGLCMPRWNAFLKYK	CDP	0.554	NonHemo	0.406	d__Bacteria;p__Bacteroidota;c__Bacteroidia;o__Bacteroidales;f__F082;g__Sulfidibacterium;s__	Bacteria	Bacteroidota	Bacteroidia	Bacteroidales	F082	Sulfidibacterium
Aegir_M25_B200	Aegir	AAFKEBIM_2_1	KKTYIPPKLKVLGNVKELTKGGGSCSSDYNGSSC	CDP	0.567	NonHemo	0.307	d__Bacteria;p__Bacteroidota_A;c__Ignavibacteria;o__Ignavibacteriales;f__Melioribacteraceae;g__WGAL01;s__	Bacteria	Bacteroidota_A	Ignavibacteria	Ignavibacteriales	Melioribacteraceae	WGAL01
Aegir_M25_B207	Aegir	KLODJPDJ_179_2	LFVVKIFDLTMTFFLVIIKRLFFLSLFIFKVCVYR	CDP	0.564	Hemo	0.881	d__Bacteria;p__Spirochaetota;c__Brevinematia;o__Brevinematales;f__;g__;s__	Bacteria	Spirochaetota	Brevinematia	Brevinematales
Aegir_M25_B208	Aegir	IHHJCMMD_9_4	VVAAVAALLLFGVIKPSMAKGYRVVR	CLP	0.832	Hemo	0.931	d__Archaea;p__Iainarchaeota;c__Iainarchaeia;o__JAADDC01;f__JAADDC01;g__JAADDC01;s__	Archaea	Iainarchaeota	Iainarchaeia	JAADDC01	JAADDC01	JAADDC01
Aegir_M25_B209	Aegir	HOJMOMBC_212_1	AFTSGKMKFKVGDYAAMLKEPKMAKPFIKSFSVMGNV	CLP	0.842	Hemo	0.98	d__Bacteria;p__Pseudomonadota;c__Gammaproteobacteria;o__Chromatiales;f__Sedimenticolaceae;g__Thiolapillus;s__	Bacteria	Pseudomonadota	Gammaproteobacteria	Chromatiales	Sedimenticolaceae	Thiolapillus
Aegir_M25_B210	Aegir	MIFALGFJ_3_15	LLVCHGGKHMLAVVQFFEIFLKFSKTCPQSIEVVLI	CDP	0.535	NonHemo	0.376	d__Archaea;p__Thermoproteota;c__Thermoprotei;o__Thermofilales;f__Thermofilaceae;g__;s__	Archaea	Thermoproteota	Thermoprotei	Thermofilales	Thermofilaceae
Aegir_M25_B215	Aegir	DBLJEKIA_14_6	TLLKKPQITQITQIFTRLKLVKIRAIRGFFQ	CLP	0.743	Hemo	0.772	d__Bacteria;p__Chloroflexota;c__Anaerolineae;o__Promineifilales;f__Promineifilaceae;g__JAJRTP01;s__	Bacteria	Chloroflexota	Anaerolineae	Promineifilales	Promineifilaceae	JAJRTP01
Aegir_M25_B215	Aegir	DBLJEKIA_374_3	TLLKKPQITQIFTRLKLVKIRAIRGFFQ	CLP	0.644	Hemo	0.713	d__Bacteria;p__Chloroflexota;c__Anaerolineae;o__Promineifilales;f__Promineifilaceae;g__JAJRTP01;s__	Bacteria	Chloroflexota	Anaerolineae	Promineifilales	Promineifilaceae	JAJRTP01
Aegir_M25_B215	Aegir	DBLJEKIA_439_3	TLLKKPQITQITQIFTRLKLVKIRAIRGFFQ	CLP	0.743	Hemo	0.772	d__Bacteria;p__Chloroflexota;c__Anaerolineae;o__Promineifilales;f__Promineifilaceae;g__JAJRTP01;s__	Bacteria	Chloroflexota	Anaerolineae	Promineifilales	Promineifilaceae	JAJRTP01
Aegir_M25_B216	Aegir	NDPGLPLK_32_16	YLIPLRFLVLMQLFWLKMKIHWLIWREQIRGAYRRLTSH	CLP	0.535	Hemo	0.832	d__Bacteria;p__Pseudomonadota;c__Gammaproteobacteria;o__Methylococcales;f__Methylothermaceae;g__;s__	Bacteria	Pseudomonadota	Gammaproteobacteria	Methylococcales	Methylothermaceae
Aegir_M25_B217	Aegir	ABPACAOB_232_5	VFARDVLEAKARADERFARRFAAIVEKHDKNLYGG	CLP	0.752	NonHemo	0.208	d__Bacteria;p__Pseudomonadota;c__Alphaproteobacteria;o__Rhodobacterales;f__Rhodobacteraceae;g__JAGRMG01;s__	Bacteria	Pseudomonadota	Alphaproteobacteria	Rhodobacterales	Rhodobacteraceae	JAGRMG01
Aegir_M25_B217	Aegir	ABPACAOB_528_2	GGTLVRTIGLTRAKAKIGTKFPPAISTGSLPEPGE	CLP	0.683	Hemo	0.535	d__Bacteria;p__Pseudomonadota;c__Alphaproteobacteria;o__Rhodobacterales;f__Rhodobacteraceae;g__JAGRMG01;s__	Bacteria	Pseudomonadota	Alphaproteobacteria	Rhodobacterales	Rhodobacteraceae	JAGRMG01
Aegir_M25_B218	Aegir	OFOBCBEG_40_178	KGRKGIGREGVRAASFYSLSYTQRFKLGVGL	CLP	0.713	Hemo	0.554	d__Archaea;p__Thermoproteota;c__Thermoprotei_A;o__Sulfolobales;f__Pyrodictiaceae;g__JBEVCE01;s__	Archaea	Thermoproteota	Thermoprotei_A	Sulfolobales	Pyrodictiaceae	JBEVCE01
Aegir_M25_B218	Aegir	OFOBCBEG_49_40	CGVRAYPKNTIVKRRLEMLLNGL	CDP	0.604	NonHemo	0.475	d__Archaea;p__Thermoproteota;c__Thermoprotei_A;o__Sulfolobales;f__Pyrodictiaceae;g__JBEVCE01;s__	Archaea	Thermoproteota	Thermoprotei_A	Sulfolobales	Pyrodictiaceae	JBEVCE01
Aegir_M25_B220	Aegir	EAHMDHCB_21_1	FFGFYHICKDMKKGVFIEYSLFLLALKKLLIYN	CDP	0.663	Hemo	0.733	d__Bacteria;p__Bacteroidota;c__Bacteroidia;o__Flavobacteriales;f__JAADED01;g__JALSPZ01;s__	Bacteria	Bacteroidota	Bacteroidia	Flavobacteriales	JAADED01	JALSPZ01
Aegir_M25_B220	Aegir	EAHMDHCB_70_30	IEKIILLFLLLWAIFQVYKQIFGSRTEACNKCKKR	CDP	0.614	Hemo	0.624	d__Bacteria;p__Bacteroidota;c__Bacteroidia;o__Flavobacteriales;f__JAADED01;g__JALSPZ01;s__	Bacteria	Bacteroidota	Bacteroidia	Flavobacteriales	JAADED01	JALSPZ01
Aegir_M25_B221	Aegir	HDNFIEHE_34_12	GGSLRLEPKVRLIKFPFYNFQICFFKNKFEV	CDP	0.653	Hemo	0.554	d__Bacteria;p__Desulfobacterota;c__DSM-4660;o__Desulfatiglandales;f__JALVZP01;g__;s__	Bacteria	Desulfobacterota	DSM-4660	Desulfatiglandales	JALVZP01
Aegir_M25_B221	Aegir	HDNFIEHE_42_14	GADKRFSPKIIGFVCFW	CDP	0.535	NonHemo	0.455	d__Bacteria;p__Desulfobacterota;c__DSM-4660;o__Desulfatiglandales;f__JALVZP01;g__;s__	Bacteria	Desulfobacterota	DSM-4660	Desulfatiglandales	JALVZP01
Aegir_M25_B221	Aegir	HDNFIEHE_52_26	QGQGRGRGRGGMKAGRGPAGNCICPNCGEKVPHERGIPCRQVKCPKCGTSMVRE	CDP	0.535	Hemo	0.564	d__Bacteria;p__Desulfobacterota;c__DSM-4660;o__Desulfatiglandales;f__JALVZP01;g__;s__	Bacteria	Desulfobacterota	DSM-4660	Desulfatiglandales	JALVZP01
Aegir_M25_B223	Aegir	KJBKIOAM_80_27	GAFQIHPERVEVKASKEVDYKRLIPARNALRPL	CLP	0.535	NonHemo	0.139	d__Archaea;p__Halobacteriota;c__Archaeoglobi;o__Archaeoglobales;f__Archaeoglobaceae;g__B5-G16;s__	Archaea	Halobacteriota	Archaeoglobi	Archaeoglobales	Archaeoglobaceae	B5-G16
Aegir_M25_B223	Aegir	KJBKIOAM_83_4	FLSNRFVKMMKKPKFFIALFNYEQLLRR	CLP	0.535	Hemo	0.723	d__Archaea;p__Halobacteriota;c__Archaeoglobi;o__Archaeoglobales;f__Archaeoglobaceae;g__B5-G16;s__	Archaea	Halobacteriota	Archaeoglobi	Archaeoglobales	Archaeoglobaceae	B5-G16
Aegir_M25_B224	Aegir	GOPPLFKP_11_22	RPKVKGASLKVKIVKKGQLSKKINFKINFFKNKRGKLIKDPPLVI	CLP	0.564	Hemo	0.762	d__Bacteria;p__Desulfobacterota;c__Dissulfuribacteria;o__Dissulfuribacterales;f__Dissulfuribacteraceae;g__Dissulfuribacter;s__	Bacteria	Desulfobacterota	Dissulfuribacteria	Dissulfuribacterales	Dissulfuribacteraceae	Dissulfuribacter
Aegir_M25_B224	Aegir	GOPPLFKP_39_28	GVARKRFVEGKGHAFIMWFISSLAFDI	CLP	0.535	Hemo	0.545	d__Bacteria;p__Desulfobacterota;c__Dissulfuribacteria;o__Dissulfuribacterales;f__Dissulfuribacteraceae;g__Dissulfuribacter;s__	Bacteria	Desulfobacterota	Dissulfuribacteria	Dissulfuribacterales	Dissulfuribacteraceae	Dissulfuribacter
Aegir_M25_B229	Aegir	NDFDGGDH_1_4	LAYLKKNCKKNQEKFFLFILCAGIFQNML	CDP	0.752	Hemo	0.832	d__Bacteria;p__Calditrichota;c__Calditrichia;o__Calditrichales;f__Calditrichaceae;g__Caldithrix;s__	Bacteria	Calditrichota	Calditrichia	Calditrichales	Calditrichaceae	Caldithrix
Aegir_M25_B229	Aegir	NDFDGGDH_114_39	AGLIKGLIWFEFRILKKRKRASEISISLTLLGGGAMRFNS	CLP	0.733	Hemo	0.663	d__Bacteria;p__Calditrichota;c__Calditrichia;o__Calditrichales;f__Calditrichaceae;g__Caldithrix;s__	Bacteria	Calditrichota	Calditrichia	Calditrichales	Calditrichaceae	Caldithrix
Aegir_M25_B229	Aegir	NDFDGGDH_68_23	LGMGLNMFLVMPKANRPISMKFGSKVFLD	CLP	0.673	Hemo	0.782	d__Bacteria;p__Calditrichota;c__Calditrichia;o__Calditrichales;f__Calditrichaceae;g__Caldithrix;s__	Bacteria	Calditrichota	Calditrichia	Calditrichales	Calditrichaceae	Caldithrix
Aegir_M25_B23	Aegir	EFMPONMI_129_1	AAFMQGKLKLKGNLNLAMKLTSFFKLR	CLP	0.653	Hemo	0.861	d__Bacteria;p__Chloroflexota;c__Anaerolineae;o__Anaerolineales;f__DRMV01;g__DRMV01;s__	Bacteria	Chloroflexota	Anaerolineae	Anaerolineales	DRMV01	DRMV01
Aegir_M25_B23	Aegir	EFMPONMI_139_4	AVRSVGRAGGDIGCTAWGKRVARFVMCYNDKG	CDP	0.644	Hemo	0.525	d__Bacteria;p__Chloroflexota;c__Anaerolineae;o__Anaerolineales;f__DRMV01;g__DRMV01;s__	Bacteria	Chloroflexota	Anaerolineae	Anaerolineales	DRMV01	DRMV01
Aegir_M25_B231	Aegir	GCMBIIMM_31_8	GVKLGKNMGVKLGKNVGVKLGKNE	CLP	0.723	Hemo	0.713	d__Bacteria;p__Desulfobacterota;c__Thermodesulfobacteria;o__Thermodesulfobacteriales;f__Thermodesulfatatoraceae;g__Thermodesulfatator_A;s__	Bacteria	Desulfobacterota	Thermodesulfobacteria	Thermodesulfobacteriales	Thermodesulfatatoraceae	Thermodesulfatator_A
Aegir_M25_B231	Aegir	GCMBIIMM_41_6	AIIGVYKARTKFSELLDRVAQGKGLLLPDAEFR	CLP	0.634	NonHemo	0.347	d__Bacteria;p__Desulfobacterota;c__Thermodesulfobacteria;o__Thermodesulfobacteriales;f__Thermodesulfatatoraceae;g__Thermodesulfatator_A;s__	Bacteria	Desulfobacterota	Thermodesulfobacteria	Thermodesulfobacteriales	Thermodesulfatatoraceae	Thermodesulfatator_A
Aegir_M25_B232	Aegir	BDOMIJBA_111_10	AIFHIFAFLHKFKDLIFENDTLTQTIKIKTITKAKIFFE	CLP	0.545	NonHemo	0.475	d__Bacteria;p__Calditrichota;c__Calditrichia;o__Calditrichales;f__Calditrichaceae;g__Caldithrix;s__	Bacteria	Calditrichota	Calditrichia	Calditrichales	Calditrichaceae	Caldithrix
Aegir_M25_B232	Aegir	BDOMIJBA_208_1	AVAGVMRTPGLAFDGQLVLQGKLPTLSTLKNWIQKEHPR	CLP	0.614	Hemo	0.564	d__Bacteria;p__Calditrichota;c__Calditrichia;o__Calditrichales;f__Calditrichaceae;g__Caldithrix;s__	Bacteria	Calditrichota	Calditrichia	Calditrichales	Calditrichaceae	Caldithrix
Aegir_M25_B232	Aegir	BDOMIJBA_83_6	LGGKFRGFLLNYHGLMIKNFGIKADDGCNIRISFVFFLNMNKL	CDP	0.525	Hemo	0.743	d__Bacteria;p__Calditrichota;c__Calditrichia;o__Calditrichales;f__Calditrichaceae;g__Caldithrix;s__	Bacteria	Calditrichota	Calditrichia	Calditrichales	Calditrichaceae	Caldithrix
Aegir_M25_B236	Aegir	EKOJIBFH_130_1	LAIVPKRLYRARKLSKATMLPPFISQTPGP	CLP	0.723	Hemo	0.683	d__Bacteria;p__Campylobacterota;c__Campylobacteria;o__Campylobacterales;f__Sulfurovaceae;g__Nitratifractor;s__	Bacteria	Campylobacterota	Campylobacteria	Campylobacterales	Sulfurovaceae	Nitratifractor
Aegir_M25_B237	Aegir	KDPMIDBH_128_6	ALKLLVQIVTDLNPVKIDYKL	CLP	0.693	NonHemo	0.277	d__Bacteria;p__Pseudomonadota;c__Gammaproteobacteria;o__SZUA-229;f__SZUA-229;g__GCA-2746365;s__	Bacteria	Pseudomonadota	Gammaproteobacteria	SZUA-229	SZUA-229	GCA-2746365
Aegir_M25_B237	Aegir	KDPMIDBH_236_2	LVQCIIYCDYRLYSKADLLKKRAQGL	CDP	0.525	NonHemo	0.277	d__Bacteria;p__Pseudomonadota;c__Gammaproteobacteria;o__SZUA-229;f__SZUA-229;g__GCA-2746365;s__	Bacteria	Pseudomonadota	Gammaproteobacteria	SZUA-229	SZUA-229	GCA-2746365
Aegir_M25_B238	Aegir	LGMPKPMI_54_17	AVHYHLARKEVSVLASMKFVPAIS	CLP	0.604	Hemo	0.604	d__Bacteria;p__Pseudomonadota;c__Gammaproteobacteria;o__UWMA-0217;f__UWMA-0217;g__JALSHZ01;s__	Bacteria	Pseudomonadota	Gammaproteobacteria	UWMA-0217	UWMA-0217	JALSHZ01
Aegir_M25_B241	Aegir	IDKIGBJD_168_5	KNFEAQLNTLNLGGKLKKGIKKVQLL	CLP	0.574	Hemo	0.802	d__Bacteria;p__Bacteroidota;c__Bacteroidia;o__Flavobacteriales;f__Flavobacteriaceae;g__Lutimonas;s__	Bacteria	Bacteroidota	Bacteroidia	Flavobacteriales	Flavobacteriaceae	Lutimonas
Aegir_M25_B241	Aegir	IDKIGBJD_248_9	ASLLFLKRNQIKIFLIVYLIKFVKKYSKSHSIETIIEKLK	CLP	0.505	Hemo	0.891	d__Bacteria;p__Bacteroidota;c__Bacteroidia;o__Flavobacteriales;f__Flavobacteriaceae;g__Lutimonas;s__	Bacteria	Bacteroidota	Bacteroidia	Flavobacteriales	Flavobacteriaceae	Lutimonas
Aegir_M25_B244	Aegir	NHIIIKLN_113_21	WLLQAKKIKEAGLDKKAKDLIDILKIKPFQISPPYEKFLGDFKRK	CLP	0.604	Hemo	0.733	d__Bacteria;p__DYJV01;c__DYJV01;o__DYJV01;f__DYJV01;g__;s__	Bacteria	DYJV01	DYJV01	DYJV01	DYJV01
Aegir_M25_B245	Aegir	MJIPPEME_67_24	KGKGKFILYGVLAGFILHVAKKQGIVKGV	CLP	0.535	Hemo	0.891	d__Bacteria;p__Aquificota;c__Aquificia;o__Aquificales;f__Hydrogenothermaceae;g__JALSSE01;s__	Bacteria	Aquificota	Aquificia	Aquificales	Hydrogenothermaceae	JALSSE01
Aegir_M25_B248	Aegir	FCJLPJOL_15_2	LGRVDSMFIYIGGGPTGFKDPRTPRLQTPKI	CLP	0.545	NonHemo	0.416	d__Archaea;p__Thermoproteota;c__Thermoprotei_A;o__Sulfolobales;f__Acidilobaceae;g__S143-63;s__	Archaea	Thermoproteota	Thermoprotei_A	Sulfolobales	Acidilobaceae	S143-63
Aegir_M25_B249	Aegir	APPKEMID_19_35	KKGGGTGPEKPWQPIQCYNCVEKGAKSDPSADGKDKLCEFSSLSSP	CDP	0.535	NonHemo	0.05	d__Bacteria;p__Bacteroidota;c__Bacteroidia;o__Flavobacteriales;f__Crocinitomicaceae;g__UBA4466;s__UBA4466 sp013373595	Bacteria	Bacteroidota	Bacteroidia	Flavobacteriales	Crocinitomicaceae	UBA4466	UBA4466 sp013373595
Aegir_M25_B249	Aegir	APPKEMID_21_6	YMLSMNLRSFFFLKIEKKWNKIPLVLNPFSISVYLVK	CLP	0.505	Hemo	0.861	d__Bacteria;p__Bacteroidota;c__Bacteroidia;o__Flavobacteriales;f__Crocinitomicaceae;g__UBA4466;s__UBA4466 sp013373595	Bacteria	Bacteroidota	Bacteroidia	Flavobacteriales	Crocinitomicaceae	UBA4466	UBA4466 sp013373595
Aegir_M25_B249	Aegir	APPKEMID_4_16	IVVVGLIVVVIIGKVVFGTILNH	CLP	0.604	Hemo	0.802	d__Bacteria;p__Bacteroidota;c__Bacteroidia;o__Flavobacteriales;f__Crocinitomicaceae;g__UBA4466;s__UBA4466 sp013373595	Bacteria	Bacteroidota	Bacteroidia	Flavobacteriales	Crocinitomicaceae	UBA4466	UBA4466 sp013373595
Aegir_M25_B251	Aegir	MJNBCPKI_33_10	VARKIAEKINEEIKEKELSNYK	CLP	0.515	NonHemo	0.03	d__Archaea;p__Thermoproteota;c__Thermoprotei_A;o__Sulfolobales;f__Pyrodictiaceae;g__WAQM01;s__	Archaea	Thermoproteota	Thermoprotei_A	Sulfolobales	Pyrodictiaceae	WAQM01
Aegir_M25_B252	Aegir	KLFLDMCD_69_3	AILKDKFYLKYTVGLKILQCNPGPVTGPL	CDP	0.554	Hemo	0.812	d__Bacteria;p__Pseudomonadota;c__Gammaproteobacteria;o__Chromatiales;f__Chromatiaceae;g__Achromatium;s__	Bacteria	Pseudomonadota	Gammaproteobacteria	Chromatiales	Chromatiaceae	Achromatium
Aegir_M25_B253	Aegir	NIPKMEBA_19_15	IGKFFYFTLTHGYILRPIYYPKYVC	CDP	0.693	Hemo	0.861	d__Bacteria;p__Chloroflexota;c__Anaerolineae;o__Anaerolineales;f__Villigracilaceae;g__S143-42;s__	Bacteria	Chloroflexota	Anaerolineae	Anaerolineales	Villigracilaceae	S143-42
Aegir_M25_B254	Aegir	DFDIHNMG_192_4	MYCNYSVYRRVLITATAEKRAALNCKFRLTAKVG	CDP	0.515	Hemo	0.525	d__Bacteria;p__Chloroflexota;c__Anaerolineae;o__Caldilineales;f__Caldilineaceae;g__JAJRVT01;s__	Bacteria	Chloroflexota	Anaerolineae	Caldilineales	Caldilineaceae	JAJRVT01
Aegir_M25_B254	Aegir	DFDIHNMG_507_18	LAWGPDRIILAHGRWYPENGVKALKRAFRWLEQNAKRAD	CLP	0.564	NonHemo	0.455	d__Bacteria;p__Chloroflexota;c__Anaerolineae;o__Caldilineales;f__Caldilineaceae;g__JAJRVT01;s__	Bacteria	Chloroflexota	Anaerolineae	Caldilineales	Caldilineaceae	JAJRVT01
Aegir_M25_B26	Aegir	MENBPKOE_145_15	LPKTFVYGVMAYVVYRKLFR	CLP	0.762	Hemo	0.96	d__Bacteria;p__Chloroflexota;c__Anaerolineae;o__Anaerolineales;f__UBA11858;g__UBA11858;s__	Bacteria	Chloroflexota	Anaerolineae	Anaerolineales	UBA11858	UBA11858
Aegir_M25_B3	Aegir	GMOEOBNB_207_20	KKVVEKFLEFIMYRKVREFPKVQIRLLKL	CLP	0.525	Hemo	0.743	d__Bacteria;p__Campylobacterota;c__Campylobacteria;o__Campylobacterales;f__Sulfurovaceae;g__UBA1140;s__	Bacteria	Campylobacterota	Campylobacteria	Campylobacterales	Sulfurovaceae	UBA1140
Aegir_M25_B3	Aegir	GMOEOBNB_68_6	VILVYTTVLQGKAYKTFKLGINATF	CLP	0.891	Hemo	0.96	d__Bacteria;p__Campylobacterota;c__Campylobacteria;o__Campylobacterales;f__Sulfurovaceae;g__UBA1140;s__	Bacteria	Campylobacterota	Campylobacteria	Campylobacterales	Sulfurovaceae	UBA1140
Aegir_M25_B3	Aegir	GMOEOBNB_9_7	KKIFFGFMTLLALVAFTSFSTASESADNNASKCGSGKCGSSQPMKCGAGKCGGGK	CDP	0.505	Hemo	0.614	d__Bacteria;p__Campylobacterota;c__Campylobacteria;o__Campylobacterales;f__Sulfurovaceae;g__UBA1140;s__	Bacteria	Campylobacterota	Campylobacteria	Campylobacterales	Sulfurovaceae	UBA1140
Aegir_M25_B31	Aegir	KCPDNHAK_6_38	FMALLGGTTTGKTFHFGPDGVLVRGLR	CLP	0.564	Hemo	0.733	d__Archaea;p__Thermoproteota;c__Thermoprotei_A;o__Sulfolobales;f__Acidilobaceae;g__S143-63;s__	Archaea	Thermoproteota	Thermoprotei_A	Sulfolobales	Acidilobaceae	S143-63
Aegir_M25_B31	Aegir	KCPDNHAK_70_1	YSMGWRPVRLASKLLALVAALAVAYYILKKLAG	CLP	0.624	Hemo	0.911	d__Archaea;p__Thermoproteota;c__Thermoprotei_A;o__Sulfolobales;f__Acidilobaceae;g__S143-63;s__	Archaea	Thermoproteota	Thermoprotei_A	Sulfolobales	Acidilobaceae	S143-63
Aegir_M25_B33	Aegir	GMCODDEA_7_50	TIISGADIVVLKKIKKYIDMPG	CLP	0.584	Hemo	0.604	d__Archaea;p__Thermoproteota;c__Thermoprotei_A;o__Sulfolobales;f__Desulfurococcaceae;g__JALVHX01;s__	Archaea	Thermoproteota	Thermoprotei_A	Sulfolobales	Desulfurococcaceae	JALVHX01
Aegir_M25_B34	Aegir	FHCMHAMK_120_4	ALCAAPHLSLHGQGVDGGKLAHKAVMAQFVGRFVGGIDDAGGKG	CDP	0.564	NonHemo	0.475	d__Bacteria;p__Chloroflexota;c__Anaerolineae;o__Promineifilales;f__Promineifilaceae;g__S016-13;s__	Bacteria	Chloroflexota	Anaerolineae	Promineifilales	Promineifilaceae	S016-13
Aegir_M25_B34	Aegir	FHCMHAMK_493_4	LLSFIRLHPRFFVYEGFGENGRSRIVGANGRFQLIVFC	CDP	0.653	Hemo	0.634	d__Bacteria;p__Chloroflexota;c__Anaerolineae;o__Promineifilales;f__Promineifilaceae;g__S016-13;s__	Bacteria	Chloroflexota	Anaerolineae	Promineifilales	Promineifilaceae	S016-13
Aegir_M25_B34	Aegir	FHCMHAMK_82_16	KVIRIVIVLQKELERLKKIKSLKETSQIMYYILLMLFSL	CLP	0.525	Hemo	0.594	d__Bacteria;p__Chloroflexota;c__Anaerolineae;o__Promineifilales;f__Promineifilaceae;g__S016-13;s__	Bacteria	Chloroflexota	Anaerolineae	Promineifilales	Promineifilaceae	S016-13
Aegir_M25_B36	Aegir	KIPJBGOE_135_6	STMAAFRLLSFLKRTPAFFRP	CLP	0.554	Hemo	0.634	d__Bacteria;p__Chloroflexota;c__Anaerolineae;o__J102;f__J102;g__M2005;s__	Bacteria	Chloroflexota	Anaerolineae	J102	J102	M2005
Aegir_M25_B36	Aegir	KIPJBGOE_80_4	KDTQKTPYQKPRIQHKGKLKQFAGSPLGKSPEHLPGNPLGLPGS	CLP	0.614	NonHemo	0.317	d__Bacteria;p__Chloroflexota;c__Anaerolineae;o__J102;f__J102;g__M2005;s__	Bacteria	Chloroflexota	Anaerolineae	J102	J102	M2005
Aegir_M25_B37	Aegir	ALJMBEPD_170_9	VILTIGAAAFVAAGVTLARTRRKIHQIQAAHWG	CLP	0.683	Hemo	0.851	d__Bacteria;p__Chloroflexota;c__Anaerolineae;o__Aggregatilineales;f__Ch27;g__JALSTC01;s__JALSTC01 sp026983935	Bacteria	Chloroflexota	Anaerolineae	Aggregatilineales	Ch27	JALSTC01	JALSTC01 sp026983935
Aegir_M25_B38	Aegir	KCLEFMIG_18_18	NFLKELFKFNKKAIGVARNIARFLQLPTQTLTSASKVKQYYF	CLP	0.535	Hemo	0.594	d__Bacteria;p__Desulfobacterota;c__DSM-4660;o__Desulfatiglandales;f__Desulfatiglandaceae;g__JAGGTJ01;s__	Bacteria	Desulfobacterota	DSM-4660	Desulfatiglandales	Desulfatiglandaceae	JAGGTJ01
Aegir_M25_B40	Aegir	EJKDLJJF_46_6	QFNNIKLEPDDFYYSKEGFKVFTEKYHLKRGYCCKNNCRHCPFGYNPKVGPI	CDP	0.505	NonHemo	0.257	d__Bacteria;p__Bacteroidota;c__Bacteroidia;o__Flavobacteriales;f__Flavobacteriaceae;g__Lutimonas;s__	Bacteria	Bacteroidota	Bacteroidia	Flavobacteriales	Flavobacteriaceae	Lutimonas
Aegir_M25_B42	Aegir	PMJKNAEO_11_39	ITHRGKSVMKKVMPKELTKG	CLP	0.515	Hemo	0.673	d__Archaea;p__Thermoproteota;c__Thermoprotei_A;o__Sulfolobales;f__Desulfurococcaceae;g__WAML01;s__	Archaea	Thermoproteota	Thermoprotei_A	Sulfolobales	Desulfurococcaceae	WAML01
Aegir_M25_B42	Aegir	PMJKNAEO_6_36	IYGNVLGDQVKARAPLKKPSKSLIERRCFGGKGRGMNSY	CDP	0.505	NonHemo	0.475	d__Archaea;p__Thermoproteota;c__Thermoprotei_A;o__Sulfolobales;f__Desulfurococcaceae;g__WAML01;s__	Archaea	Thermoproteota	Thermoprotei_A	Sulfolobales	Desulfurococcaceae	WAML01
Aegir_M25_B42	Aegir	PMJKNAEO_8_21	GVHVKLGICIRGKCVVASAIVVNYGF	CDP	0.604	Hemo	0.762	d__Archaea;p__Thermoproteota;c__Thermoprotei_A;o__Sulfolobales;f__Desulfurococcaceae;g__WAML01;s__	Archaea	Thermoproteota	Thermoprotei_A	Sulfolobales	Desulfurococcaceae	WAML01
Aegir_M25_B43	Aegir	KOOMOCIH_110_11	GYFSKVMQLFMNPKNVGKLDDANVTALTGSVACGDMIKLYLK	CDP	0.535	NonHemo	0.475	d__Archaea;p__Thermoplasmatota;c__Thermoplasmata;o__Aciduliprofundales;f__Aciduliprofundaceae;g__S014-50;s__	Archaea	Thermoplasmatota	Thermoplasmata	Aciduliprofundales	Aciduliprofundaceae	S014-50
Aegir_M25_B45	Aegir	NMKPEHHP_293_1	LLFKTRKANPVGLLPVAERGVHDFDALVHVASPCRCVCP	CDP	0.535	NonHemo	0.307	d__Bacteria;p__Spirochaetota;c__Leptospiria;o__Leptospirales;f__Leptonemataceae;g__JAGRNA01;s__	Bacteria	Spirochaetota	Leptospiria	Leptospirales	Leptonemataceae	JAGRNA01
Aegir_M25_B45	Aegir	NMKPEHHP_83_5	GFLINISAPDALNKRELKKFIFILIVIVL	CLP	0.604	Hemo	0.634	d__Bacteria;p__Spirochaetota;c__Leptospiria;o__Leptospirales;f__Leptonemataceae;g__JAGRNA01;s__	Bacteria	Spirochaetota	Leptospiria	Leptospirales	Leptonemataceae	JAGRNA01
Aegir_M25_B46	Aegir	IIHGGKOK_93_20	LFFVKIAKSFQCKEAVYLAVHRNDLVKVFQSFFGAVGGL	CDP	0.713	Hemo	0.901	d__Bacteria;p__Planctomycetota;c__Planctomycetia;o__Pirellulales;f__Pirellulaceae;g__Mariniblastus;s__	Bacteria	Planctomycetota	Planctomycetia	Pirellulales	Pirellulaceae	Mariniblastus
Aegir_M25_B47	Aegir	LPFNNGLO_48_1	TVAVSKMGTPNTSTGMAMAARFSPGR	CLP	0.574	NonHemo	0.376	d__Bacteria;p__Planctomycetota;c__SZUA-567;o__SZUA-567;f__JAFGWW01;g__;s__	Bacteria	Planctomycetota	SZUA-567	SZUA-567	JAFGWW01
Aegir_M25_B47	Aegir	LPFNNGLO_87_2	AITPQLKLQMVSRLGSMETRIRPGFIAVLR	CLP	0.594	Hemo	0.663	d__Bacteria;p__Planctomycetota;c__SZUA-567;o__SZUA-567;f__JAFGWW01;g__;s__	Bacteria	Planctomycetota	SZUA-567	SZUA-567	JAFGWW01
Aegir_M25_B47	Aegir	LPFNNGLO_89_27	KKCPNKEENKKNCPCTYEPCERKGMCCECINYHRSQGGKPACVR	CDP	0.673	NonHemo	0.178	d__Bacteria;p__Planctomycetota;c__SZUA-567;o__SZUA-567;f__JAFGWW01;g__;s__	Bacteria	Planctomycetota	SZUA-567	SZUA-567	JAFGWW01
Aegir_M25_B48	Aegir	EOLDCPEM_136_7	LAKVVGATFKSRPHNKTKSKYMIKPIKPIPII	CLP	0.693	Hemo	0.931	d__Bacteria;p__Bacteroidota;c__Bacteroidia;o__Bacteroidales;f__S143-33;g__S143-33;s__	Bacteria	Bacteroidota	Bacteroidia	Bacteroidales	S143-33	S143-33
Aegir_M25_B49	Aegir	GIKLDKJA_20_31	KIKKIIIKLLKFISFHEKKLINFKKKYYFVVTLSHKIKVF	CLP	0.703	Hemo	0.95	d__Bacteria;p__Bacteroidota;c__Bacteroidia;o__Chitinophagales;f__Saprospiraceae;g__JADJGA01;s__	Bacteria	Bacteroidota	Bacteroidia	Chitinophagales	Saprospiraceae	JADJGA01
Aegir_M25_B49	Aegir	GIKLDKJA_20_73	VNCIIFKNLKLFEANLAIKLKYFVTQRN	CDP	0.574	Hemo	0.743	d__Bacteria;p__Bacteroidota;c__Bacteroidia;o__Chitinophagales;f__Saprospiraceae;g__JADJGA01;s__	Bacteria	Bacteroidota	Bacteroidia	Chitinophagales	Saprospiraceae	JADJGA01
Aegir_M25_B50	Aegir	ADKCALKC_66_49	SYLAAPPEVPGEGARRVAVPQRARQALQSRPIGVARITRL	CLP	0.505	NonHemo	0.327	d__Bacteria;p__Pseudomonadota;c__Gammaproteobacteria;o__Chromatiales;f__Sedimenticolaceae;g__MONJU;s__	Bacteria	Pseudomonadota	Gammaproteobacteria	Chromatiales	Sedimenticolaceae	MONJU
Aegir_M25_B54	Aegir	NMEKPIAN_575_1	ISLHKFPGPVWEVLKKLGKHAVKGRGRKSAGQEA	CLP	0.634	Hemo	0.881	d__Bacteria;p__Planctomycetota;c__GCA-002687715;o__GCA-002687715;f__DRQF01;g__DRQF01;s__	Bacteria	Planctomycetota	GCA-002687715	GCA-002687715	DRQF01	DRQF01
Aegir_M25_B54	Aegir	NMEKPIAN_724_5	FSRKRSGYCAQCQRQVKIAIKRARYMGLLPYVG	CDP	0.545	Hemo	0.584	d__Bacteria;p__Planctomycetota;c__GCA-002687715;o__GCA-002687715;f__DRQF01;g__DRQF01;s__	Bacteria	Planctomycetota	GCA-002687715	GCA-002687715	DRQF01	DRQF01
Aegir_M25_B55	Aegir	CMAAFGAB_20_20	GSMFFPARLRRRVFAEAGAGKG	CLP	0.594	Hemo	0.505	d__Bacteria;p__Pseudomonadota;c__Gammaproteobacteria;o__S144-34;f__S144-34;g__S144-34;s__S144-34 sp026989495	Bacteria	Pseudomonadota	Gammaproteobacteria	S144-34	S144-34	S144-34	S144-34 sp026989495
Aegir_M25_B57	Aegir	MFBIBGIB_76_1	GTKVLITGEPGSGKTTAIKKIVQKL	CLP	0.812	Hemo	0.832	d__Bacteria;p__Aquificota;c__Aquificia;o__Aquificales;f__QOAS01;g__QOAS01;s__	Bacteria	Aquificota	Aquificia	Aquificales	QOAS01	QOAS01
Aegir_M25_B58	Aegir	EKAMJCNM_177_2	IFAKLSRAAPILLVPLVVLTLPE	CLP	0.535	Hemo	0.584	d__Bacteria;p__Pseudomonadota;c__Alphaproteobacteria;o__Rhodobacterales;f__Rhodobacteraceae;g__JAAEUB01;s__	Bacteria	Pseudomonadota	Alphaproteobacteria	Rhodobacterales	Rhodobacteraceae	JAAEUB01
Aegir_M25_B59	Aegir	FKKLMBGH_13_122	IIIIDPGKSKVAQLINRNDKPGIYAIKVGGKVVLK	CLP	0.743	Hemo	0.941	d__Archaea;p__Thermoproteota;c__Thermoprotei_A;o__Sulfolobales;f__Acidilobaceae;g__;s__	Archaea	Thermoproteota	Thermoprotei_A	Sulfolobales	Acidilobaceae
Aegir_M25_B6	Aegir	HLLDGPEO_119_11	DYKDTLLLPKTSFPMRGNLPQNEPKRYKKWFS	CLP	0.535	NonHemo	0.109	d__Bacteria;p__Campylobacterota;c__Campylobacteria;o__Nautiliales;f__Nautiliaceae;g__Caminibacter;s__	Bacteria	Campylobacterota	Campylobacteria	Nautiliales	Nautiliaceae	Caminibacter
Aegir_M25_B66	Aegir	JDPKAENK_43_1	FLMLSRNMRERLSILRYVAEVAFSMCARGVFLG	CDP	0.574	NonHemo	0.446	d__Bacteria;p__Thermosulfidibacterota;c__Thermosulfidibacteria;o__Thermosulfidibacterales;f__Thermosulfidibacteraceae;g__Thermosulfidibacter;s__	Bacteria	Thermosulfidibacterota	Thermosulfidibacteria	Thermosulfidibacterales	Thermosulfidibacteraceae	Thermosulfidibacter
Aegir_M25_B67	Aegir	FIJJPHGJ_138_1	IGVGRSGGRRNLFYPVCEVARLCVFCLKIRAVTIVTETVT	CDP	0.564	Hemo	0.525	d__Bacteria;p__Chloroflexota;c__Anaerolineae;o__Aggregatilineales;f__JALXEW01;g__JALXEW01;s__	Bacteria	Chloroflexota	Anaerolineae	Aggregatilineales	JALXEW01	JALXEW01
Aegir_M25_B67	Aegir	FIJJPHGJ_266_2	GVTGRISINIYQIPPAYKGGVPWEVKKMFVKKARLG	CLP	0.703	Hemo	0.921	d__Bacteria;p__Chloroflexota;c__Anaerolineae;o__Aggregatilineales;f__JALXEW01;g__JALXEW01;s__	Bacteria	Chloroflexota	Anaerolineae	Aggregatilineales	JALXEW01	JALXEW01
Aegir_M25_B68	Aegir	OEKECGOG_72_5	PSMVKKFQVASSNLPTYHMTFMWPTWSQCHGKTVPR	CDP	0.584	Hemo	0.545	d__Bacteria;p__Pseudomonadota;c__Gammaproteobacteria;o__DSM-100275;f__DSM-100275;g__Inmirania;s__	Bacteria	Pseudomonadota	Gammaproteobacteria	DSM-100275	DSM-100275	Inmirania
Aegir_M25_B7	Aegir	ICOMKHEL_29_4	ALSLAYFKLKYYQGPFKTTLSLAYFKHEYASRHNIKGVVS	CLP	0.614	Hemo	0.663	d__Archaea;p__Thermoproteota;c__Thermoprotei_A;o__Sulfolobales;f__Desulfurococcaceae;g__EX4484-58;s__	Archaea	Thermoproteota	Thermoprotei_A	Sulfolobales	Desulfurococcaceae	EX4484-58
Aegir_M25_B7	Aegir	ICOMKHEL_90_71	FVEKYTNPVINHVLKIVLN	CLP	0.762	NonHemo	0.455	d__Archaea;p__Thermoproteota;c__Thermoprotei_A;o__Sulfolobales;f__Desulfurococcaceae;g__EX4484-58;s__	Archaea	Thermoproteota	Thermoprotei_A	Sulfolobales	Desulfurococcaceae	EX4484-58
Aegir_M25_B70	Aegir	AMOJAIOH_19_73	AGIGGGAKKKNEKLFGNFELRAKTSANSHYFTSAGKDKKAILKEA	CLP	0.525	Hemo	0.515	d__Bacteria;p__Bacteroidota;c__Bacteroidia;o__Chitinophagales;f__Saprospiraceae;g__UBA6168;s__	Bacteria	Bacteroidota	Bacteroidia	Chitinophagales	Saprospiraceae	UBA6168
Aegir_M25_B70	Aegir	AMOJAIOH_3_1	RVSAKNNSGAGKAGTGVYSGFPVV	CLP	0.554	Hemo	0.515	d__Bacteria;p__Bacteroidota;c__Bacteroidia;o__Chitinophagales;f__Saprospiraceae;g__UBA6168;s__	Bacteria	Bacteroidota	Bacteroidia	Chitinophagales	Saprospiraceae	UBA6168
Aegir_M25_B70	Aegir	AMOJAIOH_90_18	LILQLALGAFLIGGGIITFTNWVSEKLKRKSTY	CLP	0.624	Hemo	0.891	d__Bacteria;p__Bacteroidota;c__Bacteroidia;o__Chitinophagales;f__Saprospiraceae;g__UBA6168;s__	Bacteria	Bacteroidota	Bacteroidia	Chitinophagales	Saprospiraceae	UBA6168
Aegir_M25_B73	Aegir	FLFHMAHC_168_4	GMGDRLWAMGYGQRAKGYGQRAKGDGQRVMSK	CLP	0.604	Hemo	0.505	d__Bacteria;p__Desulfobacterota_I;c__Desulfovibrionia;o__Desulfovibrionales;f__Desulfothermaceae;g__Desulfothermus;s__	Bacteria	Desulfobacterota_I	Desulfovibrionia	Desulfovibrionales	Desulfothermaceae	Desulfothermus
Aegir_M25_B74	Aegir	PAGHHCMK_39_5	IKSILKAFGTKNDKIVKNYLKKVKSINVLEAQY	CLP	0.703	Hemo	0.812	d__Bacteria;p__Campylobacterota;c__Campylobacteria;o__Campylobacterales;f__Sulfurovaceae;g__Sulfurovum;s__	Bacteria	Campylobacterota	Campylobacteria	Campylobacterales	Sulfurovaceae	Sulfurovum
Aegir_M25_B77	Aegir	IHGNANKF_72_3	GYLGKFKDKNQIRMKIYKIYFKDFK	CLP	0.535	Hemo	0.624	d__Bacteria;p__Campylobacterota;c__Campylobacteria;o__Campylobacterales;f__Arcobacteraceae;g__CAIJNA01;s__	Bacteria	Campylobacterota	Campylobacteria	Campylobacterales	Arcobacteraceae	CAIJNA01
Aegir_M25_B79	Aegir	DGAMHEBP_134_33	LIIHPVSNSLQVQIKSKMTLFKYLNR	CLP	0.545	Hemo	0.683	d__Bacteria;p__Bacteroidota;c__Bacteroidia;o__Bacteroidales;f__UBA1556;g__;s__	Bacteria	Bacteroidota	Bacteroidia	Bacteroidales	UBA1556
Aegir_M25_B79	Aegir	DGAMHEBP_69_12	IKKIHGIAKRFQAMQKFFCILQEAEK	CDP	0.545	Hemo	0.614	d__Bacteria;p__Bacteroidota;c__Bacteroidia;o__Bacteroidales;f__UBA1556;g__;s__	Bacteria	Bacteroidota	Bacteroidia	Bacteroidales	UBA1556
Aegir_M25_B83	Aegir	MENCFBOC_703_3	GEVGRIGRTGRTGRTGWTGLVRACHTGGPPSP	CDP	0.728	Hemo	0.505	d__Bacteria;p__Myxococcota;c__UBA9042;o__PHBI01;f__JAAZYN01;g__;s__	Bacteria	Myxococcota	UBA9042	PHBI01	JAAZYN01
Aegir_M25_B83	Aegir	MENCFBOC_739_5	AWMYVTRGPRERILSHRNSVSMPGMGTSPAV	CLP	0.515	NonHemo	0.366	d__Bacteria;p__Myxococcota;c__UBA9042;o__PHBI01;f__JAAZYN01;g__;s__	Bacteria	Myxococcota	UBA9042	PHBI01	JAAZYN01
Aegir_M25_B84	Aegir	HDCNPNCJ_28_16	AAVAAFVAVKVLLKLAALNDTAELLATAVAAAVIGGLFTRYVGARRTRS	CLP	0.505	Hemo	0.743	d__Bacteria;p__Pseudomonadota;c__Alphaproteobacteria;o__Rhizobiales;f__Aestuariivirgaceae;g__Thermopetrobacter;s__	Bacteria	Pseudomonadota	Alphaproteobacteria	Rhizobiales	Aestuariivirgaceae	Thermopetrobacter
Aegir_M25_B85	Aegir	FPNGPMKE_109_4	ALLAQKARAFSEVVRGAKVVIRSSWEAGAVKRDLVVLP	CLP	0.564	Hemo	0.564	d__Bacteria;p__WOR-3;c__Hydrothermia;o__JBDRYB01;f__JBDRYB01;g__;s__	Bacteria	WOR-3	Hydrothermia	JBDRYB01	JBDRYB01
Aegir_M25_B85	Aegir	FPNGPMKE_98_2	FMYSALAGAAMKALVGAGICGALR	CDP	0.545	Hemo	0.733	d__Bacteria;p__WOR-3;c__Hydrothermia;o__JBDRYB01;f__JBDRYB01;g__;s__	Bacteria	WOR-3	Hydrothermia	JBDRYB01	JBDRYB01
Aegir_M25_B88	Aegir	PNKOKCJG_51_3	LPKTKLGKEMLKKLKVYAGSEHPHTAQVKG	CLP	0.634	Hemo	0.832	d__Bacteria;p__Campylobacterota;c__Campylobacteria;o__Campylobacterales;f__;g__;s__	Bacteria	Campylobacterota	Campylobacteria	Campylobacterales
Aegir_M25_B89	Aegir	FAGMIBAH_22_1	GGNFIKVQFNSNLEGYENKNFAKYMLAAIFGGAKKGKYYKISKLN	CLP	0.545	Hemo	0.554	d__Archaea;p__Micrarchaeota;c__Micrarchaeia;o__Anstonellales;f__J096;g__WAKO01;s__	Archaea	Micrarchaeota	Micrarchaeia	Anstonellales	J096	WAKO01
Aegir_M25_B89	Aegir	FAGMIBAH_35_30	GVTCHFIKKAQSNPQNYEYEHNKKVTCHRGMTSNL	CDP	0.574	NonHemo	0.287	d__Archaea;p__Micrarchaeota;c__Micrarchaeia;o__Anstonellales;f__J096;g__WAKO01;s__	Archaea	Micrarchaeota	Micrarchaeia	Anstonellales	J096	WAKO01
Aegir_M25_B9	Aegir	CMHNOBHP_226_1	ARGRRQQGDQQKKIQFVFEHQLIPH	CLP	0.515	NonHemo	0.337	d__Bacteria;p__Pseudomonadota;c__Gammaproteobacteria;o__Methylococcales;f__Cycloclasticaceae;g__Cycloclasticus;s__	Bacteria	Pseudomonadota	Gammaproteobacteria	Methylococcales	Cycloclasticaceae	Cycloclasticus
Aegir_M25_B94	Aegir	ABBBLBMD_104_2	FVILLGKETPILYKLYPMIMSEIRIIPKPKSIKYKTKAPYTM	CLP	0.604	Hemo	0.921	d__Bacteria;p__Bacteroidota;c__Bacteroidia;o__Chitinophagales;f__Saprospiraceae;g__;s__	Bacteria	Bacteroidota	Bacteroidia	Chitinophagales	Saprospiraceae
Aegir_M25_B94	Aegir	ABBBLBMD_107_1	LGHILIKVSNKSEFIRIMNALMGKVTQGLI	CLP	0.614	Hemo	0.861	d__Bacteria;p__Bacteroidota;c__Bacteroidia;o__Chitinophagales;f__Saprospiraceae;g__;s__	Bacteria	Bacteroidota	Bacteroidia	Chitinophagales	Saprospiraceae
Aegir_M25_B94	Aegir	ABBBLBMD_122_18	GGFHFIKTYEIARKPSKIVVKLSFFKE	CLP	0.693	Hemo	0.792	d__Bacteria;p__Bacteroidota;c__Bacteroidia;o__Chitinophagales;f__Saprospiraceae;g__;s__	Bacteria	Bacteroidota	Bacteroidia	Chitinophagales	Saprospiraceae
Aegir_M25_B94	Aegir	ABBBLBMD_46_1	LIIPKAILSLKHLFTKGLTIFIALKIIPISAIFKGNEK	CLP	0.574	Hemo	0.911	d__Bacteria;p__Bacteroidota;c__Bacteroidia;o__Chitinophagales;f__Saprospiraceae;g__;s__	Bacteria	Bacteroidota	Bacteroidia	Chitinophagales	Saprospiraceae
Aegir_M25_B94	Aegir	ABBBLBMD_7_2	WLKPFLDRICIRQLKQTAKEKTIIMRIQGAI	CDP	0.515	Hemo	0.673	d__Bacteria;p__Bacteroidota;c__Bacteroidia;o__Chitinophagales;f__Saprospiraceae;g__;s__	Bacteria	Bacteroidota	Bacteroidia	Chitinophagales	Saprospiraceae
Aegir_M25_B94	Aegir	ABBBLBMD_87_38	LLMSFMKLNIYAIKTAHSFFFKVKHKTFTTFMALQKDGRI	CLP	0.594	Hemo	0.802	d__Bacteria;p__Bacteroidota;c__Bacteroidia;o__Chitinophagales;f__Saprospiraceae;g__;s__	Bacteria	Bacteroidota	Bacteroidia	Chitinophagales	Saprospiraceae
Aegir_M25_B97	Aegir	PFFBMKHE_122_2	FIHYLIMLKSPRFYKRYSAPSGIGHLAYVENR	CLP	0.525	Hemo	0.653	d__Bacteria;p__Chloroflexota;c__Anaerolineae;o__JAADDB01;f__JAADDB01;g__;s__	Bacteria	Chloroflexota	Anaerolineae	JAADDB01	JAADDB01
Aegir_M25_B99	Aegir	FLKMLDCN_24_1	ILEIVERQGADAKYHIVARRRVYLSPMVK	CLP	0.564	NonHemo	0.228	d__Bacteria;p__Chloroflexota;c__Anaerolineae;o__B4-G1;f__B4-G1;g__JALWUZ01;s__	Bacteria	Chloroflexota	Anaerolineae	B4-G1	B4-G1	JALWUZ01
Aegir_M26_B10	Aegir	LFKANOBG_139_10	LIWLLVLLLLFGFIYVVYRMIFTSHKNEFKEKEEHHYTFKI	CLP	0.545	NonHemo	0.198	d__Bacteria;p__Campylobacterota;c__Campylobacteria;o__Campylobacterales;f__Sulfurimonadaceae;g__Sulfurimonas;s__	Bacteria	Campylobacterota	Campylobacteria	Campylobacterales	Sulfurimonadaceae	Sulfurimonas
Aegir_M26_B10	Aegir	LFKANOBG_147_1	ALALHVKLGGDTSYFGKIKKKAFFGKDRKQITKEDVKNALKLL	CLP	0.624	Hemo	0.812	d__Bacteria;p__Campylobacterota;c__Campylobacteria;o__Campylobacterales;f__Sulfurimonadaceae;g__Sulfurimonas;s__	Bacteria	Campylobacterota	Campylobacteria	Campylobacterales	Sulfurimonadaceae	Sulfurimonas
Aegir_M26_B12	Aegir	PDFOFEJH_146_5	GLLILGLVIDIKIELGKSFLKLESLQIIKKY	CLP	0.564	Hemo	0.535	d__Bacteria;p__Campylobacterota;c__Campylobacteria;o__Nautiliales;f__Nautiliaceae;g__Caminibacter;s__	Bacteria	Campylobacterota	Campylobacteria	Nautiliales	Nautiliaceae	Caminibacter
Aegir_M26_B16	Aegir	GCDCONLL_2_1	YLKKFGIKNCQKIKQKWNLIIQLAIKN	CDP	0.663	Hemo	0.871	d__Archaea;p__Nanobdellota;c__Nanobdellia;o__;f__;g__;s__	Archaea	Nanobdellota	Nanobdellia
Aegir_M26_B19	Aegir	HDIEMOMA_39_1	IFKLFLEKMELRKIARVIGVELRTVQYHLKKTQRI	CLP	0.545	Hemo	0.762	d__Bacteria;p__Campylobacterota;c__Campylobacteria;o__Nautiliales;f__Nautiliaceae;g__;s__	Bacteria	Campylobacterota	Campylobacteria	Nautiliales	Nautiliaceae
Aegir_M26_B24	Aegir	KIMHDIKC_13_7	IKDKVAIVTGAGSGIGKGIAKKFSEN	CLP	0.594	Hemo	0.604	d__Bacteria;p__DYJV01;c__DYJV01;o__DYJV01;f__JALVYZ01;g__JALVYZ01;s__	Bacteria	DYJV01	DYJV01	DYJV01	JALVYZ01	JALVYZ01
Aegir_M26_B26	Aegir	IFPDOPNG_22_50	TGAPSIDVRARADARPFGRFAPRVRSAFA	CLP	0.535	NonHemo	0.416	d__Bacteria;p__Pseudomonadota;c__Gammaproteobacteria;o__Burkholderiales;f__Burkholderiaceae;g__Ralstonia;s__Ralstonia sp913056305	Bacteria	Pseudomonadota	Gammaproteobacteria	Burkholderiales	Burkholderiaceae	Ralstonia	Ralstonia sp913056305
Aegir_M26_B27	Aegir	DNALNJHC_97_4	LLLWPLIDIKLHKTNRKPVFSTTDFRKTVCFFW	CDP	0.604	Hemo	0.604	d__Bacteria;p__Pseudomonadota;c__Gammaproteobacteria;o__Nitrosococcales;f__Methylophagaceae;g__GCA-002733105;s__	Bacteria	Pseudomonadota	Gammaproteobacteria	Nitrosococcales	Methylophagaceae	GCA-002733105
Aegir_M26_B28	Aegir	FFGAEJMC_38_38	LTNGSLKLIKFKKINVLYFAKKLISNNIRPIVINQTNVYSGKN	CLP	0.515	Hemo	0.723	d__Bacteria;p__Bacteroidota;c__Bacteroidia;o__Flavobacteriales;f__JAADED01;g__JALSPZ01;s__	Bacteria	Bacteroidota	Bacteroidia	Flavobacteriales	JAADED01	JALSPZ01
Aegir_M26_B28	Aegir	FFGAEJMC_46_75	IEKIILLFLLLWAIFQVYKQIFGSRTEACNKCKKR	CDP	0.614	Hemo	0.624	d__Bacteria;p__Bacteroidota;c__Bacteroidia;o__Flavobacteriales;f__JAADED01;g__JALSPZ01;s__	Bacteria	Bacteroidota	Bacteroidia	Flavobacteriales	JAADED01	JALSPZ01
Aegir_M26_B29	Aegir	IKNLBCIC_18_79	AIKIASKKGTTIEEAILIPPKIITKAASVKK	CLP	0.584	Hemo	0.653	d__Bacteria;p__Campylobacterota;c__Campylobacteria;o__Campylobacterales;f__Sulfurimonadaceae;g__;s__	Bacteria	Campylobacterota	Campylobacteria	Campylobacterales	Sulfurimonadaceae
Aegir_M26_B32	Aegir	KKIHGFKI_73_8	RGKRIDLKRIDLAKLFQILDLLIKNRKNKRGRPPIYRESLIHFALAIKIIP	CLP	0.545	Hemo	0.644	d__Bacteria;p__Aquificota;c__Aquificia;o__Aquificales;f__Hydrogenothermaceae;g__Persephonella_A;s__	Bacteria	Aquificota	Aquificia	Aquificales	Hydrogenothermaceae	Persephonella_A
Aegir_M26_B33	Aegir	MJCJCPAN_11_1	AIVAFVAKQIVVSKSSAIPWASFAIRLAVAGAIKIKSAHLANSI	CLP	0.505	Hemo	0.792	d__Bacteria;p__Pseudomonadota;c__Gammaproteobacteria;o__Enterobacterales;f__Alteromonadaceae;g__GCA-2401725;s__	Bacteria	Pseudomonadota	Gammaproteobacteria	Enterobacterales	Alteromonadaceae	GCA-2401725
Aegir_M26_B33	Aegir	MJCJCPAN_418_18	LAISGIGEVKLARYGKPFLQAIQNYVANKKAL	CLP	0.762	Hemo	0.96	d__Bacteria;p__Pseudomonadota;c__Gammaproteobacteria;o__Enterobacterales;f__Alteromonadaceae;g__GCA-2401725;s__	Bacteria	Pseudomonadota	Gammaproteobacteria	Enterobacterales	Alteromonadaceae	GCA-2401725
Aegir_M26_B34	Aegir	NCDAIAKF_74_2	TIVAILLMLSLFLNGVFIVKLIDCKKRLKG	CDP	0.515	Hemo	0.901	d__Bacteria;p__Campylobacterota;c__Campylobacteria;o__Campylobacterales;f__Hydrogenimonadaceae;g__Hydrogenimonas;s__	Bacteria	Campylobacterota	Campylobacteria	Campylobacterales	Hydrogenimonadaceae	Hydrogenimonas
Aegir_M26_B39	Aegir	GKKEEBDC_22_58	LDLKNGEMAGIGKKGLYKKSFKKYILKKEGQKPRKVRLIGG	CLP	0.515	Hemo	0.842	d__Bacteria;p__Aquificota;c__Aquificia;o__Desulfurobacteriales;f__Desulfurobacteriaceae;g__Desulfurobacterium_B;s__	Bacteria	Aquificota	Aquificia	Desulfurobacteriales	Desulfurobacteriaceae	Desulfurobacterium_B
Aegir_M26_B40	Aegir	EFHMKIBB_162_1	QGANFGSPPFGGVGLFRKNFQSFSKGLSSEAGNGTSYRTYYKPYKGKIWNR	CLP	0.653	NonHemo	0.475	d__Bacteria;p__Aquificota;c__Aquificia;o__Aquificales;f__QOAS01;g__QOAS01;s__	Bacteria	Aquificota	Aquificia	Aquificales	QOAS01	QOAS01
Aegir_M26_B44	Aegir	DFLBIPPG_17_4	GTALVTGATGGIGRLLVKALIERGYHVVGLGRRKEKAR	CLP	0.525	Hemo	0.624	d__Archaea;p__Methanobacteriota_B;c__Thermococci;o__Thermococcales;f__Thermococcaceae;g__Thermococcus;s__	Archaea	Methanobacteriota_B	Thermococci	Thermococcales	Thermococcaceae	Thermococcus
Aegir_M26_B44	Aegir	DFLBIPPG_42_16	LVATALTFAVILEAMAFRVRIYEDRIVLRGFLGIFIRKKVR	CLP	0.535	Hemo	0.802	d__Archaea;p__Methanobacteriota_B;c__Thermococci;o__Thermococcales;f__Thermococcaceae;g__Thermococcus;s__	Archaea	Methanobacteriota_B	Thermococci	Thermococcales	Thermococcaceae	Thermococcus
Aegir_M26_B46	Aegir	NJMACCPO_14_2	VGVLLGFGFSKLFLSGRYFYLVCCVV	CDP	0.614	Hemo	0.832	d__Archaea;p__Thermoproteota;c__Thermoprotei_A;o__Sulfolobales;f__Pyrodictiaceae;g__QNYQ01;s__	Archaea	Thermoproteota	Thermoprotei_A	Sulfolobales	Pyrodictiaceae	QNYQ01
Aegir_M26_B5	Aegir	BDHJOFGG_53_4	QIKVSEKKLKIIIQVNKLKLVYIEVI	CLP	0.574	Hemo	0.574	d__Bacteria;p__Aquificota;c__Aquificia;o__Aquificales;f__Hydrogenothermaceae;g__QNZC01;s__	Bacteria	Aquificota	Aquificia	Aquificales	Hydrogenothermaceae	QNZC01
Aegir_M26_B6	Aegir	CBOPLNHK_17_3	SVLSILIGVVSGVIAAEVYRHFSFGRSKK	CLP	0.505	Hemo	0.842	d__Bacteria;p__Campylobacterota;c__Campylobacteria;o__Nautiliales;f__JAADDX01;g__;s__	Bacteria	Campylobacterota	Campylobacteria	Nautiliales	JAADDX01
Aegir_M26_B7	Aegir	FHBODMBI_109_10	ALTVLMFVATAASCASNKKCNGKKGVKTPMGLM	CDP	0.545	Hemo	0.861	d__Bacteria;p__Bacteroidota;c__Bacteroidia;o__Flavobacteriales;f__Vicingaceae;g__UBA852;s__	Bacteria	Bacteroidota	Bacteroidia	Flavobacteriales	Vicingaceae	UBA852
Aegir_M26_B9	Aegir	POHKCCHO_1_10	AITTVIAIKTAAIRALTKRCIQLTKGFSI	CDP	0.743	Hemo	0.842	d__Bacteria;p__Bacteroidota;c__Bacteroidia;o__Bacteroidales;f__S143-33;g__S143-33;s__	Bacteria	Bacteroidota	Bacteroidia	Bacteroidales	S143-33	S143-33
Aegir_M26_B9	Aegir	POHKCCHO_234_7	LAKVVGATFKSRPHNKTKSKYMIKPIKPIPII	CLP	0.693	Hemo	0.931	d__Bacteria;p__Bacteroidota;c__Bacteroidia;o__Bacteroidales;f__S143-33;g__S143-33;s__	Bacteria	Bacteroidota	Bacteroidia	Bacteroidales	S143-33	S143-33
Aegir_M36_B15	Aegir	LAPKCFCO_130_4	MIITAFTTRIGITIKDTNLSNDKIGNKVVNIINPIKIAKP	CLP	0.624	Hemo	0.812	d__Bacteria;p__Myxococcota;c__Polyangia;o__HGW-17;f__HGW-17;g__;s__	Bacteria	Myxococcota	Polyangia	HGW-17	HGW-17
Aegir_M36_B2	Aegir	NDAJAKLO_206_6	NTKYGKPTQIKLAKATFRIAVYKPALK	CLP	0.604	Hemo	0.743	d__Bacteria;p__Desulfobacterota;c__Desulfobacteria;o__Desulfobacterales;f__Desulfobacteraceae;g__Desulfobacula;s__	Bacteria	Desulfobacterota	Desulfobacteria	Desulfobacterales	Desulfobacteraceae	Desulfobacula
Aegir_M36_B21	Aegir	KFOBHDBC_243_3	GFLTDNRQTSRRKRTGFVLTMAYIRLTQFSWQRPFMQAQHFF	CLP	0.535	NonHemo	0.495	d__Bacteria;p__Chloroflexota;c__Anaerolineae;o__Promineifilales;f__Promineifilaceae;g__JAJRTP01;s__	Bacteria	Chloroflexota	Anaerolineae	Promineifilales	Promineifilaceae	JAJRTP01
Aegir_M36_B21	Aegir	KFOBHDBC_513_2	FLKIQPLFLIVLCVIVIRHIMYREFT	CDP	0.515	NonHemo	0.436	d__Bacteria;p__Chloroflexota;c__Anaerolineae;o__Promineifilales;f__Promineifilaceae;g__JAJRTP01;s__	Bacteria	Chloroflexota	Anaerolineae	Promineifilales	Promineifilaceae	JAJRTP01
Aegir_M36_B21	Aegir	KFOBHDBC_709_9	TLLKKPQITQITQIFTRLKLVKIRAIRGFFQ	CLP	0.743	Hemo	0.772	d__Bacteria;p__Chloroflexota;c__Anaerolineae;o__Promineifilales;f__Promineifilaceae;g__JAJRTP01;s__	Bacteria	Chloroflexota	Anaerolineae	Promineifilales	Promineifilaceae	JAJRTP01
Aegir_M36_B22	Aegir	AMFJPKLD_101_11	KKVVEKFLEFIMYRKVREFPKVQIRLLKL	CLP	0.525	Hemo	0.743	d__Bacteria;p__Campylobacterota;c__Campylobacteria;o__Campylobacterales;f__Sulfurovaceae;g__UBA1140;s__	Bacteria	Campylobacterota	Campylobacteria	Campylobacterales	Sulfurovaceae	UBA1140
Aegir_M36_B22	Aegir	AMFJPKLD_20_3	GIFVLVDFLSYLPPTMSHCPVTLQSGQKLANPAMRGMTPK	CDP	0.545	Hemo	0.752	d__Bacteria;p__Campylobacterota;c__Campylobacteria;o__Campylobacterales;f__Sulfurovaceae;g__UBA1140;s__	Bacteria	Campylobacterota	Campylobacteria	Campylobacterales	Sulfurovaceae	UBA1140
Aegir_M36_B23	Aegir	KFHHGAEL_135_13	TAVGKVIGLVLRDLEGHGQAPAEARRKLRAFGA	CLP	0.525	NonHemo	0.257	d__Bacteria;p__Pseudomonadota;c__Alphaproteobacteria;o__Rhodobacterales;f__Rhodobacteraceae;g__UBA3077;s__	Bacteria	Pseudomonadota	Alphaproteobacteria	Rhodobacterales	Rhodobacteraceae	UBA3077
Aegir_M36_B26	Aegir	GAOBNHDM_377_3	VVIKINNGNIKNAKKINHSLSIAIKPTKIGILNNDA	CLP	0.584	Hemo	0.812	d__Bacteria;p__Bacteroidota;c__Bacteroidia;o__Flavobacteriales;f__Vicingaceae;g__GCA-002793235;s__	Bacteria	Bacteroidota	Bacteroidia	Flavobacteriales	Vicingaceae	GCA-002793235
Aegir_M36_B28	Aegir	POOKNHCI_177_35	GLALGFRLGAKAAREEIARQKRKKKE	CLP	0.541	Hemo	0.594	d__Bacteria;p__Myxococcota;c__Polyangia;o__Polyangiales;f__SG8-38;g__JAADHO01;s__	Bacteria	Myxococcota	Polyangia	Polyangiales	SG8-38	JAADHO01
Aegir_M36_B28	Aegir	POOKNHCI_289_17	GTLYTFHTFPNSRKVRKVWSVPVAWRIE	CLP	0.515	Hemo	0.515	d__Bacteria;p__Myxococcota;c__Polyangia;o__Polyangiales;f__SG8-38;g__JAADHO01;s__	Bacteria	Myxococcota	Polyangia	Polyangiales	SG8-38	JAADHO01
Aegir_M36_B29	Aegir	HOOJLFPK_26_13	SYLFHMSIPEKTPDVKPSHLMFFLNMVYVKIRKFDRVIMKKF	CLP	0.574	Hemo	0.752	d__Bacteria;p__Patescibacteriota;c__Gracilibacteria;o__CAIRYL01;f__CAIRYL01;g__;s__	Bacteria	Patescibacteriota	Gracilibacteria	CAIRYL01	CAIRYL01
Aegir_M36_B30	Aegir	LKACKFMG_10_7	LLMSFMKLNIYAIKTAHSFFFKVKHKTFTTFMALQKDGRT	CLP	0.604	Hemo	0.752	d__Bacteria;p__Bacteroidota;c__Bacteroidia;o__Chitinophagales;f__Saprospiraceae;g__;s__	Bacteria	Bacteroidota	Bacteroidia	Chitinophagales	Saprospiraceae
Aegir_M36_B30	Aegir	LKACKFMG_19_32	FVILLGKETPILYKLYPMIMSEIRIIPKPKSIKYKTKAPYTM	CLP	0.604	Hemo	0.921	d__Bacteria;p__Bacteroidota;c__Bacteroidia;o__Chitinophagales;f__Saprospiraceae;g__;s__	Bacteria	Bacteroidota	Bacteroidia	Chitinophagales	Saprospiraceae
Aegir_M36_B30	Aegir	LKACKFMG_21_13	LGHILIKVSNKSEFIRIMNALMGKVTQGLI	CLP	0.614	Hemo	0.861	d__Bacteria;p__Bacteroidota;c__Bacteroidia;o__Chitinophagales;f__Saprospiraceae;g__;s__	Bacteria	Bacteroidota	Bacteroidia	Chitinophagales	Saprospiraceae
Aegir_M36_B30	Aegir	LKACKFMG_27_37	FFLFYPHIYSYALRIKNLEIYIYTNVASA	CLP	0.535	Hemo	0.574	d__Bacteria;p__Bacteroidota;c__Bacteroidia;o__Chitinophagales;f__Saprospiraceae;g__;s__	Bacteria	Bacteroidota	Bacteroidia	Chitinophagales	Saprospiraceae
Aegir_M36_B30	Aegir	LKACKFMG_27_38	LIIPKAILSLKHLFTKGLTIFIALKIIPISAIFKGNEK	CLP	0.574	Hemo	0.911	d__Bacteria;p__Bacteroidota;c__Bacteroidia;o__Chitinophagales;f__Saprospiraceae;g__;s__	Bacteria	Bacteroidota	Bacteroidia	Chitinophagales	Saprospiraceae
Aegir_M36_B30	Aegir	LKACKFMG_52_2	WLKPFLDRICIRQLKQTAKEKTIIMRIQGAI	CDP	0.515	Hemo	0.673	d__Bacteria;p__Bacteroidota;c__Bacteroidia;o__Chitinophagales;f__Saprospiraceae;g__;s__	Bacteria	Bacteroidota	Bacteroidia	Chitinophagales	Saprospiraceae
Aegir_M36_B35	Aegir	APLIPKFB_158_9	RFMVFSFSTMKEMKNLEIKLKKMNSFKPSETSCTSWFFLFLP	CDP	0.505	NonHemo	0.485	d__Bacteria;p__Calditrichota;c__Calditrichia;o__Calditrichales;f__Calditrichaceae;g__JANTFQ01;s__	Bacteria	Calditrichota	Calditrichia	Calditrichales	Calditrichaceae	JANTFQ01
Aegir_M36_B35	Aegir	APLIPKFB_18_25	RAFFFFRVNPCHPWTDFYDGSKEIKKTAFPRGRLGPSFLMM	CDP	0.505	NonHemo	0.426	d__Bacteria;p__Calditrichota;c__Calditrichia;o__Calditrichales;f__Calditrichaceae;g__JANTFQ01;s__	Bacteria	Calditrichota	Calditrichia	Calditrichales	Calditrichaceae	JANTFQ01
Aegir_M36_B35	Aegir	APLIPKFB_46_4	GIKKISTVMRVKRGFTKLLHFYFIYKEFVHG	CLP	0.762	Hemo	1	d__Bacteria;p__Calditrichota;c__Calditrichia;o__Calditrichales;f__Calditrichaceae;g__JANTFQ01;s__	Bacteria	Calditrichota	Calditrichia	Calditrichales	Calditrichaceae	JANTFQ01
Aegir_M36_B36	Aegir	LDCPKHLH_26_3	VVSLWCVEAWRIPVAFRLRRPKKRCRPGRYRTKPQLLTA	CDP	0.604	Hemo	0.911	d__Bacteria;p__Chloroflexota;c__Anaerolineae;o__B4-G1;f__DUEL01;g__JBDOIF01;s__	Bacteria	Chloroflexota	Anaerolineae	B4-G1	DUEL01	JBDOIF01
Aegir_M36_B36	Aegir	LDCPKHLH_546_5	GYPTITNPAIAPVAMKNVLRNTRRWMGLVRKVR	CLP	0.545	Hemo	0.564	d__Bacteria;p__Chloroflexota;c__Anaerolineae;o__B4-G1;f__DUEL01;g__JBDOIF01;s__	Bacteria	Chloroflexota	Anaerolineae	B4-G1	DUEL01	JBDOIF01
Aegir_M36_B37	Aegir	BIGHILKH_204_5	ASAAPTMSRVMAKTVMTRMALTRIPCKRW	CDP	0.634	NonHemo	0.446	d__Bacteria;p__Chloroflexota;c__Anaerolineae;o__Aggregatilineales;f__JALXEW01;g__JALXEW01;s__	Bacteria	Chloroflexota	Anaerolineae	Aggregatilineales	JALXEW01	JALXEW01
Aegir_M36_B37	Aegir	BIGHILKH_237_1	LLHWLMLSADGRYSGIMTKLYKG	CLP	0.772	Hemo	0.762	d__Bacteria;p__Chloroflexota;c__Anaerolineae;o__Aggregatilineales;f__JALXEW01;g__JALXEW01;s__	Bacteria	Chloroflexota	Anaerolineae	Aggregatilineales	JALXEW01	JALXEW01
Aegir_M36_B39	Aegir	EJJLEDJN_69_24	ILTKKKDNYEWLVFKTSILKVCNHLKGGVCGKIL	CDP	0.683	Hemo	0.673	d__Bacteria;p__Cloacimonadota;c__Cloacimonadia;o__Cloacimonadales;f__JAMOQM01;g__JAMOQM01;s__	Bacteria	Cloacimonadota	Cloacimonadia	Cloacimonadales	JAMOQM01	JAMOQM01
Aegir_M36_B4	Aegir	MFMOEDNK_171_1	GVLLKFILIGVLVYYVLKSAVRLFLPFLGKKFEEKISHR	CLP	0.842	Hemo	0.881	d__Bacteria;p__Bacteroidota;c__Bacteroidia;o__Bacteroidales;f__NBLH01;g__NBLH01;s__	Bacteria	Bacteroidota	Bacteroidia	Bacteroidales	NBLH01	NBLH01
Aegir_M36_B4	Aegir	MFMOEDNK_33_10	IAVHFTKDILILIKKTQIN	CLP	0.634	Hemo	0.614	d__Bacteria;p__Bacteroidota;c__Bacteroidia;o__Bacteroidales;f__NBLH01;g__NBLH01;s__	Bacteria	Bacteroidota	Bacteroidia	Bacteroidales	NBLH01	NBLH01
Aegir_M36_B4	Aegir	MFMOEDNK_357_3	QVKVKKIRQKSIVGFLKLFNIYVYLLIN	CLP	0.535	Hemo	0.861	d__Bacteria;p__Bacteroidota;c__Bacteroidia;o__Bacteroidales;f__NBLH01;g__NBLH01;s__	Bacteria	Bacteroidota	Bacteroidia	Bacteroidales	NBLH01	NBLH01
Aegir_M36_B42	Aegir	CENODMGI_110_1	LGFGAKPVLSVPTQLHSTLWPVPPLK	CLP	0.644	Hemo	0.901	d__Bacteria;p__Bacteroidota;c__Bacteroidia;o__Flavobacteriales;f__Vicingaceae;g__GCA-002793235;s__	Bacteria	Bacteroidota	Bacteroidia	Flavobacteriales	Vicingaceae	GCA-002793235
Aegir_M36_B42	Aegir	CENODMGI_20_1	MVISNYLTVFFLYKKIVIKKALLIKTRKIAQTPMLKNELGC	CDP	0.545	Hemo	0.822	d__Bacteria;p__Bacteroidota;c__Bacteroidia;o__Flavobacteriales;f__Vicingaceae;g__GCA-002793235;s__	Bacteria	Bacteroidota	Bacteroidia	Flavobacteriales	Vicingaceae	GCA-002793235
Aegir_M36_B42	Aegir	CENODMGI_218_3	LILLKTFEKIISKKKEATTKALNSRKHLCLEGYFS	CDP	0.594	Hemo	0.624	d__Bacteria;p__Bacteroidota;c__Bacteroidia;o__Flavobacteriales;f__Vicingaceae;g__GCA-002793235;s__	Bacteria	Bacteroidota	Bacteroidia	Flavobacteriales	Vicingaceae	GCA-002793235
Aegir_M36_B42	Aegir	CENODMGI_6_4	KLKWYKKSLKGRGIINQREGRVRFSVSLAIGIK	CLP	0.535	Hemo	0.812	d__Bacteria;p__Bacteroidota;c__Bacteroidia;o__Flavobacteriales;f__Vicingaceae;g__GCA-002793235;s__	Bacteria	Bacteroidota	Bacteroidia	Flavobacteriales	Vicingaceae	GCA-002793235
Aegir_M36_B43	Aegir	LKNDKLPM_270_12	MTWLAKPAPRVRNVIRAWESAKKGGMRIPALWF	CLP	0.673	Hemo	0.713	d__Bacteria;p__Myxococcota;c__UBA9042;o__PHBI01;f__PHBI01;g__CALHXW01;s__	Bacteria	Myxococcota	UBA9042	PHBI01	PHBI01	CALHXW01
Aegir_M36_B45	Aegir	KCAABIEO_290_1	ARGVLILKKKGKSLNLFFWETYKDTRH	CLP	0.673	Hemo	0.693	d__Bacteria;p__Bacteroidota;c__Bacteroidia;o__Cytophagales;f__Bernardetiaceae;g__;s__	Bacteria	Bacteroidota	Bacteroidia	Cytophagales	Bernardetiaceae
Aegir_M36_B45	Aegir	KCAABIEO_293_12	NNTLKIVLGIIGIVFAISLVTKAVSVLISVTIFLAVTYVGYRVVTNMMAKK	CLP	0.505	Hemo	0.851	d__Bacteria;p__Bacteroidota;c__Bacteroidia;o__Cytophagales;f__Bernardetiaceae;g__;s__	Bacteria	Bacteroidota	Bacteroidia	Cytophagales	Bernardetiaceae
Aegir_M36_B46	Aegir	AODPIKDL_62_9	ARLLIAARRNRRKKVVAGGFK	CLP	0.584	Hemo	0.782	d__Bacteria;p__Myxococcota;c__UBA727;o__UBA727;f__JAUIJE01;g__;s__	Bacteria	Myxococcota	UBA727	UBA727	JAUIJE01
Aegir_M36_B46	Aegir	AODPIKDL_63_2	LGARLNVPAKAHISKIDKVHASFSFIFLLEEA	CLP	0.564	NonHemo	0.129	d__Bacteria;p__Myxococcota;c__UBA727;o__UBA727;f__JAUIJE01;g__;s__	Bacteria	Myxococcota	UBA727	UBA727	JAUIJE01
Aegir_M36_B46	Aegir	AODPIKDL_77_68	RLKARLKARLKARLKARLKEWARFKEASYQPFSPLAFPILSS	CLP	0.683	Hemo	0.762	d__Bacteria;p__Myxococcota;c__UBA727;o__UBA727;f__JAUIJE01;g__;s__	Bacteria	Myxococcota	UBA727	UBA727	JAUIJE01
Aegir_M36_B47	Aegir	BLKNPGAP_110_15	LRAIILNKKLNKAGASDLKNSEKLLIRKNL	CLP	0.576	Hemo	0.644	d__Archaea;p__Asgardarchaeota;c__Heimdallarchaeia;o__JABLTI01;f__JABLTI01;g__JABLTI01;s__	Archaea	Asgardarchaeota	Heimdallarchaeia	JABLTI01	JABLTI01	JABLTI01
Aegir_M36_B48	Aegir	IGGOJNFL_101_2	VLYRKIGQKKSVPAGNGNALFKIYKFFLQKGGFCLGNESI	CDP	0.624	Hemo	0.871	d__Bacteria;p__Campylobacterota;c__Campylobacteria;o__Campylobacterales;f__Sulfurospirillaceae;g__Sulfurospirillum_A;s__	Bacteria	Campylobacterota	Campylobacteria	Campylobacterales	Sulfurospirillaceae	Sulfurospirillum_A
Aegir_M36_B49	Aegir	CFBHPGFJ_48_6	LYDYFSKIWKSKIIIVFNKNKVKKKPRK	CLP	0.505	Hemo	0.871	d__Bacteria;p__Bacteroidota;c__Bacteroidia;o__Flavobacteriales;f__Flavobacteriaceae;g__GCA-002733185;s__	Bacteria	Bacteroidota	Bacteroidia	Flavobacteriales	Flavobacteriaceae	GCA-002733185
Aegir_M36_B5	Aegir	NNMJOBBE_330_3	VIITMEQLQAQKKCSSVRLFFYQGNGLERAIRYPMAG	CDP	0.604	NonHemo	0.436	d__Bacteria;p__Desulfobacterota;c__Desulfuromonadia;o__Desulfuromonadales;f__Geopsychrobacteraceae;g__Desulfuromusa;s__	Bacteria	Desulfobacterota	Desulfuromonadia	Desulfuromonadales	Geopsychrobacteraceae	Desulfuromusa
Aegir_M36_B50	Aegir	ECGDAIFI_208_2	IVVVFAAKAESVIEKKGNLTLS	CLP	0.545	NonHemo	0.089	d__Bacteria;p__Bacteroidota;c__Bacteroidia;o__Cytophagales;f__Cyclobacteriaceae;g__JAKISE01;s__	Bacteria	Bacteroidota	Bacteroidia	Cytophagales	Cyclobacteriaceae	JAKISE01
Aegir_M36_B54	Aegir	NEFIDIMH_1_8	ASLLFLKRNQIKIFLIVYLIKFVKKYSKSHSIETIIEKLK	CLP	0.505	Hemo	0.891	d__Bacteria;p__Bacteroidota;c__Bacteroidia;o__Flavobacteriales;f__Flavobacteriaceae;g__Lutimonas;s__	Bacteria	Bacteroidota	Bacteroidia	Flavobacteriales	Flavobacteriaceae	Lutimonas
Aegir_M36_B54	Aegir	NEFIDIMH_38_28	KNFEAQLNTLNLGGKLKKGIKKVQL	CLP	0.525	Hemo	0.812	d__Bacteria;p__Bacteroidota;c__Bacteroidia;o__Flavobacteriales;f__Flavobacteriaceae;g__Lutimonas;s__	Bacteria	Bacteroidota	Bacteroidia	Flavobacteriales	Flavobacteriaceae	Lutimonas
Aegir_M36_B56	Aegir	GDAKIHJJ_73_7	KLLEFYKMFPAEESCKQKFKEWRLKEGGMCKM	CDP	0.505	NonHemo	0.158	d__Bacteria;p__Bacteroidota;c__Bacteroidia;o__Flavobacteriales;f__Crocinitomicaceae;g__Putridiphycobacter;s__	Bacteria	Bacteroidota	Bacteroidia	Flavobacteriales	Crocinitomicaceae	Putridiphycobacter
Aegir_M36_B58	Aegir	DAMCAHIH_329_2	LLSFIRLHPRFFVYEGFGENGRSRIVGANGRFQLIVFC	CDP	0.653	Hemo	0.634	d__Bacteria;p__Chloroflexota;c__Anaerolineae;o__Promineifilales;f__Promineifilaceae;g__S016-13;s__	Bacteria	Chloroflexota	Anaerolineae	Promineifilales	Promineifilaceae	S016-13
Aegir_M36_B59	Aegir	LBFMECOL_19_26	IAFGWYCKVGIDLHQLIPIKKYGRKAIIPI	CDP	0.871	Hemo	0.921	d__Bacteria;p__Bacteroidota;c__Bacteroidia;o__Flavobacteriales;f__Flavobacteriaceae;g__S010-17;s__	Bacteria	Bacteroidota	Bacteroidia	Flavobacteriales	Flavobacteriaceae	S010-17
Aegir_M36_B6	Aegir	ECPJPLJJ_27_4	FYTELDLIFFKKLKIVAQLKNIID	CLP	0.554	NonHemo	0.188	d__Bacteria;p__Bacteroidota;c__Bacteroidia;o__Flavobacteriales;f__Vicingaceae;g__GCA-002793235;s__	Bacteria	Bacteroidota	Bacteroidia	Flavobacteriales	Vicingaceae	GCA-002793235
Aegir_M36_B63	Aegir	OGCOFHCG_4_8	CAFFRHSMKRVEKAYEKLDPVSAFPYSFAIRFKMIG	CDP	0.614	Hemo	0.574	d__Bacteria;p__Pseudomonadota;c__Gammaproteobacteria;o__Thiomicrospirales;f__Thiomicrospiraceae;g__Thiomicrorhabdus;s__	Bacteria	Pseudomonadota	Gammaproteobacteria	Thiomicrospirales	Thiomicrospiraceae	Thiomicrorhabdus
Aegir_M36_B65	Aegir	OKGIDNFP_33_16	IVITLGVSLQIQTVSKIAFLLF	CLP	0.644	Hemo	0.891	d__Bacteria;p__Bacteroidota;c__Bacteroidia;o__Bacteroidales;f__JAADGE01;g__JAADGE01;s__	Bacteria	Bacteroidota	Bacteroidia	Bacteroidales	JAADGE01	JAADGE01
Aegir_M36_B67	Aegir	KOOHGOLM_320_1	VMYNPAHPGEILKTLINVYGHVFFR	CLP	0.505	NonHemo	0.307	d__Bacteria;p__Pseudomonadota;c__Gammaproteobacteria;o__Methylococcales;f__Methylomonadaceae;g__Methyloprofundus;s__	Bacteria	Pseudomonadota	Gammaproteobacteria	Methylococcales	Methylomonadaceae	Methyloprofundus
Aegir_M36_B68	Aegir	MLCMMGOM_281_2	VVLCKNGDILSNMQFKFFYFFIDINLKK	CDP	0.574	NonHemo	0.376	d__Bacteria;p__Bacteroidota;c__Bacteroidia;o__Bacteroidales;f__S143-33;g__S143-33;s__	Bacteria	Bacteroidota	Bacteroidia	Bacteroidales	S143-33	S143-33
Aegir_M36_B7	Aegir	AALBNAMJ_30_8	IAIQRWNIVFFKDKIIQYLRNFLNFSSIVLDIHYNKV	CLP	0.505	Hemo	0.604	d__Bacteria;p__Campylobacterota;c__Campylobacteria;o__Campylobacterales;f__Sulfurovaceae;g__SZUA-451;s__	Bacteria	Campylobacterota	Campylobacteria	Campylobacterales	Sulfurovaceae	SZUA-451
Aegir_M36_B7	Aegir	AALBNAMJ_5_92	GIIVFEKLLKNNKFK	CLP	0.574	Hemo	0.733	d__Bacteria;p__Campylobacterota;c__Campylobacteria;o__Campylobacterales;f__Sulfurovaceae;g__SZUA-451;s__	Bacteria	Campylobacterota	Campylobacteria	Campylobacterales	Sulfurovaceae	SZUA-451
Aegir_M36_B71	Aegir	JGCHBLFO_307_4	RIKFKLKLLFKNKNEKELNRIKYKF	CLP	0.525	Hemo	0.713	d__Bacteria;p__Pseudomonadota;c__Gammaproteobacteria;o__Methylococcales;f__Methylomonadaceae;g__Methylomarinum;s__	Bacteria	Pseudomonadota	Gammaproteobacteria	Methylococcales	Methylomonadaceae	Methylomarinum
Aegir_M36_B73	Aegir	PDMGNGAF_119_10	GASIIVGGQWGDEAKGKIASYLTLKDNFSVACRAGHGFLIKN	CDP	0.584	Hemo	0.525	d__Bacteria;p__Pseudomonadota;c__Gammaproteobacteria;o__Methylococcales;f__Methylomonadaceae;g__WTBX01;s__WTBX01 sp030949405	Bacteria	Pseudomonadota	Gammaproteobacteria	Methylococcales	Methylomonadaceae	WTBX01	WTBX01 sp030949405
Aegir_M36_B73	Aegir	PDMGNGAF_190_2	FGFRFIKLQPTDYVLQYRNGQLVREGAGFLSFILRRPPP	CLP	0.515	Hemo	0.515	d__Bacteria;p__Pseudomonadota;c__Gammaproteobacteria;o__Methylococcales;f__Methylomonadaceae;g__WTBX01;s__WTBX01 sp030949405	Bacteria	Pseudomonadota	Gammaproteobacteria	Methylococcales	Methylomonadaceae	WTBX01	WTBX01 sp030949405
Aegir_M36_B73	Aegir	PDMGNGAF_293_4	LYWGIIRLIKTYLMINSKKLAKITPPLKL	CLP	0.782	Hemo	0.98	d__Bacteria;p__Pseudomonadota;c__Gammaproteobacteria;o__Methylococcales;f__Methylomonadaceae;g__WTBX01;s__WTBX01 sp030949405	Bacteria	Pseudomonadota	Gammaproteobacteria	Methylococcales	Methylomonadaceae	WTBX01	WTBX01 sp030949405
Aegir_M36_B73	Aegir	PDMGNGAF_43_4	KNLNAGTAPVNAPSKTGNPSGGGRGNNPPKPS	CLP	0.554	NonHemo	0.337	d__Bacteria;p__Pseudomonadota;c__Gammaproteobacteria;o__Methylococcales;f__Methylomonadaceae;g__WTBX01;s__WTBX01 sp030949405	Bacteria	Pseudomonadota	Gammaproteobacteria	Methylococcales	Methylomonadaceae	WTBX01	WTBX01 sp030949405
Aegir_M36_B8	Aegir	KIEHLOCK_114_5	AIALGFNMVLFLREKKFPFKTGHRLSKYHQFE	CLP	0.594	Hemo	0.743	d__Bacteria;p__Bacteroidota;c__Bacteroidia;o__Bacteroidales;f__UBA1556;g__CG2-30-33-31;s__	Bacteria	Bacteroidota	Bacteroidia	Bacteroidales	UBA1556	CG2-30-33-31
Aegir_M36_B8	Aegir	KIEHLOCK_199_9	ILFLKIHITKCLKILIVLKLKMKKENEYLMTGHYIILDRKL	CDP	0.663	Hemo	0.683	d__Bacteria;p__Bacteroidota;c__Bacteroidia;o__Bacteroidales;f__UBA1556;g__CG2-30-33-31;s__	Bacteria	Bacteroidota	Bacteroidia	Bacteroidales	UBA1556	CG2-30-33-31
Aegir_M37_B14	Aegir	CBENGHKH_14_6	GCGFEFVGGAFSREFIQVAAKSPFHSSFKEKQAQTIRCQNSY	CDP	0.614	NonHemo	0.277	d__Bacteria;p__Pseudomonadota;c__Gammaproteobacteria;o__Methylococcales;f__Methylomonadaceae;g__Methyloprofundus;s__	Bacteria	Pseudomonadota	Gammaproteobacteria	Methylococcales	Methylomonadaceae	Methyloprofundus
Aegir_M37_B14	Aegir	CBENGHKH_64_1	FFFRKGVGYLLRVALVARFFDSGV	CLP	0.762	Hemo	0.901	d__Bacteria;p__Pseudomonadota;c__Gammaproteobacteria;o__Methylococcales;f__Methylomonadaceae;g__Methyloprofundus;s__	Bacteria	Pseudomonadota	Gammaproteobacteria	Methylococcales	Methylomonadaceae	Methyloprofundus
Aegir_M37_B18	Aegir	FJOFIFII_351_1	ALLKDIAHLLEQSIQKSFGKVGKLGGSTGR	CLP	0.723	Hemo	0.614	d__Bacteria;p__Pseudomonadota;c__Alphaproteobacteria;o__Rhizobiales;f__Devosiaceae;g__DROE01;s__	Bacteria	Pseudomonadota	Alphaproteobacteria	Rhizobiales	Devosiaceae	DROE01
Aegir_M37_B18	Aegir	FJOFIFII_377_1	IVYTIICNGAYILRQASIIVRYGVIYLPTTRKIVRKKYIYKIK	CDP	0.545	Hemo	0.921	d__Bacteria;p__Pseudomonadota;c__Alphaproteobacteria;o__Rhizobiales;f__Devosiaceae;g__DROE01;s__	Bacteria	Pseudomonadota	Alphaproteobacteria	Rhizobiales	Devosiaceae	DROE01
Aegir_M37_B19	Aegir	ODLDNGCH_165_1	VLAELLTANRQLAPKVIKYCIFIVSNLPFLRIEK	CDP	0.624	Hemo	0.594	d__Bacteria;p__Planctomycetota;c__Phycisphaerae;o__Phycisphaerales;f__Phycisphaeraceae;g__JANQFR01;s__	Bacteria	Planctomycetota	Phycisphaerae	Phycisphaerales	Phycisphaeraceae	JANQFR01
Aegir_M37_B2	Aegir	BKNOFKLA_118_1	MLIDRKATKVTWNVLIHRDAEKALKKAPVRIRWI	CLP	0.554	Hemo	0.604	d__Bacteria;p__UBA10199;c__UBA10199;o__2-02-FULL-44-16;f__JAAZCA01;g__;s__	Bacteria	UBA10199	UBA10199	2-02-FULL-44-16	JAAZCA01
Aegir_M37_B21	Aegir	JBPFJJCB_238_3	RHARRHLADHCQLTGSNQMSFGFFQIFQHKGIGFG	CDP	0.554	Hemo	0.515	d__Bacteria;p__Pseudomonadota;c__Gammaproteobacteria;o__Methylococcales;f__;g__;s__	Bacteria	Pseudomonadota	Gammaproteobacteria	Methylococcales
Aegir_M37_B22	Aegir	NLCMHHHC_308_9	VWITKLMLFIKGGVIISPVAMIYIISGAYRMMKQK	CLP	0.604	Hemo	0.881	d__Bacteria;p__Pseudomonadota;c__Gammaproteobacteria;o__Thiotrichales;f__Thiotrichaceae;g__HyVt-477;s__	Bacteria	Pseudomonadota	Gammaproteobacteria	Thiotrichales	Thiotrichaceae	HyVt-477
Aegir_M37_B23	Aegir	JCMCOKNO_124_5	NHANNTAKKIGSIRGYSWFNSVCSVYSMV	CDP	0.594	NonHemo	0.396	d__Bacteria;p__Verrucomicrobiota;c__Kiritimatiellia;o__Kiritimatiellales;f__Pontiellaceae;g__Pontiella;s__	Bacteria	Verrucomicrobiota	Kiritimatiellia	Kiritimatiellales	Pontiellaceae	Pontiella
Aegir_M37_B23	Aegir	JCMCOKNO_551_1	RIRCKAGDAVAVILGYHYARNRRAVRYP	CDP	0.743	Hemo	0.832	d__Bacteria;p__Verrucomicrobiota;c__Kiritimatiellia;o__Kiritimatiellales;f__Pontiellaceae;g__Pontiella;s__	Bacteria	Verrucomicrobiota	Kiritimatiellia	Kiritimatiellales	Pontiellaceae	Pontiella
Aegir_M37_B25	Aegir	DGIHFKDF_507_5	ALLKGGGFKQVTQYFAIAAAMAIIINFFAVLNYKKRA	CLP	0.525	Hemo	0.842	d__Bacteria;p__Bacteroidota;c__Bacteroidia;o__Cytophagales;f__Cyclobacteriaceae;g__JAKISE01;s__	Bacteria	Bacteroidota	Bacteroidia	Cytophagales	Cyclobacteriaceae	JAKISE01
Aegir_M37_B27	Aegir	FDOHJKJH_447_1	GERMALSRARKLIKEAIG	CLP	0.545	NonHemo	0.366	d__Bacteria;p__Bacteroidota;c__Bacteroidia;o__Bacteroidales;f__GCA-2748055;g__GCA-2748055;s__	Bacteria	Bacteroidota	Bacteroidia	Bacteroidales	GCA-2748055	GCA-2748055
Aegir_M37_B29	Aegir	EMBCFOFO_21_18	GLLPRLNLAKIPQHVIPRCNNRSFVGKPKLRGGDRKSKKI	CDP	0.624	Hemo	0.901	d__Bacteria;p__Pseudomonadota;c__Gammaproteobacteria;o__Xanthomonadales;f__Marinicellaceae;g__NORP309;s__	Bacteria	Pseudomonadota	Gammaproteobacteria	Xanthomonadales	Marinicellaceae	NORP309
Aegir_M37_B3	Aegir	HNCLEMDB_146_13	LVIGPLCIYWLKVLQRQIDGCNGFVKMIYYLVHVALRHRLIVC	CDP	0.525	Hemo	0.693	d__Bacteria;p__Planctomycetota;c__Phycisphaerae;o__Sedimentisphaerales;f__SM23-30;g__;s__	Bacteria	Planctomycetota	Phycisphaerae	Sedimentisphaerales	SM23-30
Aegir_M37_B3	Aegir	HNCLEMDB_201_2	INLKVAFLTIRALCVSIVAKGGVDR	CDP	0.663	Hemo	0.881	d__Bacteria;p__Planctomycetota;c__Phycisphaerae;o__Sedimentisphaerales;f__SM23-30;g__;s__	Bacteria	Planctomycetota	Phycisphaerae	Sedimentisphaerales	SM23-30
Aegir_M37_B33	Aegir	NCCOEKMA_11_34	LVRDVKVPAVPKFVDPASNGAVIV	CLP	0.525	NonHemo	0.109	d__Bacteria;p__Patescibacteriota;c__Gracilibacteria;o__UBA1369;f__UBA1369;g__;s__	Bacteria	Patescibacteriota	Gracilibacteria	UBA1369	UBA1369
Aegir_M37_B34	Aegir	GOGOMFGK_302_3	TALIAAMRKLLTILNTMLKKNEAWNPKSA	CLP	0.564	Hemo	0.772	d__Bacteria;p__Planctomycetota;c__Phycisphaerae;o__Sedimentisphaerales;f__Anaerobacaceae;g__Anaerobaca;s__	Bacteria	Planctomycetota	Phycisphaerae	Sedimentisphaerales	Anaerobacaceae	Anaerobaca
Aegir_M37_B34	Aegir	GOGOMFGK_34_1	TALIAAMRKLLTILNTMLKKNEAWNPKSA	CLP	0.564	Hemo	0.772	d__Bacteria;p__Planctomycetota;c__Phycisphaerae;o__Sedimentisphaerales;f__Anaerobacaceae;g__Anaerobaca;s__	Bacteria	Planctomycetota	Phycisphaerae	Sedimentisphaerales	Anaerobacaceae	Anaerobaca
Aegir_M37_B34	Aegir	GOGOMFGK_351_1	TALIAAMRKLLTILNTMLKKNEAWNPKSA	CLP	0.564	Hemo	0.772	d__Bacteria;p__Planctomycetota;c__Phycisphaerae;o__Sedimentisphaerales;f__Anaerobacaceae;g__Anaerobaca;s__	Bacteria	Planctomycetota	Phycisphaerae	Sedimentisphaerales	Anaerobacaceae	Anaerobaca
Aegir_M37_B34	Aegir	GOGOMFGK_643_1	TALIAAMRKLLTILNTMLKKNEAWNPKSA	CLP	0.564	Hemo	0.772	d__Bacteria;p__Planctomycetota;c__Phycisphaerae;o__Sedimentisphaerales;f__Anaerobacaceae;g__Anaerobaca;s__	Bacteria	Planctomycetota	Phycisphaerae	Sedimentisphaerales	Anaerobacaceae	Anaerobaca
Aegir_M37_B35	Aegir	CJICECBE_205_10	VISSPFASRMGKSLKKGFSFKPKPSQKTTLFAFIFL	CLP	0.752	Hemo	0.842	d__Bacteria;p__Bacteroidota;c__Bacteroidia;o__Flavobacteriales;f__Flavobacteriaceae;g__Lutimonas;s__	Bacteria	Bacteroidota	Bacteroidia	Flavobacteriales	Flavobacteriaceae	Lutimonas
Aegir_M37_B35	Aegir	CJICECBE_25_4	QFNNIKLEPDDFYYSKEGFKVFTEKYHLKRGYCCKNNCRHCPFGYNPKVGPI	CDP	0.505	NonHemo	0.257	d__Bacteria;p__Bacteroidota;c__Bacteroidia;o__Flavobacteriales;f__Flavobacteriaceae;g__Lutimonas;s__	Bacteria	Bacteroidota	Bacteroidia	Flavobacteriales	Flavobacteriaceae	Lutimonas
Aegir_M37_B36	Aegir	HECOAHAK_47_34	ILTARKSQKFETSFQVYREGASGANGGKSGGGCGCN	CDP	0.545	NonHemo	0.356	d__Bacteria;p__Bacteroidota;c__Bacteroidia;o__Flavobacteriales;f__Flavobacteriaceae;g__Lutimonas;s__	Bacteria	Bacteroidota	Bacteroidia	Flavobacteriales	Flavobacteriaceae	Lutimonas
Aegir_M37_B36	Aegir	HECOAHAK_64_96	LLYSLNNLHTEPHFISKIKVKSVKDVICIGHNF	CDP	0.634	NonHemo	0.465	d__Bacteria;p__Bacteroidota;c__Bacteroidia;o__Flavobacteriales;f__Flavobacteriaceae;g__Lutimonas;s__	Bacteria	Bacteroidota	Bacteroidia	Flavobacteriales	Flavobacteriaceae	Lutimonas
Aegir_M37_B38	Aegir	PGEEBHBE_8_25	LGVLMIIFHFLKYKTLQSDLFKIIFKQGNLS	CLP	0.802	Hemo	0.861	d__Bacteria;p__Planctomycetota;c__SZUA-567;o__SZUA-567;f__JAFGNG01;g__JAFGNG01;s__	Bacteria	Planctomycetota	SZUA-567	SZUA-567	JAFGNG01	JAFGNG01
Aegir_M37_B39	Aegir	HAEKJFGP_78_2	RGEAATIVIFIGRNNAARIGHAGDKAKVIVAIAQRATVGA	CLP	0.515	Hemo	0.554	d__Bacteria;p__Pseudomonadota;c__Alphaproteobacteria;o__Rhodobacterales;f__Rhodobacteraceae;g__Profundibacter;s__	Bacteria	Pseudomonadota	Alphaproteobacteria	Rhodobacterales	Rhodobacteraceae	Profundibacter
Aegir_M37_B4	Aegir	KNIBKCOJ_192_2	LNCDKGERLNANRFELLLEMKRLAKLVQRVKNLLNIY	CDP	0.564	NonHemo	0.376	d__Bacteria;p__Campylobacterota;c__Campylobacteria;o__Campylobacterales;f__Sulfurovaceae;g__UBA1140;s__	Bacteria	Campylobacterota	Campylobacteria	Campylobacterales	Sulfurovaceae	UBA1140
Aegir_M37_B40	Aegir	LOEOMKJD_66_19	YNFIADLVKIGYALYFSKVPERKHGKLK	CLP	0.545	Hemo	0.624	d__Bacteria;p__Fermentibacterota;c__Fermentibacteria;o__Fermentibacterales;f__Fermentibacteraceae;g__Sabulitectum;s__	Bacteria	Fermentibacterota	Fermentibacteria	Fermentibacterales	Fermentibacteraceae	Sabulitectum
Aegir_M37_B41	Aegir	CICNOPNC_108_13	RGGAVVARRAHNPKVVGSSPAPATSKSR	CLP	0.644	Hemo	0.574	d__Bacteria;p__Bacteroidota;c__Bacteroidia;o__Bacteroidales;f__F082;g__B16-G9;s__	Bacteria	Bacteroidota	Bacteroidia	Bacteroidales	F082	B16-G9
Aegir_M37_B41	Aegir	CICNOPNC_148_2	FFKQINVDFLVVLKKVSIFAAQF	CLP	0.663	Hemo	0.792	d__Bacteria;p__Bacteroidota;c__Bacteroidia;o__Bacteroidales;f__F082;g__B16-G9;s__	Bacteria	Bacteroidota	Bacteroidia	Bacteroidales	F082	B16-G9
Aegir_M37_B41	Aegir	CICNOPNC_2_7	QIYIKIYNNPKPAVLRKDKKMRWGGMKEWENGIMGE	CLP	0.505	NonHemo	0.248	d__Bacteria;p__Bacteroidota;c__Bacteroidia;o__Bacteroidales;f__F082;g__B16-G9;s__	Bacteria	Bacteroidota	Bacteroidia	Bacteroidales	F082	B16-G9
Aegir_M37_B41	Aegir	CICNOPNC_228_1	ALFGRGQGNGSGKGLGLGGGHGRNNGGSFGTGGDCVCTKCGHM	CDP	0.752	Hemo	0.782	d__Bacteria;p__Bacteroidota;c__Bacteroidia;o__Bacteroidales;f__F082;g__B16-G9;s__	Bacteria	Bacteroidota	Bacteroidia	Bacteroidales	F082	B16-G9
Aegir_M37_B45	Aegir	PCPMHHLM_252_1	MLAGELGHLKKVGGVSIDGNLVRAGRKGQPLPTERLVPAR	CLP	0.515	Hemo	0.525	d__Bacteria;p__Spirochaetota;c__Spirochaetia;o__Spirochaetales_E;f__UBA2779;g__UBA2779;s__	Bacteria	Spirochaetota	Spirochaetia	Spirochaetales_E	UBA2779	UBA2779
Aegir_M37_B45	Aegir	PCPMHHLM_66_4	GRYPFQGNFHFHSAPVSPVEIAAGGFS	CLP	0.535	NonHemo	0.356	d__Bacteria;p__Spirochaetota;c__Spirochaetia;o__Spirochaetales_E;f__UBA2779;g__UBA2779;s__	Bacteria	Spirochaetota	Spirochaetia	Spirochaetales_E	UBA2779	UBA2779
Aegir_M37_B46	Aegir	FJIODLBK_15_37	VWGISADLETRTVDVHIGRLRSALSKTKGKSQIRTVRGFGYAVNAA	CLP	0.525	Hemo	0.653	d__Bacteria;p__Pseudomonadota;c__Alphaproteobacteria;o__Rhodobacterales;f__Rhodobacteraceae;g__Profundibacter;s__	Bacteria	Pseudomonadota	Alphaproteobacteria	Rhodobacterales	Rhodobacteraceae	Profundibacter
Aegir_M37_B46	Aegir	FJIODLBK_50_111	IGKLFKIGVLWVVVFRHPDGKPAVYLSQVA	CLP	0.683	Hemo	0.871	d__Bacteria;p__Pseudomonadota;c__Alphaproteobacteria;o__Rhodobacterales;f__Rhodobacteraceae;g__Profundibacter;s__	Bacteria	Pseudomonadota	Alphaproteobacteria	Rhodobacterales	Rhodobacteraceae	Profundibacter
Aegir_M37_B48	Aegir	PEAOFJAB_26_3	PHLEYLKIIKPKNPKTIQFIHLLFIKWFSLKLKRLG	CLP	0.525	Hemo	0.97	d__Archaea;p__Nanobdellota;c__Nanobdellia;o__Woesearchaeales;f__BS150m-G63;g__JAGLOT01;s__	Archaea	Nanobdellota	Nanobdellia	Woesearchaeales	BS150m-G63	JAGLOT01
Aegir_M37_B49	Aegir	NLCOFIOL_215_2	FVAFIVGTMYQGGFNLGVEFVGGVKLIAKF	CLP	0.525	Hemo	0.782	d__Bacteria;p__Spirochaetota;c__UBA4802;o__UBA4802;f__UBA5550;g__;s__	Bacteria	Spirochaetota	UBA4802	UBA4802	UBA5550
Aegir_M37_B49	Aegir	NLCOFIOL_491_6	KEYDLKNYSYQCRCGYEMKVSTDFGLPQEHFKCRTCGTVVKRGDQ	CDP	0.525	NonHemo	0.089	d__Bacteria;p__Spirochaetota;c__UBA4802;o__UBA4802;f__UBA5550;g__;s__	Bacteria	Spirochaetota	UBA4802	UBA4802	UBA5550
Aegir_M37_B49	Aegir	NLCOFIOL_636_5	VVIATLVYNEISKKVHLTKIFSLIFIEYRTYFH	CLP	0.723	Hemo	0.515	d__Bacteria;p__Spirochaetota;c__UBA4802;o__UBA4802;f__UBA5550;g__;s__	Bacteria	Spirochaetota	UBA4802	UBA4802	UBA5550
Aegir_M37_B49	Aegir	NLCOFIOL_694_2	IVRATAHTPGTLGKNLNFKIMLIKVVTSDN	CLP	0.584	Hemo	0.535	d__Bacteria;p__Spirochaetota;c__UBA4802;o__UBA4802;f__UBA5550;g__;s__	Bacteria	Spirochaetota	UBA4802	UBA4802	UBA5550
Aegir_M37_B5	Aegir	EBBODCAE_222_1	LIIIYIFCRMKIIFLYFLLKIYENLPQRGKIFVETN	CDP	0.644	Hemo	0.772	d__Bacteria;p__UBA3054;c__UBA3054;o__UBA3054;f__B51-G9;g__;s__	Bacteria	UBA3054	UBA3054	UBA3054	B51-G9
Aegir_M37_B5	Aegir	EBBODCAE_461_4	AAALVRIIRQIILYVFNVITRDNKNDTQDKFKD	CLP	0.505	NonHemo	0.218	d__Bacteria;p__UBA3054;c__UBA3054;o__UBA3054;f__B51-G9;g__;s__	Bacteria	UBA3054	UBA3054	UBA3054	B51-G9
Aegir_M37_B5	Aegir	EBBODCAE_541_8	NVIVLKGVTIGKNSIIAAGSVVTKSISKNSIAGGNPAKIIRYI	CLP	0.614	Hemo	0.832	d__Bacteria;p__UBA3054;c__UBA3054;o__UBA3054;f__B51-G9;g__;s__	Bacteria	UBA3054	UBA3054	UBA3054	B51-G9
Aegir_M37_B51	Aegir	OHMOLDFD_180_5	LQGFQALGGFKDIQKTFKINYGIFRLAAS	CLP	0.535	Hemo	0.861	d__Bacteria;p__Bacteroidota;c__Bacteroidia;o__Cytophagales;f__Cyclobacteriaceae;g__;s__	Bacteria	Bacteroidota	Bacteroidia	Cytophagales	Cyclobacteriaceae
Aegir_M37_B51	Aegir	OHMOLDFD_363_3	LLLLGAISFSSCSRGGYKKGKQLKKGKAIPCPTKDC	CDP	0.614	Hemo	0.772	d__Bacteria;p__Bacteroidota;c__Bacteroidia;o__Cytophagales;f__Cyclobacteriaceae;g__;s__	Bacteria	Bacteroidota	Bacteroidia	Cytophagales	Cyclobacteriaceae
Aegir_M37_B52	Aegir	MBJKJAIA_613_1	ILLVIIINITKPTEKIIAMAVIIILVIIMVRKG	CLP	0.594	Hemo	0.881	d__Bacteria;p__Spirochaetota;c__Spirochaetia;o__B11-G9;f__B11-G9;g__JAJRQE01;s__	Bacteria	Spirochaetota	Spirochaetia	B11-G9	B11-G9	JAJRQE01
Aegir_M37_B53	Aegir	NBONLNAG_30_1	IIAKVPKKEIMVFFHFVAIAKIMAPAKNMLGKIKSK	CLP	0.584	Hemo	0.95	d__Bacteria;p__Bacteroidota;c__Bacteroidia;o__Flavobacteriales;f__Vicingaceae;g__GCA-002793235;s__	Bacteria	Bacteroidota	Bacteroidia	Flavobacteriales	Vicingaceae	GCA-002793235
Aegir_M37_B54	Aegir	LHGBMGDM_329_1	VIIKMSSIFSLPVGANICPRIGAQTVNIKNAK	CDP	0.604	Hemo	0.901	d__Bacteria;p__Bacteroidota;c__Bacteroidia;o__Bacteroidales;f__GCA-2711565;g__GCA-2711565;s__	Bacteria	Bacteroidota	Bacteroidia	Bacteroidales	GCA-2711565	GCA-2711565
Aegir_M37_B54	Aegir	LHGBMGDM_406_1	SGTDNIKVGFTSARAGNKIGAVGGFRK	CLP	0.574	NonHemo	0.416	d__Bacteria;p__Bacteroidota;c__Bacteroidia;o__Bacteroidales;f__GCA-2711565;g__GCA-2711565;s__	Bacteria	Bacteroidota	Bacteroidia	Bacteroidales	GCA-2711565	GCA-2711565
Aegir_M37_B56	Aegir	LAJLOBNE_215_6	IVLQHLISPNWFVKLSFIEKISKKNLKTAETGFWR	CLP	0.644	Hemo	0.762	d__Bacteria;p__Desulfobacterota;c__Desulfobacteria;o__Desulfobacterales;f__Desulfosalsimonadaceae;g__SURF-3;s__	Bacteria	Desulfobacterota	Desulfobacteria	Desulfobacterales	Desulfosalsimonadaceae	SURF-3
Aegir_M37_B56	Aegir	LAJLOBNE_91_2	ALKLVHMRVENIYFKGKGKN	CLP	0.505	Hemo	0.723	d__Bacteria;p__Desulfobacterota;c__Desulfobacteria;o__Desulfobacterales;f__Desulfosalsimonadaceae;g__SURF-3;s__	Bacteria	Desulfobacterota	Desulfobacteria	Desulfobacterales	Desulfosalsimonadaceae	SURF-3
Aegir_M37_B7	Aegir	EBIPKGNL_1003_4	IEKKTGVQIVVQVHFKKKLSLAYRKALA	CLP	0.644	Hemo	0.891	d__Bacteria;p__Myxococcota;c__Polyangia;o__Polyangiales;f__SG8-38;g__JBCCRV01;s__	Bacteria	Myxococcota	Polyangia	Polyangiales	SG8-38	JBCCRV01
Aegir_M37_B7	Aegir	EBIPKGNL_1627_3	AISCRILQLAQPGRSKARSLRLSAKLGEREASQKVRWAL	CDP	0.564	Hemo	0.604	d__Bacteria;p__Myxococcota;c__Polyangia;o__Polyangiales;f__SG8-38;g__JBCCRV01;s__	Bacteria	Myxococcota	Polyangia	Polyangiales	SG8-38	JBCCRV01
Aegir_M37_B7	Aegir	EBIPKGNL_428_1	FVVVEPVMGCGKGGRGPAFHNLTGYCGGPCAKKATA	CDP	0.644	Hemo	0.881	d__Bacteria;p__Myxococcota;c__Polyangia;o__Polyangiales;f__SG8-38;g__JBCCRV01;s__	Bacteria	Myxococcota	Polyangia	Polyangiales	SG8-38	JBCCRV01
Aegir_M37_B8	Aegir	OHAGCPAB_196_4	YTLLYVVRINVYIIIHRNTMQSGVGGCRRGTARKGLV	CDP	0.584	Hemo	0.624	d__Bacteria;p__Chloroflexota;c__Anaerolineae;o__Promineifilales;f__Promineifilaceae;g__S016-13;s__	Bacteria	Chloroflexota	Anaerolineae	Promineifilales	Promineifilaceae	S016-13
Aegir_M37_B9	Aegir	EMJIGOFO_76_6	AVVVVKKIKSVAKKHHCKQYEYN	CDP	0.594	Hemo	0.891	d__Bacteria;p__Pseudomonadota;c__Gammaproteobacteria;o__Methylococcales;f__Methylomonadaceae;g__QPIN01;s__	Bacteria	Pseudomonadota	Gammaproteobacteria	Methylococcales	Methylomonadaceae	QPIN01
Aegir_M37_B9	Aegir	EMJIGOFO_95_12	GCLIAMLLGFIIGWLLRGINLY	CDP	0.564	Hemo	0.663	d__Bacteria;p__Pseudomonadota;c__Gammaproteobacteria;o__Methylococcales;f__Methylomonadaceae;g__QPIN01;s__	Bacteria	Pseudomonadota	Gammaproteobacteria	Methylococcales	Methylomonadaceae	QPIN01
Aegir_M38_B100	Aegir	DGPCILFO_32_3	NRRRPLFYCHLGRPGFSVCVPNNRNGNLKSKPAYRGNQFIAAVMTFYGKKIV	CDP	0.554	NonHemo	0.455	d__Bacteria;p__Actinomycetota;c__CAJVYJ01;o__CAJVYJ01;f__JAUVQD01;g__JAUXSL01;s__	Bacteria	Actinomycetota	CAJVYJ01	CAJVYJ01	JAUVQD01	JAUXSL01
Aegir_M38_B102	Aegir	CFOIEDKB_189_7	ILSISQNSKIQKKIVYLGFKKQKEIYLSC	CDP	0.505	Hemo	0.634	d__Bacteria;p__Bacteroidota;c__Bacteroidia;o__Bacteroidales;f__JAADGE01;g__CAMZKQ01;s__	Bacteria	Bacteroidota	Bacteroidia	Bacteroidales	JAADGE01	CAMZKQ01
Aegir_M38_B102	Aegir	CFOIEDKB_34_33	ILIIKELSHFKKRGIKKSLLFFDCNYPAVKFSASSITPFNWSGL	CDP	0.644	Hemo	0.832	d__Bacteria;p__Bacteroidota;c__Bacteroidia;o__Bacteroidales;f__JAADGE01;g__CAMZKQ01;s__	Bacteria	Bacteroidota	Bacteroidia	Bacteroidales	JAADGE01	CAMZKQ01
Aegir_M38_B102	Aegir	CFOIEDKB_72_14	AKTVKTPPNGPSTTGNPSGGGRGNNPPKPKK	CLP	0.55	NonHemo	0.386	d__Bacteria;p__Bacteroidota;c__Bacteroidia;o__Bacteroidales;f__JAADGE01;g__CAMZKQ01;s__	Bacteria	Bacteroidota	Bacteroidia	Bacteroidales	JAADGE01	CAMZKQ01
Aegir_M38_B103	Aegir	GFMOCMNL_256_9	FVGRGFISCVSLMAGDAKLWHIPYLRGNLVLV	CDP	0.545	Hemo	0.723	d__Bacteria;p__Bacteroidota;c__Bacteroidia;o__UBA10329;f__UBA10329;g__;s__	Bacteria	Bacteroidota	Bacteroidia	UBA10329	UBA10329
Aegir_M38_B107	Aegir	GJNODNJA_9_36	LFLSRKIRSAFRKNLTPLGTVETIVAISLSLGVG	CLP	0.653	Hemo	0.921	d__Bacteria;p__Bacteroidota;c__Bacteroidia;o__Flavobacteriales;f__Flavobacteriaceae;g__Lutibacter;s__	Bacteria	Bacteroidota	Bacteroidia	Flavobacteriales	Flavobacteriaceae	Lutibacter
Aegir_M38_B108	Aegir	IAJGHCOB_138_6	VGADRVDCMVKLETVLKGCNLRRKPTDVIPTRVVGVFL	CDP	0.535	NonHemo	0.337	d__Bacteria;p__Bacteroidota;c__Bacteroidia;o__Flavobacteriales;f__Crocinitomicaceae;g__Putridiphycobacter;s__	Bacteria	Bacteroidota	Bacteroidia	Flavobacteriales	Crocinitomicaceae	Putridiphycobacter
Aegir_M38_B108	Aegir	IAJGHCOB_30_5	LGLFLCLKHSVPVSKTAICRLSNNNEILGKFFI	CDP	0.703	Hemo	0.891	d__Bacteria;p__Bacteroidota;c__Bacteroidia;o__Flavobacteriales;f__Crocinitomicaceae;g__Putridiphycobacter;s__	Bacteria	Bacteroidota	Bacteroidia	Flavobacteriales	Crocinitomicaceae	Putridiphycobacter
Aegir_M38_B109	Aegir	PLALPCGD_57_10	SYAAPGVYLIKMGDNTSKTYKTGKIIVK	CLP	0.703	Hemo	0.693	d__Bacteria;p__Bacteroidota;c__Bacteroidia;o__Flavobacteriales;f__Flavobacteriaceae;g__GCA-002733185;s__	Bacteria	Bacteroidota	Bacteroidia	Flavobacteriales	Flavobacteriaceae	GCA-002733185
Aegir_M38_B11	Aegir	OHCLFNHJ_60_7	LKGLLDIVKNFKKVFIFLAALKTGLN	CLP	0.743	Hemo	0.96	d__Bacteria;p__Pseudomonadota;c__Gammaproteobacteria;o__QNFE01;f__QNFE01;g__;s__	Bacteria	Pseudomonadota	Gammaproteobacteria	QNFE01	QNFE01
Aegir_M38_B13	Aegir	JGAODFDO_14_2	LGMKRLKIMDIVMQAQNWNMRSLKAD	CLP	0.515	NonHemo	0.198	d__Bacteria;p__Pseudomonadota;c__Gammaproteobacteria;o__Chromatiales;f__Sedimenticolaceae;g__;s__	Bacteria	Pseudomonadota	Gammaproteobacteria	Chromatiales	Sedimenticolaceae
Aegir_M38_B15	Aegir	PNCLIAJG_8_2	YLLVLGFVVEPWIKAVQKPLVELQLCVMAKTLYRQSRTLRKK	CDP	0.545	Hemo	0.822	d__Bacteria;p__Planctomycetota;c__JADGBV01;o__JADGBV01;f__JADGBV01;g__;s__	Bacteria	Planctomycetota	JADGBV01	JADGBV01	JADGBV01
Aegir_M38_B19	Aegir	ECPBKFON_125_5	AGALIKIKMDDAALQAAFRALIKNAAD	CLP	0.554	NonHemo	0.149	d__Bacteria;p__Pseudomonadota;c__Zetaproteobacteria;o__Mariprofundales;f__Mariprofundaceae;g__AB-137-C09;s__	Bacteria	Pseudomonadota	Zetaproteobacteria	Mariprofundales	Mariprofundaceae	AB-137-C09
Aegir_M38_B2	Aegir	FILNCIPO_574_2	AIKKLVVLETQLVRGYIPS	CLP	0.634	Hemo	0.683	d__Bacteria;p__Pseudomonadota;c__Alphaproteobacteria;o__Rhodobacterales;f__Rhodobacteraceae;g__UBA5972;s__	Bacteria	Pseudomonadota	Alphaproteobacteria	Rhodobacterales	Rhodobacteraceae	UBA5972
Aegir_M38_B20	Aegir	CFBDOOPH_229_1	AGYQVGQVLTQYLKAGRNAQVHDGLPGRALF	CLP	0.594	Hemo	0.584	d__Bacteria;p__Chloroflexota;c__Anaerolineae;o__JAAYZQ01;f__JAAYZQ01;g__;s__	Bacteria	Chloroflexota	Anaerolineae	JAAYZQ01	JAAYZQ01
Aegir_M38_B20	Aegir	CFBDOOPH_456_2	ILAQTKSEWLKRYLKENGGALTISRKLLVVN	CLP	0.515	Hemo	0.554	d__Bacteria;p__Chloroflexota;c__Anaerolineae;o__JAAYZQ01;f__JAAYZQ01;g__;s__	Bacteria	Chloroflexota	Anaerolineae	JAAYZQ01	JAAYZQ01
Aegir_M38_B3	Aegir	IAPKAHNK_153_3	STSTSTCLVDHFLKVKDPRMVNKCNHLLVDIIVIGQVKVN	CDP	0.505	NonHemo	0.218	d__Bacteria;p__Bdellovibrionota;c__Bacteriovoracia;o__Bacteriovoracales;f__Bacteriovoracaceae;g__;s__	Bacteria	Bdellovibrionota	Bacteriovoracia	Bacteriovoracales	Bacteriovoracaceae
Aegir_M38_B3	Aegir	IAPKAHNK_99_9	ILLKLEVLEIKFFGSNDFAKIIGKLLKLVTFYIY	CLP	0.594	Hemo	0.644	d__Bacteria;p__Bdellovibrionota;c__Bacteriovoracia;o__Bacteriovoracales;f__Bacteriovoracaceae;g__;s__	Bacteria	Bdellovibrionota	Bacteriovoracia	Bacteriovoracales	Bacteriovoracaceae
Aegir_M38_B30	Aegir	APGDIBME_1_14	ACFIWRGNRTDDRRGLKKLGNRPNLTKYPAVGGFV	CDP	0.822	Hemo	0.614	d__Bacteria;p__Pseudomonadota;c__Gammaproteobacteria;o__Methylococcales;f__Methylomonadaceae;g__WTBX01;s__WTBX01 sp030949405	Bacteria	Pseudomonadota	Gammaproteobacteria	Methylococcales	Methylomonadaceae	WTBX01	WTBX01 sp030949405
Aegir_M38_B30	Aegir	APGDIBME_35_8	KNLNAGTAPVNAPSKTGNPSGGGRGNNPPKPS	CLP	0.554	NonHemo	0.337	d__Bacteria;p__Pseudomonadota;c__Gammaproteobacteria;o__Methylococcales;f__Methylomonadaceae;g__WTBX01;s__WTBX01 sp030949405	Bacteria	Pseudomonadota	Gammaproteobacteria	Methylococcales	Methylomonadaceae	WTBX01	WTBX01 sp030949405
Aegir_M38_B30	Aegir	APGDIBME_38_23	GASIIVGGQWGDEAKGKIASYLTLKDNFSVACRAGHGFLIKN	CDP	0.584	Hemo	0.525	d__Bacteria;p__Pseudomonadota;c__Gammaproteobacteria;o__Methylococcales;f__Methylomonadaceae;g__WTBX01;s__WTBX01 sp030949405	Bacteria	Pseudomonadota	Gammaproteobacteria	Methylococcales	Methylomonadaceae	WTBX01	WTBX01 sp030949405
Aegir_M38_B30	Aegir	APGDIBME_9_11	FGFRFIKLQPTDYVLQYRNGQLVREGAGFLSFILRRPPP	CLP	0.515	Hemo	0.515	d__Bacteria;p__Pseudomonadota;c__Gammaproteobacteria;o__Methylococcales;f__Methylomonadaceae;g__WTBX01;s__WTBX01 sp030949405	Bacteria	Pseudomonadota	Gammaproteobacteria	Methylococcales	Methylomonadaceae	WTBX01	WTBX01 sp030949405
Aegir_M38_B32	Aegir	EHIJNLMB_129_1	DIRTGCGFTDGNGCSTGISKGSMFGGGKKDKGFTIPPMPAAAKGMS	CDP	0.574	NonHemo	0.386	d__Bacteria;p__Pseudomonadota;c__Alphaproteobacteria;o__Rhodobacterales;f__Rhodobacteraceae;g__UBA3077;s__	Bacteria	Pseudomonadota	Alphaproteobacteria	Rhodobacterales	Rhodobacteraceae	UBA3077
Aegir_M38_B35	Aegir	NPMGFPNF_391_1	NGQDLDGRTIRVDFAQEKSRGGPRRDGGGGYGGGYGGGRW	CLP	0.505	NonHemo	0.158	d__Bacteria;p__Myxococcota;c__UBA9042;o__PWKZ01;f__PWKZ01;g__;s__	Bacteria	Myxococcota	UBA9042	PWKZ01	PWKZ01
Aegir_M38_B36	Aegir	JNFGIEIN_123_9	DIRTGCGFTDGNGCSTGISKGSMFGGGKKDKGFTIPPMPAAAKGVL	CDP	0.574	NonHemo	0.406	d__Bacteria;p__Pseudomonadota;c__Alphaproteobacteria;o__Rhodobacterales;f__Rhodobacteraceae;g__UBA3077;s__	Bacteria	Pseudomonadota	Alphaproteobacteria	Rhodobacterales	Rhodobacteraceae	UBA3077
Aegir_M38_B38	Aegir	LMPFGBPF_123_55	CFKTTCVAIYGALNKFRRAGLFHSRLRYPYKAKLQAL	CDP	0.515	Hemo	0.713	d__Bacteria;p__Pseudomonadota;c__Alphaproteobacteria;o__Rhodobacterales;f__Rhodobacteraceae;g__UBA3077;s__	Bacteria	Pseudomonadota	Alphaproteobacteria	Rhodobacterales	Rhodobacteraceae	UBA3077
Aegir_M38_B38	Aegir	LMPFGBPF_32_58	CLNYKKAGVIGPKLHFFAELEK	CDP	0.535	NonHemo	0.218	d__Bacteria;p__Pseudomonadota;c__Alphaproteobacteria;o__Rhodobacterales;f__Rhodobacteraceae;g__UBA3077;s__	Bacteria	Pseudomonadota	Alphaproteobacteria	Rhodobacterales	Rhodobacteraceae	UBA3077
Aegir_M38_B4	Aegir	CCEEDJDB_69_21	VIAYLLIESTKIRIQNRNGRREMRVPGRESLRLIKKAKKQ	CLP	0.545	Hemo	0.713	d__Archaea;p__Halobacteriota;c__Syntropharchaeia;o__Alkanophagales;f__Methanospirareceae;g__G60ANME1;s__G60ANME1 sp025464325	Archaea	Halobacteriota	Syntropharchaeia	Alkanophagales	Methanospirareceae	G60ANME1	G60ANME1 sp025464325
Aegir_M38_B40	Aegir	LEKKIAAH_150_1	VLAQARAILKKIGYKLSLEVTIINTGKIAIRVPKKTL	CLP	0.743	Hemo	0.99	d__Bacteria;p__Bacteroidota;c__Bacteroidia;o__Flavobacteriales;f__Flavobacteriaceae;g__CG1-02-35-72;s__	Bacteria	Bacteroidota	Bacteroidia	Flavobacteriales	Flavobacteriaceae	CG1-02-35-72
Aegir_M38_B40	Aegir	LEKKIAAH_349_2	RRLGKKTGKRGILMVVVAVLVFIKVQMLEIHGLK	CLP	0.564	Hemo	0.832	d__Bacteria;p__Bacteroidota;c__Bacteroidia;o__Flavobacteriales;f__Flavobacteriaceae;g__CG1-02-35-72;s__	Bacteria	Bacteroidota	Bacteroidia	Flavobacteriales	Flavobacteriaceae	CG1-02-35-72
Aegir_M38_B40	Aegir	LEKKIAAH_64_1	NKPVVAVCRSGARSGQATNFLKQQGFDIINGGPWQNVASVVG	CDP	0.505	NonHemo	0.475	d__Bacteria;p__Bacteroidota;c__Bacteroidia;o__Flavobacteriales;f__Flavobacteriaceae;g__CG1-02-35-72;s__	Bacteria	Bacteroidota	Bacteroidia	Flavobacteriales	Flavobacteriaceae	CG1-02-35-72
Aegir_M38_B41	Aegir	HENIIIJL_156_7	IVLDKYQEVKCRELVFVSKRIIEKIYYKVVTL	CDP	0.535	NonHemo	0.347	d__Bacteria;p__Campylobacterota;c__Campylobacteria;o__Campylobacterales;f__Sulfurovaceae;g__SZUA-451;s__	Bacteria	Campylobacterota	Campylobacteria	Campylobacterales	Sulfurovaceae	SZUA-451
Aegir_M38_B41	Aegir	HENIIIJL_33_9	GIIVFREFLRNFLNRFYSVVVVELFSK	CLP	0.624	Hemo	0.574	d__Bacteria;p__Campylobacterota;c__Campylobacteria;o__Campylobacterales;f__Sulfurovaceae;g__SZUA-451;s__	Bacteria	Campylobacterota	Campylobacteria	Campylobacterales	Sulfurovaceae	SZUA-451
Aegir_M38_B41	Aegir	HENIIIJL_349_2	IIILGTVQEQLYPYCSWEVPNRNFIKLHLVYR	CDP	0.525	NonHemo	0.267	d__Bacteria;p__Campylobacterota;c__Campylobacteria;o__Campylobacterales;f__Sulfurovaceae;g__SZUA-451;s__	Bacteria	Campylobacterota	Campylobacteria	Campylobacterales	Sulfurovaceae	SZUA-451
Aegir_M38_B42	Aegir	APGNHLOD_309_3	AAMIMTGVFVHVVFVSRFAEVFGHWATRAVVAAIRYC	CDP	0.574	Hemo	0.693	d__Bacteria;p__Actinomycetota;c__Acidimicrobiia;o__Acidimicrobiales;f__Aldehydirespiratoraceae;g__SZUA-87;s__	Bacteria	Actinomycetota	Acidimicrobiia	Acidimicrobiales	Aldehydirespiratoraceae	SZUA-87
Aegir_M38_B45	Aegir	PDGCENIA_58_1	LKLVTKLRVAFKPKRFKAASQLAKEFTPRYKGLFAT	CLP	0.634	Hemo	0.921	d__Bacteria;p__Pseudomonadota;c__Gammaproteobacteria;o__Methylococcales;f__Methylomonadaceae;g__Methyloprofundus;s__Methyloprofundus sp900128525	Bacteria	Pseudomonadota	Gammaproteobacteria	Methylococcales	Methylomonadaceae	Methyloprofundus	Methyloprofundus sp900128525
Aegir_M38_B48	Aegir	MICOHLPA_59_3	TAVKIPPLEKVKIPLNVITAKRTIIKTRTTLLL	CLP	0.505	Hemo	0.772	d__Bacteria;p__Bacteroidota;c__Bacteroidia;o__Flavobacteriales;f__Flavobacteriaceae;g__CG1-02-35-72;s__	Bacteria	Bacteroidota	Bacteroidia	Flavobacteriales	Flavobacteriaceae	CG1-02-35-72
Aegir_M38_B49	Aegir	KHHHKCJG_167_12	GVFGITRLWRESYFKKDSISPRLGKTNSAMLV	CLP	0.584	Hemo	0.574	d__Bacteria;p__Desulfobacterota;c__DSM-4660;o__Desulfatiglandales;f__Desulfatiglandaceae;g__B111-G9;s__	Bacteria	Desulfobacterota	DSM-4660	Desulfatiglandales	Desulfatiglandaceae	B111-G9
Aegir_M38_B49	Aegir	KHHHKCJG_227_1	GGFFCLGIGIRHDMINYWGPARDKYDRKCGGGAGHENPFHMG	CDP	0.515	NonHemo	0.238	d__Bacteria;p__Desulfobacterota;c__DSM-4660;o__Desulfatiglandales;f__Desulfatiglandaceae;g__B111-G9;s__	Bacteria	Desulfobacterota	DSM-4660	Desulfatiglandales	Desulfatiglandaceae	B111-G9
Aegir_M38_B54	Aegir	IPCMLAMI_131_12	KGSSFNLARFRPKPQGNNFSTSPGSGNRPVSALL	CLP	0.644	NonHemo	0.356	d__Bacteria;p__CAIWAD01;c__CAIWAD01;o__CAIWAD01;f__CAIWAD01;g__JAUIFJ01;s__	Bacteria	CAIWAD01	CAIWAD01	CAIWAD01	CAIWAD01	JAUIFJ01
Aegir_M38_B57	Aegir	ENFPJDJP_132_4	MSSLPGVLKKVNNLVADHPKLTIVS	CLP	0.545	Hemo	0.564	d__Bacteria;p__Planctomycetota;c__Planctomycetia;o__Pirellulales;f__Thermoguttaceae;g__JAZFUB01;s__	Bacteria	Planctomycetota	Planctomycetia	Pirellulales	Thermoguttaceae	JAZFUB01
Aegir_M38_B57	Aegir	ENFPJDJP_481_3	WLAVPAGKILLVKLK	CLP	0.584	Hemo	0.921	d__Bacteria;p__Planctomycetota;c__Planctomycetia;o__Pirellulales;f__Thermoguttaceae;g__JAZFUB01;s__	Bacteria	Planctomycetota	Planctomycetia	Pirellulales	Thermoguttaceae	JAZFUB01
Aegir_M38_B58	Aegir	EGDGCNOE_1_2	GLLSTAAFQALIIVFSVVKSSLKDHPMTLRSNKSMITVK	CLP	0.515	Hemo	0.782	d__Bacteria;p__Bacteroidota;c__Bacteroidia;o__Flavobacteriales;f__Sanyastnellaceae;g__UBA974;s__UBA974 sp002746975	Bacteria	Bacteroidota	Bacteroidia	Flavobacteriales	Sanyastnellaceae	UBA974	UBA974 sp002746975
Aegir_M38_B6	Aegir	LPEMMCJN_72_9	LLKVTEAGYLKDIKHHLMMV	CLP	0.693	NonHemo	0.099	d__Bacteria;p__Bacteroidota;c__Bacteroidia;o__Flavobacteriales;f__Crocinitomicaceae;g__UBA4466;s__	Bacteria	Bacteroidota	Bacteroidia	Flavobacteriales	Crocinitomicaceae	UBA4466
Aegir_M38_B61	Aegir	EHKJGOEI_17_2	VTNYSSSYYVKRSIAGRVYRYAGN	CLP	0.554	NonHemo	0.347	d__Bacteria;p__Chloroflexota;c__Anaerolineae;o__Anaerolineales;f__UBA11858;g__NIOZ-UU35;s__	Bacteria	Chloroflexota	Anaerolineae	Anaerolineales	UBA11858	NIOZ-UU35
Aegir_M38_B61	Aegir	EHKJGOEI_468_5	AKKRKKRRSVQQTVMVVIGILIVIAMLLPSLLTFLR	CLP	0.505	Hemo	0.832	d__Bacteria;p__Chloroflexota;c__Anaerolineae;o__Anaerolineales;f__UBA11858;g__NIOZ-UU35;s__	Bacteria	Chloroflexota	Anaerolineae	Anaerolineales	UBA11858	NIOZ-UU35
Aegir_M38_B61	Aegir	EHKJGOEI_547_4	ARKKGVRGGERSCPHAHPFFGNFLSMAEQLHFFYP	CDP	0.713	Hemo	0.604	d__Bacteria;p__Chloroflexota;c__Anaerolineae;o__Anaerolineales;f__UBA11858;g__NIOZ-UU35;s__	Bacteria	Chloroflexota	Anaerolineae	Anaerolineales	UBA11858	NIOZ-UU35
Aegir_M38_B61	Aegir	EHKJGOEI_558_6	FIQLKKIDLMKKHHHRCKTMVVYYIKKL	CDP	0.574	Hemo	0.812	d__Bacteria;p__Chloroflexota;c__Anaerolineae;o__Anaerolineales;f__UBA11858;g__NIOZ-UU35;s__	Bacteria	Chloroflexota	Anaerolineae	Anaerolineales	UBA11858	NIOZ-UU35
Aegir_M38_B64	Aegir	NAOKMLNH_130_21	YLSLLGEALAGYVLHLLKCCKLSKLSKLSKLSKLSKLSKLSKPRMIVGMTLLGFLL	CDP	0.554	Hemo	0.871	d__Bacteria;p__Bdellovibrionota_B;c__Oligoflexia;o__Oligoflexales;f__JAWKNZ01;g__;s__	Bacteria	Bdellovibrionota_B	Oligoflexia	Oligoflexales	JAWKNZ01
Aegir_M38_B66	Aegir	EMLCJMHO_136_9	AILRRIFDCIQGAKKESNLPGCVHFW	CDP	0.505	NonHemo	0.208	d__Bacteria;p__Desulfobacterota;c__Desulfobulbia;o__Desulfobulbales;f__VMSU01;g__JAQYVV01;s__	Bacteria	Desulfobacterota	Desulfobulbia	Desulfobulbales	VMSU01	JAQYVV01
Aegir_M38_B66	Aegir	EMLCJMHO_60_2	VGLLTKTPHEQASVKFAILKQHTGLRMVPMMGTIIQTKLAVLAMTG	CLP	0.505	Hemo	0.97	d__Bacteria;p__Desulfobacterota;c__Desulfobulbia;o__Desulfobulbales;f__VMSU01;g__JAQYVV01;s__	Bacteria	Desulfobacterota	Desulfobulbia	Desulfobulbales	VMSU01	JAQYVV01
Aegir_M38_B66	Aegir	EMLCJMHO_99_24	VVIKVNGKLNLITEKCLNLFFREQKIIPTLVILC	CDP	0.792	Hemo	0.802	d__Bacteria;p__Desulfobacterota;c__Desulfobulbia;o__Desulfobulbales;f__VMSU01;g__JAQYVV01;s__	Bacteria	Desulfobacterota	Desulfobulbia	Desulfobulbales	VMSU01	JAQYVV01
Aegir_M38_B67	Aegir	ADJEFGIL_9_6	GALKNKGAEVYAKFLEGNLKPHPLT	CLP	0.713	NonHemo	0.455	d__Bacteria;p__Desulfobacterota;c__Desulfobulbia;o__Desulfobulbales;f__Desulfocapsaceae;g__Desulfocapsa;s__	Bacteria	Desulfobacterota	Desulfobulbia	Desulfobulbales	Desulfocapsaceae	Desulfocapsa
Aegir_M38_B68	Aegir	FFDAKDOA_35_1	FAWFHNHYLVLKEVFGIS	CLP	0.505	NonHemo	0.198	d__Bacteria;p__Bipolaricaulota;c__Bipolaricaulia;o__RBG-16-55-9;f__JANLFV01;g__;s__	Bacteria	Bipolaricaulota	Bipolaricaulia	RBG-16-55-9	JANLFV01
Aegir_M38_B69	Aegir	IBFOMGMI_46_30	KDAVSVVEIGFGFGRIGFSRQRYKPKNYRFNTC	CDP	0.535	NonHemo	0.386	d__Archaea;p__Halobacteriota;c__Archaeoglobi;o__Archaeoglobales;f__Archaeoglobaceae;g__B5-G16;s__	Archaea	Halobacteriota	Archaeoglobi	Archaeoglobales	Archaeoglobaceae	B5-G16
Aegir_M38_B7	Aegir	KJAMEGOG_506_1	FLRGLLRPQRMLRDKNLLGLWYDGRR	CLP	0.663	Hemo	0.604	d__Bacteria;p__Pseudomonadota;c__Gammaproteobacteria;o__HK1;f__HK1;g__JBFHNV01;s__	Bacteria	Pseudomonadota	Gammaproteobacteria	HK1	HK1	JBFHNV01
Aegir_M38_B70	Aegir	LJALBDND_235_2	GSFFLLKLLRLKQDSITKSFVIT	CLP	0.604	Hemo	0.624	d__Bacteria;p__Pseudomonadota;c__Gammaproteobacteria;o__GCA-001735895;f__GCA-001735895;g__JACNJF01;s__	Bacteria	Pseudomonadota	Gammaproteobacteria	GCA-001735895	GCA-001735895	JACNJF01
Aegir_M38_B71	Aegir	CPPEEGKI_116_6	GLGRRKVTVSVASKSLREAHFLGSFAAAYPALPIQPDCSVFIA	CDP	0.535	Hemo	0.594	d__Bacteria;p__Verrucomicrobiota;c__Verrucomicrobiia;o__Verrucomicrobiales;f__Akkermansiaceae;g__JAPKDA01;s__	Bacteria	Verrucomicrobiota	Verrucomicrobiia	Verrucomicrobiales	Akkermansiaceae	JAPKDA01
Aegir_M38_B71	Aegir	CPPEEGKI_126_3	GLGRRKVTVSVASKSLREAHFLGSFAAALSS	CLP	0.564	Hemo	0.594	d__Bacteria;p__Verrucomicrobiota;c__Verrucomicrobiia;o__Verrucomicrobiales;f__Akkermansiaceae;g__JAPKDA01;s__	Bacteria	Verrucomicrobiota	Verrucomicrobiia	Verrucomicrobiales	Akkermansiaceae	JAPKDA01
Aegir_M38_B73	Aegir	GACEDKPE_101_11	KFLQVENLPSKTGNPSGGGRGNFPPKTK	CLP	0.604	NonHemo	0.347	d__Bacteria;p__Pseudomonadota;c__Gammaproteobacteria;o__Methylococcales;f__Methylomonadaceae;g__WTBX01;s__	Bacteria	Pseudomonadota	Gammaproteobacteria	Methylococcales	Methylomonadaceae	WTBX01
Aegir_M38_B73	Aegir	GACEDKPE_90_27	LIRFLAKKNVLFACRFGDRLLKYDCFKIAVRKFLKKNKHDLKT	CDP	0.614	Hemo	0.891	d__Bacteria;p__Pseudomonadota;c__Gammaproteobacteria;o__Methylococcales;f__Methylomonadaceae;g__WTBX01;s__	Bacteria	Pseudomonadota	Gammaproteobacteria	Methylococcales	Methylomonadaceae	WTBX01
Aegir_M38_B74	Aegir	CNCNCCNP_127_6	GIAIVALLIERLLILVNIVPKINL	CLP	0.594	Hemo	0.644	d__Bacteria;p__Pseudomonadota;c__Gammaproteobacteria;o__SZUA-229;f__SZUA-229;g__GCA-2746365;s__	Bacteria	Pseudomonadota	Gammaproteobacteria	SZUA-229	SZUA-229	GCA-2746365
Aegir_M38_B74	Aegir	CNCNCCNP_152_18	HLFRYGGVKNSLKMLTYFV	CLP	0.554	Hemo	0.762	d__Bacteria;p__Pseudomonadota;c__Gammaproteobacteria;o__SZUA-229;f__SZUA-229;g__GCA-2746365;s__	Bacteria	Pseudomonadota	Gammaproteobacteria	SZUA-229	SZUA-229	GCA-2746365
Aegir_M38_B74	Aegir	CNCNCCNP_227_4	VFRGVKKAYSQNNVIFLNLIGFMA	CLP	0.802	Hemo	0.941	d__Bacteria;p__Pseudomonadota;c__Gammaproteobacteria;o__SZUA-229;f__SZUA-229;g__GCA-2746365;s__	Bacteria	Pseudomonadota	Gammaproteobacteria	SZUA-229	SZUA-229	GCA-2746365
Aegir_M38_B75	Aegir	IBOODKDA_8_7	IGKAVGKGVEKRPLSSKVAFVFRHLGENRLQKIFS	CLP	0.554	Hemo	0.693	d__Bacteria;p__Pseudomonadota;c__Zetaproteobacteria;o__Mariprofundales;f__Mariprofundaceae;g__GCA-2401635;s__	Bacteria	Pseudomonadota	Zetaproteobacteria	Mariprofundales	Mariprofundaceae	GCA-2401635
Aegir_M38_B78	Aegir	GNCENCHD_382_8	GRFIILLNFRTYIPPKQYQNSPKIPAKTTQYHIP	CLP	0.545	Hemo	0.604	d__Bacteria;p__Campylobacterota;c__Campylobacteria;o__Campylobacterales;f__Sulfurovaceae;g__UBA1140;s__	Bacteria	Campylobacterota	Campylobacteria	Campylobacterales	Sulfurovaceae	UBA1140
Aegir_M38_B78	Aegir	GNCENCHD_91_7	LGGEINYAMTMKKSLKHWQVIYR	CLP	0.733	Hemo	0.535	d__Bacteria;p__Campylobacterota;c__Campylobacteria;o__Campylobacterales;f__Sulfurovaceae;g__UBA1140;s__	Bacteria	Campylobacterota	Campylobacteria	Campylobacterales	Sulfurovaceae	UBA1140
Aegir_M38_B79	Aegir	CGJFFKOE_1_100	AVIIKRIKLKGSKGEIEKEAKIRF	CLP	0.545	Hemo	0.614	d__Bacteria;p__Desulfobacterota;c__Thermodesulfobacteria;o__Thermodesulfobacteriales;f__Thermodesulfobacteriaceae;g__Thermodesulfobacterium;s__	Bacteria	Desulfobacterota	Thermodesulfobacteria	Thermodesulfobacteriales	Thermodesulfobacteriaceae	Thermodesulfobacterium
Aegir_M38_B79	Aegir	CGJFFKOE_1_96	AVIIKRIKLKGSKGEIEKEAKIRF	CLP	0.545	Hemo	0.614	d__Bacteria;p__Desulfobacterota;c__Thermodesulfobacteria;o__Thermodesulfobacteriales;f__Thermodesulfobacteriaceae;g__Thermodesulfobacterium;s__	Bacteria	Desulfobacterota	Thermodesulfobacteria	Thermodesulfobacteriales	Thermodesulfobacteriaceae	Thermodesulfobacterium
Aegir_M38_B8	Aegir	EBIDJMJL_171_2	ILNGITDINVMPLYNSYKQAKKKLK	CLP	0.574	Hemo	0.554	d__Bacteria;p__Bacteroidota;c__Bacteroidia;o__Flavobacteriales;f__Flavobacteriaceae;g__Lutimonas;s__	Bacteria	Bacteroidota	Bacteroidia	Flavobacteriales	Flavobacteriaceae	Lutimonas
Aegir_M38_B81	Aegir	FPKJGNPI_412_3	QGDGLIRNPGQYRGLHWQLFLGTAHRLFQPTGRLTGRRGQTNP	CLP	0.564	Hemo	0.515	d__Bacteria;p__Desulfobacterota;c__Desulfobulbia;o__Desulfobulbales;f__BM004;g__;s__	Bacteria	Desulfobacterota	Desulfobulbia	Desulfobulbales	BM004
Aegir_M38_B83	Aegir	BIPNPGMJ_161_2	LSAKGRVLKNLGPSIRSHLLEIEG	CLP	0.545	NonHemo	0.149	d__Bacteria;p__Myxococcota;c__Bradymonadia;o__UBA7976;f__UBA1532;g__;s__	Bacteria	Myxococcota	Bradymonadia	UBA7976	UBA1532
Aegir_M38_B83	Aegir	BIPNPGMJ_283_20	GVVKRLWGPYRGANFCK	CDP	0.683	Hemo	0.792	d__Bacteria;p__Myxococcota;c__Bradymonadia;o__UBA7976;f__UBA1532;g__;s__	Bacteria	Myxococcota	Bradymonadia	UBA7976	UBA1532
Aegir_M38_B83	Aegir	BIPNPGMJ_299_11	IIKRPPQCHRPLSRWIPCNTCNSFGQLKDGRLCPTCRGYGQKWVD	CDP	0.743	Hemo	0.554	d__Bacteria;p__Myxococcota;c__Bradymonadia;o__UBA7976;f__UBA1532;g__;s__	Bacteria	Myxococcota	Bradymonadia	UBA7976	UBA1532
Aegir_M38_B83	Aegir	BIPNPGMJ_333_4	WGVAIRRTMTALRRRTFYEGLIFAMQTGLSLATGEAYNHR	CLP	0.604	NonHemo	0.495	d__Bacteria;p__Myxococcota;c__Bradymonadia;o__UBA7976;f__UBA1532;g__;s__	Bacteria	Myxococcota	Bradymonadia	UBA7976	UBA1532
Aegir_M38_B83	Aegir	BIPNPGMJ_572_1	AGIKNVRSKAPQMALKRISVHIAMTPIAYNAGWDHYQAPPD	CLP	0.564	NonHemo	0.416	d__Bacteria;p__Myxococcota;c__Bradymonadia;o__UBA7976;f__UBA1532;g__;s__	Bacteria	Myxococcota	Bradymonadia	UBA7976	UBA1532
Aegir_M38_B84	Aegir	LMKJOADE_83_10	SYGVMSTPAVVVDGAIAHAGGIPDKKRCCLGLKKNAVLLMTVVVKFFRLVR	CDP	0.505	Hemo	0.832	d__Bacteria;p__Pseudomonadota;c__Gammaproteobacteria;o__JAUZRS01;f__JAUZRS01;g__JAUZRS01;s__JAUZRS01 sp030949385	Bacteria	Pseudomonadota	Gammaproteobacteria	JAUZRS01	JAUZRS01	JAUZRS01	JAUZRS01 sp030949385
Aegir_M38_B85	Aegir	ACLCOCJL_35_2	IAATSIVHGLTLVTRNVKDFKHIGIELINPWVSGA	CLP	0.624	Hemo	0.545	d__Bacteria;p__Pseudomonadota;c__Gammaproteobacteria;o__Enterobacterales;f__Alteromonadaceae;g__GCA-2401725;s__GCA-2401725 sp002401725	Bacteria	Pseudomonadota	Gammaproteobacteria	Enterobacterales	Alteromonadaceae	GCA-2401725	GCA-2401725 sp002401725
Aegir_M38_B85	Aegir	ACLCOCJL_40_18	AGWQTGYAADCKSVDLGSTPGPASMLCPGGGIGRHKGFKIPR	CDP	0.663	Hemo	0.505	d__Bacteria;p__Pseudomonadota;c__Gammaproteobacteria;o__Enterobacterales;f__Alteromonadaceae;g__GCA-2401725;s__GCA-2401725 sp002401725	Bacteria	Pseudomonadota	Gammaproteobacteria	Enterobacterales	Alteromonadaceae	GCA-2401725	GCA-2401725 sp002401725
Aegir_M38_B87	Aegir	ICAEBNNE_34_11	KHLTITLLLTLLTVTLLALPKSVQADKYFLKIKKLKKKFSKH	CLP	0.515	Hemo	0.901	d__Bacteria;p__UBP6;c__UBA1177;o__JAFGXH01;f__JAFGXH01;g__JAMOQH01;s__	Bacteria	UBP6	UBA1177	JAFGXH01	JAFGXH01	JAMOQH01
Aegir_M38_B90	Aegir	NBPCDCCG_13_19	FVVFVVRCECDVMRKTRRGKERKRARKRGIKLGCGGCVLRVEGGLS	CDP	0.505	Hemo	0.614	d__Archaea;p__Halobacteriota;c__Syntropharchaeia;o__Alkanophagales;f__Methanospirareceae;g__Methanoxibalbensis;s__	Archaea	Halobacteriota	Syntropharchaeia	Alkanophagales	Methanospirareceae	Methanoxibalbensis
Aegir_M38_B90	Aegir	NBPCDCCG_15_13	CVGVVRVCRRVCVRRGVREGKRVRGEGEKEKEREWENGRMREWESVRVREVSGGVQV	CDP	0.505	Hemo	0.673	d__Archaea;p__Halobacteriota;c__Syntropharchaeia;o__Alkanophagales;f__Methanospirareceae;g__Methanoxibalbensis;s__	Archaea	Halobacteriota	Syntropharchaeia	Alkanophagales	Methanospirareceae	Methanoxibalbensis
Aegir_M38_B92	Aegir	HJJGMEJB_29_35	LGSGQKITVYSLAEKSGVDRNSIYYRIRKLITKNERF	CLP	0.653	NonHemo	0.465	d__Bacteria;p__Campylobacterota;c__Campylobacteria;o__Campylobacterales;f__Sulfurimonadaceae;g__Sulfurimonas;s__	Bacteria	Campylobacterota	Campylobacteria	Campylobacterales	Sulfurimonadaceae	Sulfurimonas
Aegir_M38_B93	Aegir	EKBDCPHF_146_9	VLPLVEHILVLRQASVTARMLYHIFIKPV	CLP	0.505	Hemo	0.743	d__Bacteria;p__Pseudomonadota;c__Alphaproteobacteria;o__Rhodobacterales;f__Rhodobacteraceae;g__UBA3077;s__	Bacteria	Pseudomonadota	Alphaproteobacteria	Rhodobacterales	Rhodobacteraceae	UBA3077
Aegir_M38_B93	Aegir	EKBDCPHF_24_14	KKKKYSDAQIMGILKQDESGVPVSELCRGHGMSSASFYKWRSKFGGMPSQ	CDP	0.554	NonHemo	0.257	d__Bacteria;p__Pseudomonadota;c__Alphaproteobacteria;o__Rhodobacterales;f__Rhodobacteraceae;g__UBA3077;s__	Bacteria	Pseudomonadota	Alphaproteobacteria	Rhodobacterales	Rhodobacteraceae	UBA3077
Aegir_M38_B98	Aegir	BFAFEAIL_253_1	IAIKVVEIVALIKDQRDKTNKPMIKGKR	CLP	0.569	Hemo	0.574	d__Bacteria;p__Pseudomonadota;c__Gammaproteobacteria;o__Xanthomonadales;f__Marinicellaceae;g__NORP309;s__	Bacteria	Pseudomonadota	Gammaproteobacteria	Xanthomonadales	Marinicellaceae	NORP309
Aegir_M38_B98	Aegir	BFAFEAIL_315_5	TGSFVITANNINPITLIVKKPNCNRGYLANKT	CDP	0.505	Hemo	0.614	d__Bacteria;p__Pseudomonadota;c__Gammaproteobacteria;o__Xanthomonadales;f__Marinicellaceae;g__NORP309;s__	Bacteria	Pseudomonadota	Gammaproteobacteria	Xanthomonadales	Marinicellaceae	NORP309
Aegir_M38_B98	Aegir	BFAFEAIL_334_5	IIGKTTKAETKNAGKRKRNLNKLMIVFLSP	CLP	0.525	Hemo	0.713	d__Bacteria;p__Pseudomonadota;c__Gammaproteobacteria;o__Xanthomonadales;f__Marinicellaceae;g__NORP309;s__	Bacteria	Pseudomonadota	Gammaproteobacteria	Xanthomonadales	Marinicellaceae	NORP309
Aegir_M38_B99	Aegir	IBPAHCCO_16_24	VAFFLIIVRPFRVAFYRYASVNHCSQEARL	CDP	0.554	Hemo	0.653	d__Bacteria;p__Pseudomonadota;c__Gammaproteobacteria;o__Nitrosococcales;f__Methylophagaceae;g__GCA-002733105;s__	Bacteria	Pseudomonadota	Gammaproteobacteria	Nitrosococcales	Methylophagaceae	GCA-002733105
Aegir_M39_B100	Aegir	HPDNPIEA_429_7	AAAVRTVDRASSAVHALYVKGRLSRFRSIGR	CLP	0.683	Hemo	0.812	d__Bacteria;p__Myxococcota;c__B64-G9;o__B64-G9;f__B64-G9;g__JALVPF01;s__	Bacteria	Myxococcota	B64-G9	B64-G9	B64-G9	JALVPF01
Aegir_M39_B101	Aegir	OOLOLMOA_35_13	FLSNRFVKMMKKPKFFIALFNYEQLLRR	CLP	0.535	Hemo	0.723	d__Archaea;p__Halobacteriota;c__Archaeoglobi;o__Archaeoglobales;f__Archaeoglobaceae;g__B5-G16;s__	Archaea	Halobacteriota	Archaeoglobi	Archaeoglobales	Archaeoglobaceae	B5-G16
Aegir_M39_B101	Aegir	OOLOLMOA_57_9	GAFQIHPERVEVKASKEVDYKRLIPARNALRPL	CLP	0.535	NonHemo	0.139	d__Archaea;p__Halobacteriota;c__Archaeoglobi;o__Archaeoglobales;f__Archaeoglobaceae;g__B5-G16;s__	Archaea	Halobacteriota	Archaeoglobi	Archaeoglobales	Archaeoglobaceae	B5-G16
Aegir_M39_B102	Aegir	HHBKGBCH_127_1	RVTGLVLTQANPRRISRYGYTGYGYGYGTNAARKYYTD	CLP	0.554	NonHemo	0.436	d__Bacteria;p__Pseudomonadota;c__Alphaproteobacteria;o__Rhodobacterales;f__Rhodobacteraceae;g__Oceanicella;s__	Bacteria	Pseudomonadota	Alphaproteobacteria	Rhodobacterales	Rhodobacteraceae	Oceanicella
Aegir_M39_B102	Aegir	HHBKGBCH_17_1	RVTGLVLTQANPRRISRYGYTGYGYGYGTNAARKYYTD	CLP	0.554	NonHemo	0.436	d__Bacteria;p__Pseudomonadota;c__Alphaproteobacteria;o__Rhodobacterales;f__Rhodobacteraceae;g__Oceanicella;s__	Bacteria	Pseudomonadota	Alphaproteobacteria	Rhodobacterales	Rhodobacteraceae	Oceanicella
Aegir_M39_B102	Aegir	HHBKGBCH_86_58	HKKAWQAPALKKVAVKTVTMGNGKPKNPGDACGYAAFGSTAKCS	CDP	0.564	Hemo	0.564	d__Bacteria;p__Pseudomonadota;c__Alphaproteobacteria;o__Rhodobacterales;f__Rhodobacteraceae;g__Oceanicella;s__	Bacteria	Pseudomonadota	Alphaproteobacteria	Rhodobacterales	Rhodobacteraceae	Oceanicella
Aegir_M39_B103	Aegir	COHBNLED_219_1	IGIVGGVGPFAKSILSKFFEEIRDLTLLK	CLP	0.564	NonHemo	0.198	d__Bacteria;p__Bacteroidota;c__Bacteroidia;o__Flavobacteriales;f__Flavobacteriaceae;g__Lutimonas;s__	Bacteria	Bacteroidota	Bacteroidia	Flavobacteriales	Flavobacteriaceae	Lutimonas
Aegir_M39_B104	Aegir	BDNAFLFJ_21_2	AMLIKLVKVAKQQGSYIKTRAMDMLKKVKEKEKPFL	CLP	0.574	Hemo	0.812	d__Bacteria;p__Pseudomonadota;c__Alphaproteobacteria;o__Micavibrionales;f__CSBR16-224;g__JAJFGX01;s__	Bacteria	Pseudomonadota	Alphaproteobacteria	Micavibrionales	CSBR16-224	JAJFGX01
Aegir_M39_B105	Aegir	MEBADGCM_64_7	CVHCKIVKRRGVLRVICKADPTHKQRQGK	CDP	0.505	Hemo	0.782	d__Bacteria;p__Planctomycetota;c__UBA1135;o__UBA1135;f__GCA-002686595;g__JARGPD01;s__	Bacteria	Planctomycetota	UBA1135	UBA1135	GCA-002686595	JARGPD01
Aegir_M39_B108	Aegir	ELMMPHKD_177_1	RGKNQRGALGVNAGNRLLNRHRCKGGRGRIAGLARLQHRVL	CDP	0.601	Hemo	0.842	d__Bacteria;p__Pseudomonadota;c__Alphaproteobacteria;o__Rhodobacterales;f__Rhodobacteraceae;g__UBA3077;s__	Bacteria	Pseudomonadota	Alphaproteobacteria	Rhodobacterales	Rhodobacteraceae	UBA3077
Aegir_M39_B108	Aegir	ELMMPHKD_187_4	VLPLVEHILVLRQASVTARMLYHIFIKPV	CLP	0.505	Hemo	0.743	d__Bacteria;p__Pseudomonadota;c__Alphaproteobacteria;o__Rhodobacterales;f__Rhodobacteraceae;g__UBA3077;s__	Bacteria	Pseudomonadota	Alphaproteobacteria	Rhodobacterales	Rhodobacteraceae	UBA3077
Aegir_M39_B109	Aegir	ICBCKKKK_138_15	AVIKAVHNAGRVLNMKLMARNKISSELKINYFKIPHNV	CLP	0.644	Hemo	0.782	d__Bacteria;p__Bacteroidota;c__Bacteroidia;o__Bacteroidales;f__JAADJA01;g__JAADJA01;s__	Bacteria	Bacteroidota	Bacteroidia	Bacteroidales	JAADJA01	JAADJA01
Aegir_M39_B109	Aegir	ICBCKKKK_185_44	RKKTPLWRGGARKSDGGGVFNGFAK	CLP	0.657	Hemo	0.634	d__Bacteria;p__Bacteroidota;c__Bacteroidia;o__Bacteroidales;f__JAADJA01;g__JAADJA01;s__	Bacteria	Bacteroidota	Bacteroidia	Bacteroidales	JAADJA01	JAADJA01
Aegir_M39_B109	Aegir	ICBCKKKK_199_14	HIFKRKYTDNFKCAQFGSTMF	CDP	0.574	NonHemo	0.347	d__Bacteria;p__Bacteroidota;c__Bacteroidia;o__Bacteroidales;f__JAADJA01;g__JAADJA01;s__	Bacteria	Bacteroidota	Bacteroidia	Bacteroidales	JAADJA01	JAADJA01
Aegir_M39_B109	Aegir	ICBCKKKK_253_5	TNHKFKLPNGLSNCNFRFGGYLKFVY	CDP	0.624	Hemo	0.545	d__Bacteria;p__Bacteroidota;c__Bacteroidia;o__Bacteroidales;f__JAADJA01;g__JAADJA01;s__	Bacteria	Bacteroidota	Bacteroidia	Bacteroidales	JAADJA01	JAADJA01
Aegir_M39_B109	Aegir	ICBCKKKK_56_29	FVLVFLFPGDMGLCKAFSMNPKLSR	CDP	0.812	Hemo	0.693	d__Bacteria;p__Bacteroidota;c__Bacteroidia;o__Bacteroidales;f__JAADJA01;g__JAADJA01;s__	Bacteria	Bacteroidota	Bacteroidia	Bacteroidales	JAADJA01	JAADJA01
Aegir_M39_B109	Aegir	ICBCKKKK_56_48	LAWEGETWKVKKNKVGNRQLAICKNPLGRKWQ	CDP	0.525	Hemo	0.574	d__Bacteria;p__Bacteroidota;c__Bacteroidia;o__Bacteroidales;f__JAADJA01;g__JAADJA01;s__	Bacteria	Bacteroidota	Bacteroidia	Bacteroidales	JAADJA01	JAADJA01
Aegir_M39_B109	Aegir	ICBCKKKK_79_12	KANASQMNKRPGLFIIRWGWLIIR	CLP	0.653	Hemo	0.723	d__Bacteria;p__Bacteroidota;c__Bacteroidia;o__Bacteroidales;f__JAADJA01;g__JAADJA01;s__	Bacteria	Bacteroidota	Bacteroidia	Bacteroidales	JAADJA01	JAADJA01
Aegir_M39_B11	Aegir	KAPCIHNN_146_13	WTAISICGVAIIVGLIAYIVYRFTRNPREKPLKKIEITTKFHR	CDP	0.604	Hemo	0.752	d__Bacteria;p__Zixibacteria;c__MSB-5A5;o__GN15;f__FEB-12;g__JAJRZL01;s__	Bacteria	Zixibacteria	MSB-5A5	GN15	2012-02-01	JAJRZL01
Aegir_M39_B110	Aegir	BFEMGKGJ_148_4	NKSKKQSPKNSPVKLNDKDLKEVNGGWGGWNNTPTPPGGIALN	CLP	0.545	NonHemo	0.208	d__Bacteria;p__Myxococcota;c__Polyangia;o__Haliangiales;f__Haliangiaceae;g__NORP324;s__	Bacteria	Myxococcota	Polyangia	Haliangiales	Haliangiaceae	NORP324
Aegir_M39_B112	Aegir	ICNECMED_121_17	KAIGGFYRVLMNKKSTHPRSANPRFNGPISAAFPKKTV	CLP	0.673	Hemo	0.554	d__Bacteria;p__Calditrichota;c__Calditrichia;o__Calditrichales;f__Calditrichaceae;g__JANTFQ01;s__	Bacteria	Calditrichota	Calditrichia	Calditrichales	Calditrichaceae	JANTFQ01
Aegir_M39_B112	Aegir	ICNECMED_121_9	AVWGGFCGNLINGFSVKTANYAHFPNVTVLKSCGPAVKTVV	CDP	0.515	Hemo	0.743	d__Bacteria;p__Calditrichota;c__Calditrichia;o__Calditrichales;f__Calditrichaceae;g__JANTFQ01;s__	Bacteria	Calditrichota	Calditrichia	Calditrichales	Calditrichaceae	JANTFQ01
Aegir_M39_B112	Aegir	ICNECMED_168_11	ICKKCNFKRGAVVFCTIILFLNGYAEYGN	CDP	0.604	Hemo	0.743	d__Bacteria;p__Calditrichota;c__Calditrichia;o__Calditrichales;f__Calditrichaceae;g__JANTFQ01;s__	Bacteria	Calditrichota	Calditrichia	Calditrichales	Calditrichaceae	JANTFQ01
Aegir_M39_B113	Aegir	NBHHOGLK_65_2	FLMCEKFFLTNYYSNFFNPYPTKKTNFTH	CDP	0.564	NonHemo	0.327	d__Bacteria;p__Bacteroidota;c__Bacteroidia;o__Bacteroidales;f__UBA1556;g__CG2-30-33-31;s__	Bacteria	Bacteroidota	Bacteroidia	Bacteroidales	UBA1556	CG2-30-33-31
Aegir_M39_B114	Aegir	OEKGDMPL_93_4	MIANANNNQGRGTGCGGKPCGGKGRPGKGCGGQPRRRRRRR	CDP	0.515	Hemo	0.713	d__Archaea;p__Asgardarchaeota;c__Asgardarchaeia;o__Asgardarchaeales;f__;g__;s__	Archaea	Asgardarchaeota	Asgardarchaeia	Asgardarchaeales
Aegir_M39_B115	Aegir	NNIFDBFB_89_14	LLADNLANYARIQIFKYRKRRALEKLKELEK	CLP	0.554	Hemo	0.515	d__Archaea;p__Thermoproteota;c__Thermoprotei;o__Thermofilales;f__B69-G16;g__B69-G16;s__	Archaea	Thermoproteota	Thermoprotei	Thermofilales	B69-G16	B69-G16
Aegir_M39_B116	Aegir	KAONBLHN_159_3	IGAGAVVINSIKDNKKVVGVPAKEIKGTF	CLP	0.703	Hemo	0.733	d__Bacteria;p__Campylobacterota;c__Campylobacteria;o__Campylobacterales;f__Hydrogenimonadaceae;g__Hydrogenimonas;s__	Bacteria	Campylobacterota	Campylobacteria	Campylobacterales	Hydrogenimonadaceae	Hydrogenimonas
Aegir_M39_B117	Aegir	IAKFMJEM_183_8	VLAAGTEALKQLGHGGAGVRLKMRAAAQLNQGVRLF	CLP	0.574	Hemo	0.871	d__Bacteria;p__Pseudomonadota;c__Alphaproteobacteria;o__Rhodobacterales;f__Rhodobacteraceae;g__Roseovarius;s__	Bacteria	Pseudomonadota	Alphaproteobacteria	Rhodobacterales	Rhodobacteraceae	Roseovarius
Aegir_M39_B117	Aegir	IAKFMJEM_272_2	SGIKQVKLKVFKIALIGMRAVLGKDHIVFAP	CLP	0.713	Hemo	0.97	d__Bacteria;p__Pseudomonadota;c__Alphaproteobacteria;o__Rhodobacterales;f__Rhodobacteraceae;g__Roseovarius;s__	Bacteria	Pseudomonadota	Alphaproteobacteria	Rhodobacterales	Rhodobacteraceae	Roseovarius
Aegir_M39_B117	Aegir	IAKFMJEM_316_3	SAAHGGLPNLVVVKAVHPL	CLP	0.584	Hemo	0.554	d__Bacteria;p__Pseudomonadota;c__Alphaproteobacteria;o__Rhodobacterales;f__Rhodobacteraceae;g__Roseovarius;s__	Bacteria	Pseudomonadota	Alphaproteobacteria	Rhodobacterales	Rhodobacteraceae	Roseovarius
Aegir_M39_B118	Aegir	IKDFCCNA_38_4	SRLVQYLNVLIKIKAWASRISVRLLKLKYEF	CLP	0.604	Hemo	0.733	d__Archaea;p__Thermoproteota;c__Nitrososphaeria;o__Conexivisphaerales;f__CALBHZ01;g__;s__	Archaea	Thermoproteota	Nitrososphaeria	Conexivisphaerales	CALBHZ01
Aegir_M39_B118	Aegir	IKDFCCNA_57_1	GKIGDTRVLNWGKIYKEIRKAYVLVLINNGGKEVI	CLP	0.604	Hemo	0.663	d__Archaea;p__Thermoproteota;c__Nitrososphaeria;o__Conexivisphaerales;f__CALBHZ01;g__;s__	Archaea	Thermoproteota	Nitrososphaeria	Conexivisphaerales	CALBHZ01
Aegir_M39_B12	Aegir	MKBBINBF_7_12	KKLLQILKIIQLFIFLPFEISKGSQKRAYRRIKKMMVAANLL	CLP	0.584	Hemo	0.812	d__Bacteria;p__Bacteroidota;c__Bacteroidia;o__Flavobacteriales;f__Flavobacteriaceae;g__Polaribacter;s__	Bacteria	Bacteroidota	Bacteroidia	Flavobacteriales	Flavobacteriaceae	Polaribacter
Aegir_M39_B124	Aegir	MKNJNPBE_3_144	VVDKPETVKNAGCRKLGKILGISKNTAAKYKKYLELAGII	CDP	0.505	Hemo	0.703	d__Archaea;p__Thermoproteota;c__Nitrososphaeria_A;o__Caldarchaeales;f__Wolframiiraptoraceae;g__Benthortus;s__	Archaea	Thermoproteota	Nitrososphaeria_A	Caldarchaeales	Wolframiiraptoraceae	Benthortus
Aegir_M39_B124	Aegir	MKNJNPBE_3_214	SYLIPDLPALLKTRTHRRRLRRILLIVAVIIIAVSVAYYLLSL	CLP	0.515	Hemo	0.911	d__Archaea;p__Thermoproteota;c__Nitrososphaeria_A;o__Caldarchaeales;f__Wolframiiraptoraceae;g__Benthortus;s__	Archaea	Thermoproteota	Nitrososphaeria_A	Caldarchaeales	Wolframiiraptoraceae	Benthortus
Aegir_M39_B125	Aegir	LGFNCOND_193_43	TKALFLIVRHLKFQKAPQLGHFGLRIFRRVSPIQHQGGN	CLP	0.507	Hemo	0.782	d__Bacteria;p__Zhuqueibacterota;c__Zhuqueibacteria;o__Oleimicrobiales;f__Geothermoviventaceae;g__Geothermovivens;s__	Bacteria	Zhuqueibacterota	Zhuqueibacteria	Oleimicrobiales	Geothermoviventaceae	Geothermovivens
Aegir_M39_B126	Aegir	NGIDNPEH_9_18	NFLKGLFKFNKKAIGVARNIARFLQLPTQTLTSASKVKQYYF	CLP	0.545	Hemo	0.634	d__Bacteria;p__Desulfobacterota;c__DSM-4660;o__Desulfatiglandales;f__Desulfatiglandaceae;g__JAGGTJ01;s__	Bacteria	Desulfobacterota	DSM-4660	Desulfatiglandales	Desulfatiglandaceae	JAGGTJ01
Aegir_M39_B129	Aegir	OLACNJPO_151_9	VAVNSAGAFHGIEIRKEIAPAFAGRRGFFLSVKKAAG	CLP	0.515	Hemo	0.683	d__Bacteria;p__Pseudomonadota;c__Gammaproteobacteria;o__Chromatiales;f__Sedimenticolaceae;g__Thiolapillus;s__	Bacteria	Pseudomonadota	Gammaproteobacteria	Chromatiales	Sedimenticolaceae	Thiolapillus
Aegir_M39_B131	Aegir	GCPFHCHN_760_3	SVTVIPASDRGFMRLSKRSTAPVLKEKVPASV	CLP	0.634	NonHemo	0.485	d__Bacteria;p__Armatimonadota;c__Zipacnadia;o__Zipacnadales;f__FEN-943;g__JAKORR01;s__	Bacteria	Armatimonadota	Zipacnadia	Zipacnadales	FEN-943	JAKORR01
Aegir_M39_B131	Aegir	GCPFHCHN_84_3	PKRARRSAITGASFLSGMQRRPPISVPKNRALVPSWK	CLP	0.541	Hemo	0.535	d__Bacteria;p__Armatimonadota;c__Zipacnadia;o__Zipacnadales;f__FEN-943;g__JAKORR01;s__	Bacteria	Armatimonadota	Zipacnadia	Zipacnadales	FEN-943	JAKORR01
Aegir_M39_B136	Aegir	IGJLCKIK_7_23	TVSSMARLTHMAGIFEKKWFIILRKKHLQCVQSGVRFRLI	CDP	0.505	Hemo	0.772	d__Bacteria;p__Bacteroidota;c__Bacteroidia;o__Bacteroidales;f__F082;g__UBA4459;s__	Bacteria	Bacteroidota	Bacteroidia	Bacteroidales	F082	UBA4459
Aegir_M39_B136	Aegir	IGJLCKIK_8_44	SALLAKVKMVLLHDAYCRLNVV	CDP	0.525	NonHemo	0.406	d__Bacteria;p__Bacteroidota;c__Bacteroidia;o__Bacteroidales;f__F082;g__UBA4459;s__	Bacteria	Bacteroidota	Bacteroidia	Bacteroidales	F082	UBA4459
Aegir_M39_B137	Aegir	MGGLONMC_44_9	KNFEAQLNTLNLGGKLKKGIKKVQL	CLP	0.525	Hemo	0.812	d__Bacteria;p__Bacteroidota;c__Bacteroidia;o__Flavobacteriales;f__Flavobacteriaceae;g__Lutimonas;s__	Bacteria	Bacteroidota	Bacteroidia	Flavobacteriales	Flavobacteriaceae	Lutimonas
Aegir_M39_B137	Aegir	MGGLONMC_56_6	ASLLFLKRNQIKIFLIVYLIKFVKKYSKSHSIETIIEKLK	CLP	0.505	Hemo	0.891	d__Bacteria;p__Bacteroidota;c__Bacteroidia;o__Flavobacteriales;f__Flavobacteriaceae;g__Lutimonas;s__	Bacteria	Bacteroidota	Bacteroidia	Flavobacteriales	Flavobacteriaceae	Lutimonas
Aegir_M39_B14	Aegir	OENFBOHI_142_5	AALAAAISNFYIKAVATPKKATPSIKAAEIIIAV	CLP	0.604	Hemo	0.802	d__Bacteria;p__Bacteroidota;c__Bacteroidia;o__Cytophagales;f__Cyclobacteriaceae;g__JAKISE01;s__	Bacteria	Bacteroidota	Bacteroidia	Cytophagales	Cyclobacteriaceae	JAKISE01
Aegir_M39_B141	Aegir	FDIMNBAG_320_4	STFRAHNGLPGTWSPTGRPFPAKLAMA	CLP	0.554	Hemo	0.594	d__Bacteria;p__Desulfobacterota;c__DSWW01;o__DSWW01;f__DSWW01;g__;s__	Bacteria	Desulfobacterota	DSWW01	DSWW01	DSWW01
Aegir_M39_B141	Aegir	FDIMNBAG_431_12	LAVARVLARAGRVGKARERLEQILLFAPEHGEARSRLRGLPSP	CLP	0.584	NonHemo	0.446	d__Bacteria;p__Desulfobacterota;c__DSWW01;o__DSWW01;f__DSWW01;g__;s__	Bacteria	Desulfobacterota	DSWW01	DSWW01	DSWW01
Aegir_M39_B142	Aegir	GEPOGDIE_192_2	LCIVERLAARAVTRTETRTVIDVFMRVSLHSYDRV	CDP	0.574	NonHemo	0.158	d__Bacteria;p__Fermentibacterota;c__Fermentibacteria;o__Fermentibacterales;f__Fermentibacteraceae;g__Sabulitectum;s__	Bacteria	Fermentibacterota	Fermentibacteria	Fermentibacterales	Fermentibacteraceae	Sabulitectum
Aegir_M39_B143	Aegir	NFGOFIFO_555_5	GQCMYKVQHNGWNKPLRLMDKQMCGKDKNYSVSGVCANSPT	CDP	0.663	NonHemo	0.356	d__Bacteria;p__Calditrichota;c__Calditrichia;o__Calditrichales;f__Calditrichaceae;g__;s__	Bacteria	Calditrichota	Calditrichia	Calditrichales	Calditrichaceae
Aegir_M39_B144	Aegir	LEDLLEGN_1_33	VIVGAKRINFRELFLKVFYGECRKKGKGRWLQR	CDP	0.772	Hemo	0.713	d__Bacteria;p__Pseudomonadota;c__Gammaproteobacteria;o__Chromatiales;f__Sedimenticolaceae;g__Thiolapillus;s__	Bacteria	Pseudomonadota	Gammaproteobacteria	Chromatiales	Sedimenticolaceae	Thiolapillus
Aegir_M39_B146	Aegir	OICIJIOO_47_7	SWLMIFKLGFFLTWPALLIGAIIYSKKMRKKPGKGRSLWNH	CLP	0.535	Hemo	0.842	d__Bacteria;p__Pseudomonadota;c__Gammaproteobacteria;o__Methylococcales;f__Methylomonadaceae;g__JALSJK01;s__JALSJK01 sp026989395	Bacteria	Pseudomonadota	Gammaproteobacteria	Methylococcales	Methylomonadaceae	JALSJK01	JALSJK01 sp026989395
Aegir_M39_B146	Aegir	OICIJIOO_69_5	FVFHQEVINLSKKRMSIYQFKVLYKLAKKIFNWSTL	CLP	0.604	Hemo	0.832	d__Bacteria;p__Pseudomonadota;c__Gammaproteobacteria;o__Methylococcales;f__Methylomonadaceae;g__JALSJK01;s__JALSJK01 sp026989395	Bacteria	Pseudomonadota	Gammaproteobacteria	Methylococcales	Methylomonadaceae	JALSJK01	JALSJK01 sp026989395
Aegir_M39_B15	Aegir	JKANDIBI_209_1	KIKAFLKVGENVLYVATPKKSTKASVREAF	CLP	0.584	Hemo	0.713	d__Bacteria;p__Zhuqueibacterota;c__Zhuqueibacteria;o__Residuimicrobiales;f__Krinioviventaceae;g__JAJRST01;s__	Bacteria	Zhuqueibacterota	Zhuqueibacteria	Residuimicrobiales	Krinioviventaceae	JAJRST01
Aegir_M39_B15	Aegir	JKANDIBI_210_26	SLVYLGLFCCGKYEKQPLVIMFARFTK	CDP	0.554	Hemo	0.644	d__Bacteria;p__Zhuqueibacterota;c__Zhuqueibacteria;o__Residuimicrobiales;f__Krinioviventaceae;g__JAJRST01;s__	Bacteria	Zhuqueibacterota	Zhuqueibacteria	Residuimicrobiales	Krinioviventaceae	JAJRST01
Aegir_M39_B15	Aegir	JKANDIBI_255_24	LILTIQYAGMICYFFFSAKTIRVSYSAKNGDSFETSLRHRQVKLYC	CDP	0.505	NonHemo	0.495	d__Bacteria;p__Zhuqueibacterota;c__Zhuqueibacteria;o__Residuimicrobiales;f__Krinioviventaceae;g__JAJRST01;s__	Bacteria	Zhuqueibacterota	Zhuqueibacteria	Residuimicrobiales	Krinioviventaceae	JAJRST01
Aegir_M39_B15	Aegir	JKANDIBI_46_7	WISVKGERSQLFKKHGVVLSGRRVVRDVDKYSMMWIS	CLP	0.772	Hemo	0.584	d__Bacteria;p__Zhuqueibacterota;c__Zhuqueibacteria;o__Residuimicrobiales;f__Krinioviventaceae;g__JAJRST01;s__	Bacteria	Zhuqueibacterota	Zhuqueibacteria	Residuimicrobiales	Krinioviventaceae	JAJRST01
Aegir_M39_B150	Aegir	GLJOBBPH_120_8	AVKLVLGNHKLVFQYFCDYTGKVFLQK	CDP	0.723	Hemo	0.861	d__Bacteria;p__Pseudomonadota;c__Gammaproteobacteria;o__Beggiatoales;f__Beggiatoaceae;g__JAUXCJ01;s__	Bacteria	Pseudomonadota	Gammaproteobacteria	Beggiatoales	Beggiatoaceae	JAUXCJ01
Aegir_M39_B152	Aegir	PIOJOGJG_3_60	NFQRLKKARGKHISCHKYCTAPYQGMNSTISYQQKCKKYLP	CDP	0.564	Hemo	0.743	d__Bacteria;p__Bacteroidota;c__Bacteroidia;o__Chitinophagales;f__Saprospiraceae;g__JALSTN01;s__	Bacteria	Bacteroidota	Bacteroidia	Chitinophagales	Saprospiraceae	JALSTN01
Aegir_M39_B154	Aegir	IPGEANND_22_159	GYFANTRSCKRIIMSLFYYFNGKWESGRERINPIASYFSKAA	CDP	0.515	NonHemo	0.446	d__Bacteria;p__Krumholzibacteriota;c__Krumholzibacteriia;o__Krumholzibacteriales;f__Krumholzibacteriaceae;g__4484-7;s__	Bacteria	Krumholzibacteriota	Krumholzibacteriia	Krumholzibacteriales	Krumholzibacteriaceae	4484-7
Aegir_M39_B155	Aegir	KKPGHLON_127_1	AFLDRVVVGAIIHRIKGKSYRAARSKRPTKSNKG	CLP	0.554	Hemo	0.911	d__Bacteria;p__Planctomycetota;c__UBA1135;o__UBA2386;f__GCA-002748355;g__JAJRTL01;s__	Bacteria	Planctomycetota	UBA1135	UBA2386	GCA-002748355	JAJRTL01
Aegir_M39_B155	Aegir	KKPGHLON_16_152	GLTKTKPRLSSPLLKSMVVPDMKNSLFLSIKIVTP	CLP	0.634	Hemo	0.842	d__Bacteria;p__Planctomycetota;c__UBA1135;o__UBA2386;f__GCA-002748355;g__JAJRTL01;s__	Bacteria	Planctomycetota	UBA1135	UBA2386	GCA-002748355	JAJRTL01
Aegir_M39_B158	Aegir	DAIGHAGO_189_9	FAFGEVLDFYKMLGAAIIIGSGLFTIYRERMARKAL	CLP	0.594	Hemo	0.515	d__Bacteria;p__Pseudomonadota;c__Alphaproteobacteria;o__Rhodobacterales;f__Rhodobacteraceae;g__UBA3077;s__	Bacteria	Pseudomonadota	Alphaproteobacteria	Rhodobacterales	Rhodobacteraceae	UBA3077
Aegir_M39_B159	Aegir	LKLMGDAM_276_3	FAADVLHVKNAAGPAIRARAGMLPMLRR	CLP	0.624	Hemo	0.693	d__Bacteria;p__Planctomycetota;c__SZUA-567;o__JAFGGJ01;f__JAFGGJ01;g__;s__	Bacteria	Planctomycetota	SZUA-567	JAFGGJ01	JAFGGJ01
Aegir_M39_B16	Aegir	LAEAKBMI_238_1	ALSAVITSTRWLGPRMSPERVRRVTVAARTRMLSGKATGAS	CLP	0.515	Hemo	0.554	d__Bacteria;p__Pseudomonadota;c__Alphaproteobacteria;o__Rhodobacterales;f__Rhodobacteraceae;g__NVQY01;s__	Bacteria	Pseudomonadota	Alphaproteobacteria	Rhodobacterales	Rhodobacteraceae	NVQY01
Aegir_M39_B161	Aegir	EACKFKNK_88_3	ILLRVLIKGNPMVVGKFPDNVEAQFIYSVKR	CLP	0.772	Hemo	0.604	d__Archaea;p__Halobacteriota;c__Archaeoglobi;o__Archaeoglobales;f__Archaeoglobaceae;g__Archaeoglobus_A;s__	Archaea	Halobacteriota	Archaeoglobi	Archaeoglobales	Archaeoglobaceae	Archaeoglobus_A
Aegir_M39_B164	Aegir	PNPOMJDI_39_42	IAFIGNIVVALLAVSLFAATLRLTK	CLP	0.535	Hemo	0.921	d__Bacteria;p__Myxococcota;c__Polyangia;o__Haliangiales;f__Haliangiaceae;g__NORP324;s__	Bacteria	Myxococcota	Polyangia	Haliangiales	Haliangiaceae	NORP324
Aegir_M39_B166	Aegir	GHHMGHBK_13_63	GVISLVATHTGGRGLMLKNVSRVAAIAARLLVFSG	CLP	0.545	Hemo	0.832	d__Bacteria;p__Pseudomonadota;c__Alphaproteobacteria;o__Rhodobacterales;f__Rhodobacteraceae;g__UBA3077;s__	Bacteria	Pseudomonadota	Alphaproteobacteria	Rhodobacterales	Rhodobacteraceae	UBA3077
Aegir_M39_B166	Aegir	GHHMGHBK_162_1	AAIGKIIRLVFSDLEGHGQAPAV	CLP	0.653	NonHemo	0.099	d__Bacteria;p__Pseudomonadota;c__Alphaproteobacteria;o__Rhodobacterales;f__Rhodobacteraceae;g__UBA3077;s__	Bacteria	Pseudomonadota	Alphaproteobacteria	Rhodobacterales	Rhodobacteraceae	UBA3077
Aegir_M39_B167	Aegir	NKOFHIIF_319_2	LAWGPDRIILAHGRWYPENGVKALKRAFRWLEQNAKRAD	CLP	0.564	NonHemo	0.455	d__Bacteria;p__Chloroflexota;c__Anaerolineae;o__Caldilineales;f__Caldilineaceae;g__JAJRVT01;s__	Bacteria	Chloroflexota	Anaerolineae	Caldilineales	Caldilineaceae	JAJRVT01
Aegir_M39_B167	Aegir	NKOFHIIF_531_9	AMAAMSRTTMSAPSWKLMPSLAPAGSSEKPKPQNGLRNWLK	CLP	0.574	Hemo	0.545	d__Bacteria;p__Chloroflexota;c__Anaerolineae;o__Caldilineales;f__Caldilineaceae;g__JAJRVT01;s__	Bacteria	Chloroflexota	Anaerolineae	Caldilineales	Caldilineaceae	JAJRVT01
Aegir_M39_B167	Aegir	NKOFHIIF_752_3	MYCNYSVYRRVLITATAEKRAALNCKFRLTAKVG	CDP	0.515	Hemo	0.525	d__Bacteria;p__Chloroflexota;c__Anaerolineae;o__Caldilineales;f__Caldilineaceae;g__JAJRVT01;s__	Bacteria	Chloroflexota	Anaerolineae	Caldilineales	Caldilineaceae	JAJRVT01
Aegir_M39_B17	Aegir	CBJJPFKK_21_6	RGKRIDLKRIDLAKLFQILDLLIKNRKNKRGRPPIYRESLIHFALAIKIIYKP	CLP	0.545	Hemo	0.634	d__Bacteria;p__Aquificota;c__Aquificia;o__Aquificales;f__Hydrogenothermaceae;g__Persephonella_A;s__	Bacteria	Aquificota	Aquificia	Aquificales	Hydrogenothermaceae	Persephonella_A
Aegir_M39_B171	Aegir	EIKHOBMN_3_1	LNKDIQLKEAVDIIKALVIMKG	CLP	0.535	NonHemo	0.218	d__Bacteria;p__Campylobacterota;c__Campylobacteria;o__Campylobacterales;f__Sulfurimonadaceae;g__Sulfurimonas;s__	Bacteria	Campylobacterota	Campylobacteria	Campylobacterales	Sulfurimonadaceae	Sulfurimonas
Aegir_M39_B171	Aegir	EIKHOBMN_30_1	LPKTKLGAKMLKKLKIYAGAEHPHTAQIAK	CLP	0.554	Hemo	1	d__Bacteria;p__Campylobacterota;c__Campylobacteria;o__Campylobacterales;f__Sulfurimonadaceae;g__Sulfurimonas;s__	Bacteria	Campylobacterota	Campylobacteria	Campylobacterales	Sulfurimonadaceae	Sulfurimonas
Aegir_M39_B171	Aegir	EIKHOBMN_34_12	IMAEAMKHAVQAGRMSYLAGRIQKRPYATASSPVDGMIQF	CLP	0.505	NonHemo	0.347	d__Bacteria;p__Campylobacterota;c__Campylobacteria;o__Campylobacterales;f__Sulfurimonadaceae;g__Sulfurimonas;s__	Bacteria	Campylobacterota	Campylobacteria	Campylobacterales	Sulfurimonadaceae	Sulfurimonas
Aegir_M39_B172	Aegir	EBJEFPEO_57_42	LNLRRQARIHGRPVAGAVPGTPARPPAGVVPATAGLP	CLP	0.545	Hemo	0.723	d__Bacteria;p__Acidobacteriota;c__Thermoanaerobaculia;o__Thermoanaerobaculales;f__Sulfomarinibacteraceae;g__JAADFK01;s__	Bacteria	Acidobacteriota	Thermoanaerobaculia	Thermoanaerobaculales	Sulfomarinibacteraceae	JAADFK01
Aegir_M39_B173	Aegir	LOGKCIHJ_188_1	FSSRSTFTPTRRVLPNAAMTARSSSSSPIRAKNSMSFGFDPGQPPSM	CLP	0.505	NonHemo	0.446	d__Bacteria;p__Bipolaricaulota;c__Bipolaricaulia;o__UBA7950;f__UBA9294;g__S016-54;s__	Bacteria	Bipolaricaulota	Bipolaricaulia	UBA7950	UBA9294	S016-54
Aegir_M39_B176	Aegir	GFFPLFCF_32_10	TGIAATGRIPINTWGKKGIGLIGRSKSPEIKVVARLN	CLP	0.515	Hemo	0.663	d__Bacteria;p__Spirochaetota;c__Spirochaetia;o__SZUA-6;f__SZUA-6;g__JALUUM01;s__	Bacteria	Spirochaetota	Spirochaetia	SZUA-6	SZUA-6	JALUUM01
Aegir_M39_B177	Aegir	DPONBGFN_78_39	VGVQIYFKYTPAIQWWSKTALRGYKVDHYFRKKTKSTLHAL	CLP	0.604	Hemo	0.772	d__Bacteria;p__Bacteroidota;c__Bacteroidia;o__Flavobacteriales;f__Salibacteraceae;g__CAJXZP01;s__	Bacteria	Bacteroidota	Bacteroidia	Flavobacteriales	Salibacteraceae	CAJXZP01
Aegir_M39_B179	Aegir	DCMKIBAL_34_5	AQENLPLFNVKISFKFMLKGLKNTQTII	CLP	0.594	Hemo	0.812	d__Bacteria;p__Bacteroidota;c__Bacteroidia;o__Bacteroidales;f__S143-33;g__S143-33;s__	Bacteria	Bacteroidota	Bacteroidia	Bacteroidales	S143-33	S143-33
Aegir_M39_B179	Aegir	DCMKIBAL_42_1	LAKVVGATFKSRPHNKTKSKYIIKPIKPIPII	CLP	0.762	Hemo	0.98	d__Bacteria;p__Bacteroidota;c__Bacteroidia;o__Bacteroidales;f__S143-33;g__S143-33;s__	Bacteria	Bacteroidota	Bacteroidia	Bacteroidales	S143-33	S143-33
Aegir_M39_B179	Aegir	DCMKIBAL_93_19	ENNYFYGTFFEPFVSHFRITKQKKHSCL	CDP	0.564	NonHemo	0.119	d__Bacteria;p__Bacteroidota;c__Bacteroidia;o__Bacteroidales;f__S143-33;g__S143-33;s__	Bacteria	Bacteroidota	Bacteroidia	Bacteroidales	S143-33	S143-33
Aegir_M39_B180	Aegir	PILMEDLM_205_10	GVFGITRLWGESYFKKDTISPRLGKTNSAMLV	CLP	0.554	NonHemo	0.475	d__Bacteria;p__Desulfobacterota;c__DSM-4660;o__Desulfatiglandales;f__Desulfatiglandaceae;g__B111-G9;s__	Bacteria	Desulfobacterota	DSM-4660	Desulfatiglandales	Desulfatiglandaceae	B111-G9
Aegir_M39_B181	Aegir	FNBCNFFH_357_11	GTLYTFHTFPNSRKVRKVWSVPVAWRIE	CLP	0.515	Hemo	0.515	d__Bacteria;p__Myxococcota;c__Polyangia;o__Polyangiales;f__SG8-38;g__JAADHO01;s__	Bacteria	Myxococcota	Polyangia	Polyangiales	SG8-38	JAADHO01
Aegir_M39_B181	Aegir	FNBCNFFH_50_34	GLALGFRLGAKAAREEIARQKRKKKE	CLP	0.541	Hemo	0.594	d__Bacteria;p__Myxococcota;c__Polyangia;o__Polyangiales;f__SG8-38;g__JAADHO01;s__	Bacteria	Myxococcota	Polyangia	Polyangiales	SG8-38	JAADHO01
Aegir_M39_B183	Aegir	CBIJBIGH_205_1	GDQEGRSVNPMQRRWFWPLTGGMAAFFFSFTGFPSRFRPSSSP	CLP	0.644	NonHemo	0.366	d__Bacteria;p__Desulfobacterota;c__JdFR-97;o__JdFR-97;f__JdFR-97;g__JdFR-97;s__	Bacteria	Desulfobacterota	JdFR-97	JdFR-97	JdFR-97	JdFR-97
Aegir_M39_B184	Aegir	EDPJEEBL_121_5	GLVKTDCGSKDVSAAEAYIRWYSKHVLKIPCHSNIFR	CDP	0.584	NonHemo	0.277	d__Archaea;p__Asgardarchaeota;c__Heimdallarchaeia;o__Heimdallarchaeales;f__Heimdallarchaeaceae;g__;s__	Archaea	Asgardarchaeota	Heimdallarchaeia	Heimdallarchaeales	Heimdallarchaeaceae
Aegir_M39_B184	Aegir	EDPJEEBL_152_13	IFFNMLKLVQKLIFINMGVYGGSMSDLQILKPHKGKELKNKG	CLP	0.535	Hemo	0.921	d__Archaea;p__Asgardarchaeota;c__Heimdallarchaeia;o__Heimdallarchaeales;f__Heimdallarchaeaceae;g__;s__	Archaea	Asgardarchaeota	Heimdallarchaeia	Heimdallarchaeales	Heimdallarchaeaceae
Aegir_M39_B185	Aegir	BGKBPJDF_40_5	FFLTKVRRELIAILFHKLKFVDLYKHQPALAWGVTFAG	CLP	0.535	Hemo	0.822	d__Bacteria;p__Zhuqueibacterota;c__JdFR-76;o__JdFR-76;f__DREG01;g__DREG01;s__	Bacteria	Zhuqueibacterota	JdFR-76	JdFR-76	DREG01	DREG01
Aegir_M39_B187	Aegir	KKKOIOLA_50_5	QIKVSEKKLKIIIQVNKLKLVYIEVI	CLP	0.574	Hemo	0.574	d__Bacteria;p__Aquificota;c__Aquificia;o__Aquificales;f__Hydrogenothermaceae;g__QNZC01;s__	Bacteria	Aquificota	Aquificia	Aquificales	Hydrogenothermaceae	QNZC01
Aegir_M39_B188	Aegir	JCKFNMMM_90_1	RRKNQPGSGRQGRGGRVGAAGSGGPKAVGKAGKVGMSSRINE	CLP	0.55	NonHemo	0.406	d__Bacteria;p__Myxococcota;c__JAADFL01;o__JAADFL01;f__JAADFL01;g__;s__	Bacteria	Myxococcota	JAADFL01	JAADFL01	JAADFL01
Aegir_M39_B192	Aegir	HEEDOPCH_84_9	GKQKKLYKLEKGALNLYPPQLLHFKEPY	CLP	0.545	Hemo	0.574	d__Bacteria;p__Pseudomonadota;c__Gammaproteobacteria;o__Methylococcales;f__Methylomonadaceae;g__QPIN01;s__	Bacteria	Pseudomonadota	Gammaproteobacteria	Methylococcales	Methylomonadaceae	QPIN01
Aegir_M39_B193	Aegir	IPACGEIK_67_26	IKACFVVNSIARLGGAAGFKGTNDWRIVKKP	CDP	0.604	Hemo	0.812	d__Archaea;p__Thermoproteota;c__Thermoprotei;o__Thermofilales;f__B69-G16;g__B69-G16;s__	Archaea	Thermoproteota	Thermoprotei	Thermofilales	B69-G16	B69-G16
Aegir_M39_B193	Aegir	IPACGEIK_69_8	TVVVEFTLIPAGAGVSVSKYIAKALKILEKKK	CLP	0.653	Hemo	0.861	d__Archaea;p__Thermoproteota;c__Thermoprotei;o__Thermofilales;f__B69-G16;g__B69-G16;s__	Archaea	Thermoproteota	Thermoprotei	Thermofilales	B69-G16	B69-G16
Aegir_M39_B194	Aegir	MHOBFLEE_127_3	IIYDKKGYNLSLSLFPGMLIAEYPYKKKPGKEI	CLP	0.554	NonHemo	0.465	d__Bacteria;p__Desulfobacterota;c__Desulfobacteria;o__Desulfobacterales;f__UBA11574;g__JAAXQD01;s__	Bacteria	Desulfobacterota	Desulfobacteria	Desulfobacterales	UBA11574	JAAXQD01
Aegir_M39_B194	Aegir	MHOBFLEE_144_1	IAIKGKGISTDMHLVNKHFTFIDSGIRVLQINAAKSKRFNFSP	CLP	0.515	Hemo	0.663	d__Bacteria;p__Desulfobacterota;c__Desulfobacteria;o__Desulfobacterales;f__UBA11574;g__JAAXQD01;s__	Bacteria	Desulfobacterota	Desulfobacteria	Desulfobacterales	UBA11574	JAAXQD01
Aegir_M39_B194	Aegir	MHOBFLEE_291_7	LIIRASPAFDKIGITFALKNGNMNKIAPILTRTRKNALNS	CLP	0.574	Hemo	0.653	d__Bacteria;p__Desulfobacterota;c__Desulfobacteria;o__Desulfobacterales;f__UBA11574;g__JAAXQD01;s__	Bacteria	Desulfobacterota	Desulfobacteria	Desulfobacterales	UBA11574	JAAXQD01
Aegir_M39_B195	Aegir	GJNOLOFI_197_13	ALSGTSFFRVKNSVSFVQRMVKQGPQAMAERTKRKNVHGQM	CLP	0.584	Hemo	0.614	d__Bacteria;p__Desulfobacterota;c__DSM-4660;o__Desulfatiglandales;f__Desulfatiglandaceae;g__Desulfacyla;s__	Bacteria	Desulfobacterota	DSM-4660	Desulfatiglandales	Desulfatiglandaceae	Desulfacyla
Aegir_M39_B196	Aegir	BKLBJKCE_140_5	IRVGLWLIKKGHEANKAAEP	CLP	0.634	NonHemo	0.267	d__Bacteria;p__Desulfobacterota;c__Desulfobacteria;o__Desulfobacterales;f__JALSRD01;g__JALSRD01;s__	Bacteria	Desulfobacterota	Desulfobacteria	Desulfobacterales	JALSRD01	JALSRD01
Aegir_M39_B196	Aegir	BKLBJKCE_204_14	VIMLGITFVKMVTGQGVKAAAPFL	CLP	0.604	Hemo	0.911	d__Bacteria;p__Desulfobacterota;c__Desulfobacteria;o__Desulfobacterales;f__JALSRD01;g__JALSRD01;s__	Bacteria	Desulfobacterota	Desulfobacteria	Desulfobacterales	JALSRD01	JALSRD01
Aegir_M39_B198	Aegir	OHIALCHJ_181_41	IYFWGIGKITGKNVRNTYKMN	CLP	0.703	Hemo	0.584	d__Bacteria;p__Bacteroidota;c__Bacteroidia;o__Cytophagales;f__Cyclobacteriaceae;g__;s__	Bacteria	Bacteroidota	Bacteroidia	Cytophagales	Cyclobacteriaceae
Aegir_M39_B198	Aegir	OHIALCHJ_198_27	LTKVLFKHIKVVLSDFTFKKEANQA	CLP	0.535	NonHemo	0.455	d__Bacteria;p__Bacteroidota;c__Bacteroidia;o__Cytophagales;f__Cyclobacteriaceae;g__;s__	Bacteria	Bacteroidota	Bacteroidia	Cytophagales	Cyclobacteriaceae
Aegir_M39_B198	Aegir	OHIALCHJ_27_1	LVLKVYDKYMNQEKRAPVSGVYAPAEAGYILAKVVRLWSK	CLP	0.505	Hemo	0.653	d__Bacteria;p__Bacteroidota;c__Bacteroidia;o__Cytophagales;f__Cyclobacteriaceae;g__;s__	Bacteria	Bacteroidota	Bacteroidia	Cytophagales	Cyclobacteriaceae
Aegir_M39_B199	Aegir	KEIMIPLH_326_7	KLALFRKDVIKIISNTPNLGILKATNNGFNEFIFKVLIYQKQ	CLP	0.515	Hemo	0.772	d__Bacteria;p__Bacteroidota;c__Bacteroidia;o__Flavobacteriales;f__Flavobacteriaceae;g__S010-17;s__	Bacteria	Bacteroidota	Bacteroidia	Flavobacteriales	Flavobacteriaceae	S010-17
Aegir_M39_B2	Aegir	GFCMJPMJ_158_5	GAHGNRYRVVLRLDKPHKYSIKKKKYGQVVTILE	CLP	0.614	Hemo	0.762	d__Bacteria;p__Campylobacterota;c__Campylobacteria;o__Campylobacterales;f__Sulfurimonadaceae;g__S145-25;s__	Bacteria	Campylobacterota	Campylobacteria	Campylobacterales	Sulfurimonadaceae	S145-25
Aegir_M39_B20	Aegir	KNGHPBFF_207_14	LLLNNFNEENGKKKKLKTEKLFGLSITMLCRIFQLEN	CDP	0.535	NonHemo	0.337	d__Bacteria;p__Bacteroidota;c__Bacteroidia;o__Flavobacteriales;f__Crocinitomicaceae;g__Crocinitomix;s__	Bacteria	Bacteroidota	Bacteroidia	Flavobacteriales	Crocinitomicaceae	Crocinitomix
Aegir_M39_B20	Aegir	KNGHPBFF_542_2	VLWNRYLQVITKGFLWLNQLKFNIFTRHKVLSI	CLP	0.673	Hemo	0.851	d__Bacteria;p__Bacteroidota;c__Bacteroidia;o__Flavobacteriales;f__Crocinitomicaceae;g__Crocinitomix;s__	Bacteria	Bacteroidota	Bacteroidia	Flavobacteriales	Crocinitomicaceae	Crocinitomix
Aegir_M39_B20	Aegir	KNGHPBFF_75_4	KKNIRRGFFKKTKNEMGIGGVKIGCA	CDP	0.574	Hemo	0.663	d__Bacteria;p__Bacteroidota;c__Bacteroidia;o__Flavobacteriales;f__Crocinitomicaceae;g__Crocinitomix;s__	Bacteria	Bacteroidota	Bacteroidia	Flavobacteriales	Crocinitomicaceae	Crocinitomix
Aegir_M39_B21	Aegir	OONNNJMN_333_1	AAIAIGTQGKAQRVELHLIQAQTPLLSRKTMVAGSQAMHIQ	CLP	0.515	Hemo	0.644	d__Bacteria;p__Bacteroidota;c__Bacteroidia;o__Bacteroidales;f__UBA1556;g__;s__	Bacteria	Bacteroidota	Bacteroidia	Bacteroidales	UBA1556
Aegir_M39_B21	Aegir	OONNNJMN_37_2	LGITFKVNYRSIGTGSRAFDGQIFQGNIRAAVKTYNPIVS	CLP	0.584	Hemo	0.653	d__Bacteria;p__Bacteroidota;c__Bacteroidia;o__Bacteroidales;f__UBA1556;g__;s__	Bacteria	Bacteroidota	Bacteroidia	Bacteroidales	UBA1556
Aegir_M39_B21	Aegir	OONNNJMN_99_4	LIIHPVSNSLQVQIKSKMTLFKYLNR	CLP	0.545	Hemo	0.683	d__Bacteria;p__Bacteroidota;c__Bacteroidia;o__Bacteroidales;f__UBA1556;g__;s__	Bacteria	Bacteroidota	Bacteroidia	Bacteroidales	UBA1556
Aegir_M39_B23	Aegir	CIBCBEEE_16_2	VNKGKSSFQAGLIVVKFYRIVKINFL	CLP	0.644	Hemo	0.99	d__Bacteria;p__Pseudomonadota;c__Gammaproteobacteria;o__Methylococcales;f__Methylomonadaceae;g__;s__	Bacteria	Pseudomonadota	Gammaproteobacteria	Methylococcales	Methylomonadaceae
Aegir_M39_B26	Aegir	PODDHOJH_80_9	AKNNARKGQIRLEVITPIPTTFRSCAP	CDP	0.604	NonHemo	0.396	d__Bacteria;p__Chloroflexota;c__Anaerolineae;o__B4-G1;f__DUEL01;g__JBDOIF01;s__	Bacteria	Chloroflexota	Anaerolineae	B4-G1	DUEL01	JBDOIF01
Aegir_M39_B27	Aegir	INCGMNIA_335_1	ALLAQKARAFSEVVRGAKAVIRSSWEAGAVKRDLVVLP	CLP	0.564	Hemo	0.545	d__Bacteria;p__WOR-3;c__Hydrothermia;o__JBDRYB01;f__JBDRYB01;g__;s__	Bacteria	WOR-3	Hydrothermia	JBDRYB01	JBDRYB01
Aegir_M39_B29	Aegir	LDFDGFAA_122_3	WTSWQIGGYNAVRIYGIIIGIVKAAKHVLGP	CLP	0.624	Hemo	0.851	d__Bacteria;p__Calditrichota;c__Calditrichia;o__Calditrichales;f__Calditrichaceae;g__Caldithrix;s__	Bacteria	Calditrichota	Calditrichia	Calditrichales	Calditrichaceae	Caldithrix
Aegir_M39_B29	Aegir	LDFDGFAA_245_3	AGGMGTAILTGVSKSTCKTSLADLKAAAA	CDP	0.614	Hemo	0.772	d__Bacteria;p__Calditrichota;c__Calditrichia;o__Calditrichales;f__Calditrichaceae;g__Caldithrix;s__	Bacteria	Calditrichota	Calditrichia	Calditrichales	Calditrichaceae	Caldithrix
Aegir_M39_B29	Aegir	LDFDGFAA_297_3	ILFEKVLKKASHFVNFCGLNIKINFSSLLTIIEFLLNLK	CDP	0.505	Hemo	0.851	d__Bacteria;p__Calditrichota;c__Calditrichia;o__Calditrichales;f__Calditrichaceae;g__Caldithrix;s__	Bacteria	Calditrichota	Calditrichia	Calditrichales	Calditrichaceae	Caldithrix
Aegir_M39_B29	Aegir	LDFDGFAA_305_10	VAIGNGRADDDVVLAGVAVQHGLKQRQQGHKFRGAHFMRQLF	CLP	0.673	NonHemo	0.495	d__Bacteria;p__Calditrichota;c__Calditrichia;o__Calditrichales;f__Calditrichaceae;g__Caldithrix;s__	Bacteria	Calditrichota	Calditrichia	Calditrichales	Calditrichaceae	Caldithrix
Aegir_M39_B29	Aegir	LDFDGFAA_589_1	NLFILYVIFQYPFRRNAKHLKLLNKGLKVKGKKQVACF	CDP	0.604	Hemo	0.861	d__Bacteria;p__Calditrichota;c__Calditrichia;o__Calditrichales;f__Calditrichaceae;g__Caldithrix;s__	Bacteria	Calditrichota	Calditrichia	Calditrichales	Calditrichaceae	Caldithrix
Aegir_M39_B3	Aegir	OHFHPIDA_260_4	LLSFIRLHPRFFVYEGFGENGRSRIVGANGRFQLIVFC	CDP	0.653	Hemo	0.634	d__Bacteria;p__Chloroflexota;c__Anaerolineae;o__Promineifilales;f__Promineifilaceae;g__S016-13;s__	Bacteria	Chloroflexota	Anaerolineae	Promineifilales	Promineifilaceae	S016-13
Aegir_M39_B3	Aegir	OHFHPIDA_32_3	ALCAAPHLSLHGQGVDGGKLAHKAVMAQFVGRFVGGIDDAGGKG	CDP	0.564	NonHemo	0.475	d__Bacteria;p__Chloroflexota;c__Anaerolineae;o__Promineifilales;f__Promineifilaceae;g__S016-13;s__	Bacteria	Chloroflexota	Anaerolineae	Promineifilales	Promineifilaceae	S016-13
Aegir_M39_B30	Aegir	HOCLGGFK_69_8	ALFLHICIIVIRYKTSNKRIGDRLNCDIDNIKKVIIKSKLGI	CDP	0.634	Hemo	0.713	d__Bacteria;p__Aquificota;c__Aquificia;o__Aquificales;f__Hydrogenothermaceae;g__JAADDV01;s__	Bacteria	Aquificota	Aquificia	Aquificales	Hydrogenothermaceae	JAADDV01
Aegir_M39_B32	Aegir	JGCEHHJG_140_15	IGLCVGRASNCAGYFAPSMSVAVTFGRGEI	CDP	0.505	Hemo	0.752	d__Bacteria;p__Myxococcota;c__Polyangia;o__Haliangiales;f__Haliangiaceae;g__;s__	Bacteria	Myxococcota	Polyangia	Haliangiales	Haliangiaceae
Aegir_M39_B32	Aegir	JGCEHHJG_78_4	KKPTKKILVKGTNKKNPPPRPCTEVFAWG	CDP	0.634	Hemo	0.554	d__Bacteria;p__Myxococcota;c__Polyangia;o__Haliangiales;f__Haliangiaceae;g__;s__	Bacteria	Myxococcota	Polyangia	Haliangiales	Haliangiaceae
Aegir_M39_B34	Aegir	MPGNNOLM_149_4	ESRRRRAMGLIKLILLEKIK	CLP	0.574	Hemo	0.545	d__Bacteria;p__Desulfobacterota;c__Syntrophobacteria;o__Syntrophobacterales;f__Syntrophobacteraceae;g__;s__	Bacteria	Desulfobacterota	Syntrophobacteria	Syntrophobacterales	Syntrophobacteraceae
Aegir_M39_B35	Aegir	FOFKHIPA_463_1	AMFSKALAVVANDRKDSVFVQTFGFKHIKNIFSKRVYVPYGV	CLP	0.584	Hemo	0.723	d__Bacteria;p__Myxococcota;c__Bradymonadia;o__Bradymonadales;f__Bradymonadaceae;g__CALJNB01;s__	Bacteria	Myxococcota	Bradymonadia	Bradymonadales	Bradymonadaceae	CALJNB01
Aegir_M39_B36	Aegir	GGJMJOFG_17_21	FVILLGKETPILYKLYPMIMSEIRIIPKPKSIKYKTKAPYTM	CLP	0.604	Hemo	0.921	d__Bacteria;p__Bacteroidota;c__Bacteroidia;o__Chitinophagales;f__Saprospiraceae;g__;s__	Bacteria	Bacteroidota	Bacteroidia	Chitinophagales	Saprospiraceae
Aegir_M39_B36	Aegir	GGJMJOFG_34_8	LLMSFMKLNIYAIKTAHSFFFKVKHKTFTTFMALQKDGRT	CLP	0.604	Hemo	0.752	d__Bacteria;p__Bacteroidota;c__Bacteroidia;o__Chitinophagales;f__Saprospiraceae;g__;s__	Bacteria	Bacteroidota	Bacteroidia	Chitinophagales	Saprospiraceae
Aegir_M39_B36	Aegir	GGJMJOFG_44_16	LGHILIKVSNKSEFIRIMNALMGKVTQGLI	CLP	0.614	Hemo	0.861	d__Bacteria;p__Bacteroidota;c__Bacteroidia;o__Chitinophagales;f__Saprospiraceae;g__;s__	Bacteria	Bacteroidota	Bacteroidia	Chitinophagales	Saprospiraceae
Aegir_M39_B36	Aegir	GGJMJOFG_53_10	FFLFYPHIYSYALRIKNLEIYIYTNVASA	CLP	0.535	Hemo	0.574	d__Bacteria;p__Bacteroidota;c__Bacteroidia;o__Chitinophagales;f__Saprospiraceae;g__;s__	Bacteria	Bacteroidota	Bacteroidia	Chitinophagales	Saprospiraceae
Aegir_M39_B36	Aegir	GGJMJOFG_53_9	LIIPKAILSLKHLFTKGLTIFIALKIIPISAIFKGNEK	CLP	0.574	Hemo	0.911	d__Bacteria;p__Bacteroidota;c__Bacteroidia;o__Chitinophagales;f__Saprospiraceae;g__;s__	Bacteria	Bacteroidota	Bacteroidia	Chitinophagales	Saprospiraceae
Aegir_M39_B36	Aegir	GGJMJOFG_94_2	WLKPFLDRICIRQLKQTAKEKTIIMRIQGAI	CDP	0.515	Hemo	0.673	d__Bacteria;p__Bacteroidota;c__Bacteroidia;o__Chitinophagales;f__Saprospiraceae;g__;s__	Bacteria	Bacteroidota	Bacteroidia	Chitinophagales	Saprospiraceae
Aegir_M39_B37	Aegir	LEFHGJPA_256_1	VLLTLHQLKVLLKMILSITDYVFYVENARKKLGKGKALYNKQN	CLP	0.653	Hemo	0.802	d__Bacteria;p__Acidobacteriota;c__Aminicenantia;o__JAMOAD01;f__JAMOAD01;g__JAMOUT01;s__	Bacteria	Acidobacteriota	Aminicenantia	JAMOAD01	JAMOAD01	JAMOUT01
Aegir_M39_B4	Aegir	OPFOICGM_149_6	KIRISRFKALWRAYSTLPTAVLIAK	CLP	0.713	Hemo	0.762	d__Archaea;p__Halobacteriota;c__Archaeoglobi;o__Archaeoglobales;f__Archaeoglobaceae;g__JdFR-22;s__	Archaea	Halobacteriota	Archaeoglobi	Archaeoglobales	Archaeoglobaceae	JdFR-22
Aegir_M39_B4	Aegir	OPFOICGM_290_7	VVAIGGVVGYLFVEATVKSIKKLVGF	CLP	0.772	Hemo	0.911	d__Archaea;p__Halobacteriota;c__Archaeoglobi;o__Archaeoglobales;f__Archaeoglobaceae;g__JdFR-22;s__	Archaea	Halobacteriota	Archaeoglobi	Archaeoglobales	Archaeoglobaceae	JdFR-22
Aegir_M39_B40	Aegir	JEICAJEH_13_24	ILGIGGSQTDLIKTAVLSNKPAAFKKI	CLP	0.564	Hemo	0.713	d__Bacteria;p__Pseudomonadota;c__Gammaproteobacteria;o__Enterobacterales;f__GCA-002770795;g__DRNA01;s__	Bacteria	Pseudomonadota	Gammaproteobacteria	Enterobacterales	GCA-002770795	DRNA01
Aegir_M39_B40	Aegir	JEICAJEH_27_102	GLLTLLFFAVFFFFMMKAGCGSHVTHGHKDK	CDP	0.584	Hemo	0.822	d__Bacteria;p__Pseudomonadota;c__Gammaproteobacteria;o__Enterobacterales;f__GCA-002770795;g__DRNA01;s__	Bacteria	Pseudomonadota	Gammaproteobacteria	Enterobacterales	GCA-002770795	DRNA01
Aegir_M39_B41	Aegir	JEGBJGEC_124_10	GKGDRKVVKKLIDAFITKKQVQKIVL	CLP	0.842	Hemo	0.772	d__Bacteria;p__Bacteroidota;c__Bacteroidia;o__Cytophagales;f__Cyclobacteriaceae;g__S012-113;s__	Bacteria	Bacteroidota	Bacteroidia	Cytophagales	Cyclobacteriaceae	S012-113
Aegir_M39_B43	Aegir	LPCKDOMF_170_1	LPKTKLGAKMLKKLKIYAGAEHPHTAQIAK	CLP	0.554	Hemo	1	d__Bacteria;p__Campylobacterota;c__Campylobacteria;o__Campylobacterales;f__Sulfurimonadaceae;g__Sulfurimonas;s__	Bacteria	Campylobacterota	Campylobacteria	Campylobacterales	Sulfurimonadaceae	Sulfurimonas
Aegir_M39_B44	Aegir	IPKLMCOG_56_22	IFFPLARRSTNSLVRSAVRLNTATL	CLP	0.515	Hemo	0.535	d__Bacteria;p__Bipolaricaulota;c__Bipolaricaulia;o__Bipolaricaulales;f__Bipolaricaulaceae;g__UBA3574;s__	Bacteria	Bipolaricaulota	Bipolaricaulia	Bipolaricaulales	Bipolaricaulaceae	UBA3574
Aegir_M39_B45	Aegir	BHJKMAJD_15_20	VIAYLLIESTKIRIQNRNGRREMRVPGRESLRLIKKAKKQ	CLP	0.545	Hemo	0.713	d__Archaea;p__Halobacteriota;c__Syntropharchaeia;o__Alkanophagales;f__Methanospirareceae;g__G60ANME1;s__G60ANME1 sp025464325	Archaea	Halobacteriota	Syntropharchaeia	Alkanophagales	Methanospirareceae	G60ANME1	G60ANME1 sp025464325
Aegir_M39_B45	Aegir	BHJKMAJD_43_14	GVKVGWKISGAHLTTRYDKEKGFIPEG	CLP	0.554	NonHemo	0.178	d__Archaea;p__Halobacteriota;c__Syntropharchaeia;o__Alkanophagales;f__Methanospirareceae;g__G60ANME1;s__G60ANME1 sp025464325	Archaea	Halobacteriota	Syntropharchaeia	Alkanophagales	Methanospirareceae	G60ANME1	G60ANME1 sp025464325
Aegir_M39_B47	Aegir	LEIPLLPH_107_7	SFMAHPRRKGSTVGWEAASGAWRATVAVNHGRARW	CLP	0.535	NonHemo	0.455	d__Bacteria;p__Acidobacteriota;c__Thermoanaerobaculia;o__Thermoanaerobaculales;f__Sulfomarinibacteraceae;g__JAMOVQ01;s__	Bacteria	Acidobacteriota	Thermoanaerobaculia	Thermoanaerobaculales	Sulfomarinibacteraceae	JAMOVQ01
Aegir_M39_B47	Aegir	LEIPLLPH_294_3	GGLGFPGGDGSADLSPGHGWSHRIAALIAGLLRGWLRRNG	CLP	0.554	Hemo	0.545	d__Bacteria;p__Acidobacteriota;c__Thermoanaerobaculia;o__Thermoanaerobaculales;f__Sulfomarinibacteraceae;g__JAMOVQ01;s__	Bacteria	Acidobacteriota	Thermoanaerobaculia	Thermoanaerobaculales	Sulfomarinibacteraceae	JAMOVQ01
Aegir_M39_B5	Aegir	CBKCKAFE_6_26	IAFGRYCKVGIDLHQLIPIKKYGRKAIIPI	CDP	0.851	Hemo	0.95	d__Bacteria;p__Bacteroidota;c__Bacteroidia;o__Flavobacteriales;f__Flavobacteriaceae;g__S010-17;s__	Bacteria	Bacteroidota	Bacteroidia	Flavobacteriales	Flavobacteriaceae	S010-17
Aegir_M39_B50	Aegir	MLCNNOGE_24_21	LWIYMSSVNRIADDKCGRNWPHFAMYHCSSKIRLR	CDP	0.584	Hemo	0.525	d__Bacteria;p__Zixibacteria;c__MSB-5A5;o__JAABVY01;f__JAHJOQ01;g__JAJRZO01;s__	Bacteria	Zixibacteria	MSB-5A5	JAABVY01	JAHJOQ01	JAJRZO01
Aegir_M39_B50	Aegir	MLCNNOGE_47_19	GLIPLEEMKVCKYARIVAAGLVNLRH	CDP	0.564	NonHemo	0.267	d__Bacteria;p__Zixibacteria;c__MSB-5A5;o__JAABVY01;f__JAHJOQ01;g__JAJRZO01;s__	Bacteria	Zixibacteria	MSB-5A5	JAABVY01	JAHJOQ01	JAJRZO01
Aegir_M39_B51	Aegir	DKEELOGD_101_1	SGFKRMLIGSVAEKVVQHAHCPVVVVR	CDP	0.713	Hemo	0.733	d__Bacteria;p__Desulfobacterota;c__DSM-4660;o__Desulfatiglandales;f__JALVZP01;g__;s__	Bacteria	Desulfobacterota	DSM-4660	Desulfatiglandales	JALVZP01
Aegir_M39_B51	Aegir	DKEELOGD_17_6	QGQGRGQGRGMGRGQGRGMGGGRGAGRGPGGNCICPNCGERVSHKRGIPCFEIKCPKCGTAMIRE	CDP	0.584	Hemo	0.594	d__Bacteria;p__Desulfobacterota;c__DSM-4660;o__Desulfatiglandales;f__JALVZP01;g__;s__	Bacteria	Desulfobacterota	DSM-4660	Desulfatiglandales	JALVZP01
Aegir_M39_B51	Aegir	DKEELOGD_82_18	GASERFSPKILGFVCFW	CDP	0.535	NonHemo	0.149	d__Bacteria;p__Desulfobacterota;c__DSM-4660;o__Desulfatiglandales;f__JALVZP01;g__;s__	Bacteria	Desulfobacterota	DSM-4660	Desulfatiglandales	JALVZP01
Aegir_M39_B52	Aegir	LKAFJBHK_115_11	IAVHFTKDILILIKKTQIN	CLP	0.634	Hemo	0.614	d__Bacteria;p__Bacteroidota;c__Bacteroidia;o__Bacteroidales;f__NBLH01;g__NBLH01;s__	Bacteria	Bacteroidota	Bacteroidia	Bacteroidales	NBLH01	NBLH01
Aegir_M39_B52	Aegir	LKAFJBHK_49_2	GIIGKTQGVRIANNPAKKEIQNSHHKEPFLMFSLSDALVTGVI	CLP	0.505	NonHemo	0.386	d__Bacteria;p__Bacteroidota;c__Bacteroidia;o__Bacteroidales;f__NBLH01;g__NBLH01;s__	Bacteria	Bacteroidota	Bacteroidia	Bacteroidales	NBLH01	NBLH01
Aegir_M39_B54	Aegir	HDEKGLIK_228_3	AWSRYAFGCCGKAERNGRGCEVFNGGKAPVRTAGGGGKKGTCG	CDP	0.762	Hemo	0.574	d__Archaea;p__Halobacteriota;c__Syntropharchaeia;o__Alkanophagales;f__Methanospirareceae;g__Methanoxibalbensis;s__	Archaea	Halobacteriota	Syntropharchaeia	Alkanophagales	Methanospirareceae	Methanoxibalbensis
Aegir_M39_B54	Aegir	HDEKGLIK_64_2	CVGVVRVCRRVCVRRGVREGKRVRGEGEKEKEREWENGRMREWESVRVREVSGGVQV	CDP	0.505	Hemo	0.673	d__Archaea;p__Halobacteriota;c__Syntropharchaeia;o__Alkanophagales;f__Methanospirareceae;g__Methanoxibalbensis;s__	Archaea	Halobacteriota	Syntropharchaeia	Alkanophagales	Methanospirareceae	Methanoxibalbensis
Aegir_M39_B54	Aegir	HDEKGLIK_70_6	RAFCELRAVRCAVRCAVKCAVKSGDAGVRAC	CDP	0.594	NonHemo	0.327	d__Archaea;p__Halobacteriota;c__Syntropharchaeia;o__Alkanophagales;f__Methanospirareceae;g__Methanoxibalbensis;s__	Archaea	Halobacteriota	Syntropharchaeia	Alkanophagales	Methanospirareceae	Methanoxibalbensis
Aegir_M39_B56	Aegir	PEMCANAD_149_7	AARIRVTRIAAIGMTIRAHPGRGLRLTILNLIIG	CLP	0.525	Hemo	0.733	d__Bacteria;p__Desulfobacterota;c__Desulfobacteria;o__Desulfobacterales;f__JAFDCJ01;g__JAOZPY01;s__	Bacteria	Desulfobacterota	Desulfobacteria	Desulfobacterales	JAFDCJ01	JAOZPY01
Aegir_M39_B56	Aegir	PEMCANAD_54_27	FLVIAPTGPARLKAVSPIGYYIFNRLPN	CLP	0.564	Hemo	0.921	d__Bacteria;p__Desulfobacterota;c__Desulfobacteria;o__Desulfobacterales;f__JAFDCJ01;g__JAOZPY01;s__	Bacteria	Desulfobacterota	Desulfobacteria	Desulfobacterales	JAFDCJ01	JAOZPY01
Aegir_M39_B56	Aegir	PEMCANAD_78_1	VILFGNPHKSRDGKKQLQQLFAKFCFVIARQPALGGF	CDP	0.713	Hemo	0.881	d__Bacteria;p__Desulfobacterota;c__Desulfobacteria;o__Desulfobacterales;f__JAFDCJ01;g__JAOZPY01;s__	Bacteria	Desulfobacterota	Desulfobacteria	Desulfobacterales	JAFDCJ01	JAOZPY01
Aegir_M39_B59	Aegir	KOPDDENJ_8_102	LLFFGAAGVSVFAAVVVHFGIVKRRKLSISH	CLP	0.515	Hemo	0.723	d__Archaea;p__Asgardarchaeota;c__Thorarchaeia;o__Thorarchaeales;f__Thorarchaeaceae;g__B65-G9;s__	Archaea	Asgardarchaeota	Thorarchaeia	Thorarchaeales	Thorarchaeaceae	B65-G9
Aegir_M39_B61	Aegir	PKGDLEHC_372_1	TWSGVVPSMATSARNRIRCLITGRAMACTSSGVT	CDP	0.554	NonHemo	0.426	d__Bacteria;p__Actinomycetota;c__Acidimicrobiia;o__Acidimicrobiales;f__Poriferisodalaceae;g__DRKF01;s__	Bacteria	Actinomycetota	Acidimicrobiia	Acidimicrobiales	Poriferisodalaceae	DRKF01
Aegir_M39_B64	Aegir	BHJOCGJN_104_4	GRPEQTGAWPATACGPAGMNHYVYLPLTLRNR	CDP	0.584	Hemo	0.505	d__Bacteria;p__Chloroflexota;c__Anaerolineae;o__B4-G1;f__B4-G1;g__JALWUZ01;s__	Bacteria	Chloroflexota	Anaerolineae	B4-G1	B4-G1	JALWUZ01
Aegir_M39_B64	Aegir	BHJOCGJN_3_1	AARKHHAHLPVSKRPSLTFRLRLLLTNLNKNPAGLR	CLP	0.525	Hemo	0.723	d__Bacteria;p__Chloroflexota;c__Anaerolineae;o__B4-G1;f__B4-G1;g__JALWUZ01;s__	Bacteria	Chloroflexota	Anaerolineae	B4-G1	B4-G1	JALWUZ01
Aegir_M39_B65	Aegir	JDINJJPO_7_2	VGISDSGYSFYMGLSKFLNFEKIVSPKLKLRN	CLP	0.535	NonHemo	0.446	d__Archaea;p__Halobacteriota;c__Archaeoglobi;o__Archaeoglobales;f__Archaeoglobaceae;g__Archaeoglobus_A;s__	Archaea	Halobacteriota	Archaeoglobi	Archaeoglobales	Archaeoglobaceae	Archaeoglobus_A
Aegir_M39_B65	Aegir	JDINJJPO_75_3	KGIARKKTRLWIIRVGVRNLKLAKVLNSCVCNQSV	CDP	0.723	Hemo	0.673	d__Archaea;p__Halobacteriota;c__Archaeoglobi;o__Archaeoglobales;f__Archaeoglobaceae;g__Archaeoglobus_A;s__	Archaea	Halobacteriota	Archaeoglobi	Archaeoglobales	Archaeoglobaceae	Archaeoglobus_A
Aegir_M39_B67	Aegir	HCGIIHJE_43_1	GVIKPIIGIINMRQLILLNIKLAAKVTNKNRKLSG	CLP	0.564	Hemo	0.901	d__Bacteria;p__Bacteroidota;c__Bacteroidia;o__Flavobacteriales;f__Flavobacteriaceae;g__S010-17;s__	Bacteria	Bacteroidota	Bacteroidia	Flavobacteriales	Flavobacteriaceae	S010-17
Aegir_M39_B68	Aegir	BMNDMLLO_474_2	ATCKKVTTPTGGLRPSQDPPRTLRFAKGLPVSVFVPAGFR	CDP	0.792	Hemo	0.584	d__Bacteria;p__Myxococcota;c__Polyangia;o__HGW-17;f__SLPX01;g__;s__	Bacteria	Myxococcota	Polyangia	HGW-17	SLPX01
Aegir_M39_B68	Aegir	BMNDMLLO_81_4	GVAAAAGVTSLVLWLVRKKKVRYVPEMGTGAGPKLEVRF	CLP	0.574	Hemo	0.752	d__Bacteria;p__Myxococcota;c__Polyangia;o__HGW-17;f__SLPX01;g__;s__	Bacteria	Myxococcota	Polyangia	HGW-17	SLPX01
Aegir_M39_B7	Aegir	OKKCHLFC_609_6	IVMGTHGRKGLDRVFFGSVAEKVVKQSPVPVLTVNPHKV	CLP	0.653	Hemo	0.743	d__Bacteria;p__Desulfobacterota;c__JACQYL01;o__JACQYL01;f__;g__;s__	Bacteria	Desulfobacterota	JACQYL01	JACQYL01
Aegir_M39_B71	Aegir	OEDHKPFD_18_7	ISAYLLLFLNNMFARHETGIAKIAPAIHCPKDQR	CDP	0.515	NonHemo	0.327	d__Bacteria;p__Pseudomonadota;c__Gammaproteobacteria;o__Methylococcales;f__Methylomonadaceae;g__QPIN01;s__QPIN01 sp021647585	Bacteria	Pseudomonadota	Gammaproteobacteria	Methylococcales	Methylomonadaceae	QPIN01	QPIN01 sp021647585
Aegir_M39_B71	Aegir	OEDHKPFD_80_14	VIRAIKVGQPVTQLPPHKSNVIRLRKGCIRLTT	CDP	0.673	Hemo	0.644	d__Bacteria;p__Pseudomonadota;c__Gammaproteobacteria;o__Methylococcales;f__Methylomonadaceae;g__QPIN01;s__QPIN01 sp021647585	Bacteria	Pseudomonadota	Gammaproteobacteria	Methylococcales	Methylomonadaceae	QPIN01	QPIN01 sp021647585
Aegir_M39_B72	Aegir	ELFKHDCH_188_2	IIVGKWTLNKVKGEIINVVQMRHKVADKFNPILLIRILQ	CLP	0.683	Hemo	0.881	d__Bacteria;p__Bacteroidota;c__Bacteroidia;o__Flavobacteriales;f__Salibacteraceae;g__UBA2108;s__	Bacteria	Bacteroidota	Bacteroidia	Flavobacteriales	Salibacteraceae	UBA2108
Aegir_M39_B73	Aegir	HLAJGKCK_275_1	LGSTPDAGWAGLDQYKLKRVWRILTSARKEALSVFSW	CLP	0.683	NonHemo	0.416	d__Bacteria;p__Myxococcota;c__UBA796;o__UBA796;f__GCA-2862545;g__JACKEQ01;s__	Bacteria	Myxococcota	UBA796	UBA796	GCA-2862545	JACKEQ01
Aegir_M39_B75	Aegir	GOFKCKIN_26_9	LLGALLVVKTSYRAKRHMIRRGYHKSAIAQRLRGKKYREE	CLP	0.653	Hemo	0.871	d__Bacteria;p__Pseudomonadota;c__Gammaproteobacteria;o__Methylococcales;f__;g__;s__	Bacteria	Pseudomonadota	Gammaproteobacteria	Methylococcales
Aegir_M39_B76	Aegir	FFMOECEE_231_4	INLFRTGTSFFKAAAIQFLLIYKEGMKNANG	CLP	0.604	Hemo	0.871	d__Bacteria;p__Zhuqueibacterota;c__Zhuqueibacteria;o__Residuimicrobiales;f__Krinioviventaceae;g__Hydrothermomicrobium;s__	Bacteria	Zhuqueibacterota	Zhuqueibacteria	Residuimicrobiales	Krinioviventaceae	Hydrothermomicrobium
Aegir_M39_B77	Aegir	PCIMOJGB_114_30	LRADLDIFNFQCFQQAKLRRIIVRATTNSAWSISFVAYCALMR	CDP	0.535	Hemo	0.535	d__Bacteria;p__Bacteroidota;c__Bacteroidia;o__Bacteroidales;f__UBA1556;g__QNXT01;s__	Bacteria	Bacteroidota	Bacteroidia	Bacteroidales	UBA1556	QNXT01
Aegir_M39_B8	Aegir	MAHBBFHA_31_8	VLYRKIGQKKSVPAGNGNALFKIYKFFLQKGGFCLGNESI	CDP	0.624	Hemo	0.871	d__Bacteria;p__Campylobacterota;c__Campylobacteria;o__Campylobacterales;f__Sulfurospirillaceae;g__Sulfurospirillum_A;s__	Bacteria	Campylobacterota	Campylobacteria	Campylobacterales	Sulfurospirillaceae	Sulfurospirillum_A
Aegir_M39_B82	Aegir	DMCDPPBI_541_2	VAAGYNVVFVGGGKRVGKIKQRELIYRMEGVWIYLKTNLVSTENQ	CLP	0.564	Hemo	0.584	d__Bacteria;p__Desulfobacterota;c__Desulfobulbia;o__Desulfobulbales;f__Desulfocapsaceae;g__Desulforhopalus;s__Desulforhopalus sp947311315	Bacteria	Desulfobacterota	Desulfobulbia	Desulfobulbales	Desulfocapsaceae	Desulforhopalus	Desulforhopalus sp947311315
Aegir_M39_B84	Aegir	KCHELPBI_263_5	GRVERFEDLVAWQKARELTRQIYLLTSKFLH	CLP	0.525	NonHemo	0.119	d__Bacteria;p__Desulfobacterota;c__Desulfofervidia;o__Desulfofervidales;f__Desulfofervidaceae;g__Desulfofervidus;s__	Bacteria	Desulfobacterota	Desulfofervidia	Desulfofervidales	Desulfofervidaceae	Desulfofervidus
Aegir_M39_B87	Aegir	DAKCOGMA_68_1	LAKYPKELRFQWYNFVEVKGKGDR	CLP	0.515	NonHemo	0.178	d__Bacteria;p__Patescibacteriota;c__Patescibacteriia;o__UBA10025;f__JAHIVO01;g__;s__	Bacteria	Patescibacteriota	Patescibacteriia	UBA10025	JAHIVO01
Aegir_M39_B90	Aegir	EHFDCMEE_48_1	IAIVPKKTKGMEIPAAMIALKFPKKRSKTKSV	CLP	0.584	Hemo	0.802	d__Bacteria;p__Campylobacterota;c__Campylobacteria;o__Campylobacterales;f__Nitratiruptoraceae;g__Nitratiruptor;s__	Bacteria	Campylobacterota	Campylobacteria	Campylobacterales	Nitratiruptoraceae	Nitratiruptor
Aegir_M39_B92	Aegir	JHHPGEIM_124_3	KNCPRVLGCVGGQKFKFIPPGK	CDP	0.752	Hemo	0.752	d__Bacteria;p__Desulfobacterota;c__DSWW01;o__DSWW01;f__DSWW01;g__S015-6;s__	Bacteria	Desulfobacterota	DSWW01	DSWW01	DSWW01	S015-6
Aegir_M39_B96	Aegir	LBJGNDLM_58_1	IAAGSTITEDVPSGALALSRVKQKIVNGFFNKFFKIK	CLP	0.683	Hemo	0.812	d__Bacteria;p__Campylobacterota;c__Campylobacteria;o__Campylobacterales;f__Sulfurovaceae;g__JAADEQ01;s__	Bacteria	Campylobacterota	Campylobacteria	Campylobacterales	Sulfurovaceae	JAADEQ01
Aegir_M39_B97	Aegir	EBJGJGPE_487_2	GAIAKPTSAKPAKPIIAKIAKTRLLCFNSEIILIPKNLDTV	CDP	0.653	Hemo	0.851	d__Bacteria;p__Bacteroidota;c__Bacteroidia;o__Cytophagales;f__Cyclobacteriaceae;g__JAKISE01;s__	Bacteria	Bacteroidota	Bacteroidia	Cytophagales	Cyclobacteriaceae	JAKISE01
Aegir_M39_B99	Aegir	AAIIPECO_18_127	VFMKLQKAKLLLKFSIVYICW	CDP	0.554	Hemo	0.861	d__Bacteria;p__Desulfobacterota;c__Desulfobacteria;o__Desulfobacterales;f__Desulfosarcinaceae;g__JALVQM01;s__	Bacteria	Desulfobacterota	Desulfobacteria	Desulfobacterales	Desulfosarcinaceae	JALVQM01
Barite_M33_B10	Barite	JLLMDFFJ_93_4	VAAITVAFAILAMVREINAIIGVMSPHRAA	CLP	0.505	Hemo	0.782	d__Bacteria;p__Pseudomonadota;c__Gammaproteobacteria;o__Pseudomonadales;f__Azotimanducaceae;g__JAHRVQ01;s__	Bacteria	Pseudomonadota	Gammaproteobacteria	Pseudomonadales	Azotimanducaceae	JAHRVQ01
Barite_M33_B100	Barite	EHILNAML_112_8	IIGAFKDLDSFKIKLLFLFLATAKIFHQGKQPLNSDTP	CLP	0.713	Hemo	0.604	d__Bacteria;p__Pseudomonadota;c__Alphaproteobacteria;o__Micavibrionales;f__CSBR16-224;g__;s__	Bacteria	Pseudomonadota	Alphaproteobacteria	Micavibrionales	CSBR16-224
Barite_M33_B101	Barite	MNIOLPGK_2_21	LTGLIGLFIIFIRKPKRLKNDFKFIDWLVAFKSGVFVLQYQRRG	CLP	0.535	Hemo	0.832	d__Bacteria;p__Bacteroidota;c__Bacteroidia;o__Flavobacteriales;f__Flavobacteriaceae;g__S010-17;s__	Bacteria	Bacteroidota	Bacteroidia	Flavobacteriales	Flavobacteriaceae	S010-17
Barite_M33_B101	Barite	MNIOLPGK_20_7	LLVLFDLIHKKVKIDFPLKFLKMILKNDNSICGNDIKKLF	CDP	0.693	Hemo	0.703	d__Bacteria;p__Bacteroidota;c__Bacteroidia;o__Flavobacteriales;f__Flavobacteriaceae;g__S010-17;s__	Bacteria	Bacteroidota	Bacteroidia	Flavobacteriales	Flavobacteriaceae	S010-17
Barite_M33_B102	Barite	BFHHFIMI_202_8	ACILRSRGLPILWMFRGSARMEATVWWGSREA	CDP	0.614	NonHemo	0.416	d__Bacteria;p__Planctomycetota;c__UBA1135;o__UBA1135;f__GCA-002686595;g__NORP259;s__	Bacteria	Planctomycetota	UBA1135	UBA1135	GCA-002686595	NORP259
Barite_M33_B102	Barite	BFHHFIMI_47_36	AAVASGGYLPKIFTRRMHGYIPVPALIAP	CLP	0.683	Hemo	0.762	d__Bacteria;p__Planctomycetota;c__UBA1135;o__UBA1135;f__GCA-002686595;g__NORP259;s__	Bacteria	Planctomycetota	UBA1135	UBA1135	GCA-002686595	NORP259
Barite_M33_B102	Barite	BFHHFIMI_89_18	VAVGLAAVDFLTIYVQLCRVAFRVKSNRQIYLFTNCKYIARP	CDP	0.574	Hemo	0.891	d__Bacteria;p__Planctomycetota;c__UBA1135;o__UBA1135;f__GCA-002686595;g__NORP259;s__	Bacteria	Planctomycetota	UBA1135	UBA1135	GCA-002686595	NORP259
Barite_M33_B104	Barite	JEHDAJPF_61_25	RVAVWQQKRHIIKLTKISGLIATINHKNQLIYAVY	CLP	0.505	Hemo	0.683	d__Bacteria;p__Pseudomonadota;c__Gammaproteobacteria;o__Methylococcales;f__Methylomonadaceae;g__Methyloprofundus;s__	Bacteria	Pseudomonadota	Gammaproteobacteria	Methylococcales	Methylomonadaceae	Methyloprofundus
Barite_M33_B105	Barite	ADJNEHKA_10_3	QKKPAPPSKPLFKPQDRYYVNDQGWWFYTVDKIAGPYPNKPECVDACRRYIQRRHGYQPPET	CDP	0.545	NonHemo	0.297	d__Bacteria;p__Pseudomonadota;c__Gammaproteobacteria;o__Methylococcales;f__Methylomonadaceae;g__;s__	Bacteria	Pseudomonadota	Gammaproteobacteria	Methylococcales	Methylomonadaceae
Barite_M33_B106	Barite	LFCNJEPG_34_26	GANLGEIKKPTFNGAAFRIYTAVKPPQH	CLP	0.673	Hemo	0.564	d__Bacteria;p__Pseudomonadota;c__Gammaproteobacteria;o__QNFE01;f__QNFE01;g__;s__	Bacteria	Pseudomonadota	Gammaproteobacteria	QNFE01	QNFE01
Barite_M33_B109	Barite	NKNCIDFI_259_2	LALFPSKKLKKQAHSSLCTGFLNLLEEKITTPSGPTYLIRFT	CDP	0.545	Hemo	0.614	d__Bacteria;p__Bacteroidota;c__Bacteroidia;o__Chitinophagales;f__Saprospiraceae;g__BCD1;s__	Bacteria	Bacteroidota	Bacteroidia	Chitinophagales	Saprospiraceae	BCD1
Barite_M33_B109	Barite	NKNCIDFI_359_5	LKNKIQKLFFAALKHIGLQKEAIKKEKSS	CLP	0.594	Hemo	0.713	d__Bacteria;p__Bacteroidota;c__Bacteroidia;o__Chitinophagales;f__Saprospiraceae;g__BCD1;s__	Bacteria	Bacteroidota	Bacteroidia	Chitinophagales	Saprospiraceae	BCD1
Barite_M33_B109	Barite	NKNCIDFI_428_1	IEAIEEWGIKGVWMGIKRIGKCHPWGSHGHDPVPKNPKKK	CDP	0.515	Hemo	0.683	d__Bacteria;p__Bacteroidota;c__Bacteroidia;o__Chitinophagales;f__Saprospiraceae;g__BCD1;s__	Bacteria	Bacteroidota	Bacteroidia	Chitinophagales	Saprospiraceae	BCD1
Barite_M33_B109	Barite	NKNCIDFI_598_9	LVLFPSKKLKKQVHSSLCTGFFNLLAEKITPPSGPTYLIRFTKE	CDP	0.574	Hemo	0.683	d__Bacteria;p__Bacteroidota;c__Bacteroidia;o__Chitinophagales;f__Saprospiraceae;g__BCD1;s__	Bacteria	Bacteroidota	Bacteroidia	Chitinophagales	Saprospiraceae	BCD1
Barite_M33_B109	Barite	NKNCIDFI_641_3	AYISKKAIVEVASQAFTAIVISSKGYIKIGGATSGKADT	CLP	0.545	Hemo	0.812	d__Bacteria;p__Bacteroidota;c__Bacteroidia;o__Chitinophagales;f__Saprospiraceae;g__BCD1;s__	Bacteria	Bacteroidota	Bacteroidia	Chitinophagales	Saprospiraceae	BCD1
Barite_M33_B109	Barite	NKNCIDFI_685_6	ALTLKVVNELKFIHGLSLTKVLILYIRWK	CLP	0.594	Hemo	0.911	d__Bacteria;p__Bacteroidota;c__Bacteroidia;o__Chitinophagales;f__Saprospiraceae;g__BCD1;s__	Bacteria	Bacteroidota	Bacteroidia	Chitinophagales	Saprospiraceae	BCD1
Barite_M33_B109	Barite	NKNCIDFI_9_15	GAAQIFATKTSSSVMARKNWLIHKTSLQYKFNAWKQGFFC	CDP	0.574	Hemo	0.574	d__Bacteria;p__Bacteroidota;c__Bacteroidia;o__Chitinophagales;f__Saprospiraceae;g__BCD1;s__	Bacteria	Bacteroidota	Bacteroidia	Chitinophagales	Saprospiraceae	BCD1
Barite_M33_B112	Barite	NPLDDKJN_745_5	IMACIPMSPIKLMQFLVQKIPSIDL	CDP	0.505	NonHemo	0.366	d__Bacteria;p__Bacteroidota;c__Bacteroidia;o__Cytophagales;f__Cyclobacteriaceae;g__Reichenbachiella;s__	Bacteria	Bacteroidota	Bacteroidia	Cytophagales	Cyclobacteriaceae	Reichenbachiella
Barite_M33_B114	Barite	HJEFFHPK_247_4	LLAGEVVHGRTVYGPKDGIYI	CLP	0.525	NonHemo	0.119	d__Bacteria;p__Pseudomonadota;c__Gammaproteobacteria;o__SZUA-229;f__SZUA-229;g__GCA-2746365;s__	Bacteria	Pseudomonadota	Gammaproteobacteria	SZUA-229	SZUA-229	GCA-2746365
Barite_M33_B12	Barite	ODLGHPJG_124_1	GIGNQKKAIVKQVSTNVFCGVRLGGMGIAIGSLIGKELADLV	CDP	0.574	Hemo	0.752	d__Bacteria;p__Bacteroidota;c__Bacteroidia;o__Flavobacteriales;f__Flavobacteriaceae;g__;s__	Bacteria	Bacteroidota	Bacteroidia	Flavobacteriales	Flavobacteriaceae
Barite_M33_B13	Barite	DOFEOPKJ_250_5	RFVFIAALAVGPPLVFVGLWLGKRWWKRRKRDGKNA	CLP	0.545	Hemo	0.743	d__Bacteria;p__Pseudomonadota;c__Gammaproteobacteria;o__Chromatiales;f__Chromatiaceae;g__;s__	Bacteria	Pseudomonadota	Gammaproteobacteria	Chromatiales	Chromatiaceae
Barite_M33_B13	Barite	DOFEOPKJ_296_5	DLGRLLALVAVRVVALFQLRRVAFVMVLGGDRHRSRAVRGSGGHG	CLP	0.564	Hemo	0.505	d__Bacteria;p__Pseudomonadota;c__Gammaproteobacteria;o__Chromatiales;f__Chromatiaceae;g__;s__	Bacteria	Pseudomonadota	Gammaproteobacteria	Chromatiales	Chromatiaceae
Barite_M33_B13	Barite	DOFEOPKJ_441_2	IAAMAWSCGRMPETAKKQACMMVLMRRPRPNRSAML	CDP	0.564	Hemo	0.574	d__Bacteria;p__Pseudomonadota;c__Gammaproteobacteria;o__Chromatiales;f__Chromatiaceae;g__;s__	Bacteria	Pseudomonadota	Gammaproteobacteria	Chromatiales	Chromatiaceae
Barite_M33_B14	Barite	DBOFCDMG_63_27	LGHIQIGMIGLFIAVWMFEVERKI	CLP	0.545	NonHemo	0.099	d__Bacteria;p__Campylobacterota;c__Campylobacteria;o__Campylobacterales;f__Sulfurovaceae;g__Sulfurovum;s__	Bacteria	Campylobacterota	Campylobacteria	Campylobacterales	Sulfurovaceae	Sulfurovum
Barite_M33_B15	Barite	JOHHCMNB_98_3	AKKFSGKKGMQDMQNMMSQMQGGKMGGLPR	CLP	0.653	Hemo	0.505	d__Bacteria;p__Campylobacterota;c__Campylobacteria;o__Campylobacterales;f__Sulfurimonadaceae;g__GCA-2733885;s__	Bacteria	Campylobacterota	Campylobacteria	Campylobacterales	Sulfurimonadaceae	GCA-2733885
Barite_M33_B16	Barite	OEJDFIBC_143_1	AIFAKNLAKHLAKHFANNLQTYKQQSLINNPWYRQAGFRRA	CLP	0.564	Hemo	0.644	d__Bacteria;p__Planctomycetota;c__Phycisphaerae;o__Phycisphaerales;f__Phycisphaeraceae;g__JAHQVV01;s__	Bacteria	Planctomycetota	Phycisphaerae	Phycisphaerales	Phycisphaeraceae	JAHQVV01
Barite_M33_B18	Barite	CBFAIEJC_14_291	GLYDAKKNIKLIQGFNAANGPALENLALAHQKYGFSKKY	CLP	0.564	Hemo	0.584	d__Bacteria;p__Pseudomonadota;c__Alphaproteobacteria;o__Micavibrionales;f__Micavibrionaceae;g__;s__	Bacteria	Pseudomonadota	Alphaproteobacteria	Micavibrionales	Micavibrionaceae
Barite_M33_B19	Barite	ENCDCCNJ_179_1	LAALVAGRRRILVELGAGVLAQVVVVGRLHNGIG	CLP	0.574	Hemo	0.782	d__Bacteria;p__Planctomycetota;c__Phycisphaerae;o__Phycisphaerales;f__UBA1924;g__UBA1924;s__	Bacteria	Planctomycetota	Phycisphaerae	Phycisphaerales	UBA1924	UBA1924
Barite_M33_B19	Barite	ENCDCCNJ_257_3	VDLLDVAADWFGVLAACGLIWVWWKMKRGSRIRFIHTCSRYR	CDP	0.535	Hemo	0.604	d__Bacteria;p__Planctomycetota;c__Phycisphaerae;o__Phycisphaerales;f__UBA1924;g__UBA1924;s__	Bacteria	Planctomycetota	Phycisphaerae	Phycisphaerales	UBA1924	UBA1924
Barite_M33_B19	Barite	ENCDCCNJ_59_7	GFMLWGHGLVPRSAVWFHMLIRPRTV	CLP	0.604	Hemo	0.861	d__Bacteria;p__Planctomycetota;c__Phycisphaerae;o__Phycisphaerales;f__UBA1924;g__UBA1924;s__	Bacteria	Planctomycetota	Phycisphaerae	Phycisphaerales	UBA1924	UBA1924
Barite_M33_B20	Barite	NGKECJEJ_124_2	NRGAKFTQNILNYILISIVYKKYVKLFYLKKRMKFRTIK	CLP	0.594	Hemo	0.871	d__Bacteria;p__Pseudomonadota;c__Alphaproteobacteria;o__Sphingomonadales;f__Kordiimonadaceae;g__Kordiimonas;s__	Bacteria	Pseudomonadota	Alphaproteobacteria	Sphingomonadales	Kordiimonadaceae	Kordiimonas
Barite_M33_B22	Barite	HKHLFAFE_360_1	AWCFKLKITLKIPAIPEAVSKCPTLVLAEPMGKGL	CDP	0.743	Hemo	0.792	d__Bacteria;p__Pseudomonadota;c__Gammaproteobacteria;o__Thiotrichales;f__Thiotrichaceae;g__HyVt-477;s__	Bacteria	Pseudomonadota	Gammaproteobacteria	Thiotrichales	Thiotrichaceae	HyVt-477
Barite_M33_B23	Barite	JICMBPMM_160_18	LFALYDLISQGYFKKGSRIITIHTGGLQGNRGFV	CLP	0.822	Hemo	0.891	d__Bacteria;p__Pseudomonadota;c__Gammaproteobacteria;o__Methylococcales;f__Methylomonadaceae;g__WTBX01;s__	Bacteria	Pseudomonadota	Gammaproteobacteria	Methylococcales	Methylomonadaceae	WTBX01
Barite_M33_B26	Barite	MPHHIGMO_368_2	ILVKIWLLMRVIQIILNKNIKLVDLAIFFASHTLDVTDNR	CLP	0.505	Hemo	0.594	d__Bacteria;p__Pseudomonadota;c__Alphaproteobacteria;o__Rhizobiales;f__OSC116;g__OCS116;s__	Bacteria	Pseudomonadota	Alphaproteobacteria	Rhizobiales	OSC116	OCS116
Barite_M33_B27	Barite	EOOHJCDJ_283_4	VVFVLSNIIYVRRGSYMPIYKSALREELLT	CLP	0.515	NonHemo	0.376	d__Bacteria;p__Pseudomonadota;c__Alphaproteobacteria;o__Micavibrionales;f__CSBR16-224;g__;s__	Bacteria	Pseudomonadota	Alphaproteobacteria	Micavibrionales	CSBR16-224
Barite_M33_B30	Barite	COHBHEGN_4_5	IIIDYKKGVLLNFIKFKINFFIYQIIKKTKLRTTYSLEIKFKNALNFFFKK	CLP	0.554	Hemo	0.901	d__Bacteria;p__Bacteroidota;c__Bacteroidia;o__Flavobacteriales;f__Flavobacteriaceae;g__Urechidicola;s__	Bacteria	Bacteroidota	Bacteroidia	Flavobacteriales	Flavobacteriaceae	Urechidicola
Barite_M33_B31	Barite	ALBGKPPL_388_24	KTKLKMGMVGGGNFSSQSPIQKHFCVC	CDP	0.604	Hemo	0.564	d__Bacteria;p__Pseudomonadota;c__Gammaproteobacteria;o__Enterobacterales;f__Kangiellaceae;g__GCA-002733465;s__	Bacteria	Pseudomonadota	Gammaproteobacteria	Enterobacterales	Kangiellaceae	GCA-002733465
Barite_M33_B32	Barite	MFEMIGBH_29_13	QHKKRHLFHPKTYQIASYYFHFWTKYALFFILPKSHLH	CLP	0.535	Hemo	0.772	d__Bacteria;p__Pseudomonadota;c__Gammaproteobacteria;o__GCA-001735895;f__GCA-001735895;g__;s__	Bacteria	Pseudomonadota	Gammaproteobacteria	GCA-001735895	GCA-001735895
Barite_M33_B34	Barite	NNIJCGEL_214_2	VAFDRTLLVKLPRALAAFILRAVTDAVV	CLP	0.545	Hemo	0.703	d__Bacteria;p__Pseudomonadota;c__Gammaproteobacteria;o__Methylococcales;f__Methylomonadaceae;g__Methyloprofundus;s__	Bacteria	Pseudomonadota	Gammaproteobacteria	Methylococcales	Methylomonadaceae	Methyloprofundus
Barite_M33_B34	Barite	NNIJCGEL_267_22	IFKFLNIKKIDQGHSEGVLAEYFHSL	CLP	0.515	NonHemo	0.099	d__Bacteria;p__Pseudomonadota;c__Gammaproteobacteria;o__Methylococcales;f__Methylomonadaceae;g__Methyloprofundus;s__	Bacteria	Pseudomonadota	Gammaproteobacteria	Methylococcales	Methylomonadaceae	Methyloprofundus
Barite_M33_B38	Barite	JMMHIICP_242_1	AIDALKKRVINKININEIWNAAKVCRVQNVIRTYIPIPLQGA	CDP	0.703	Hemo	0.574	d__Bacteria;p__Pseudomonadota;c__Gammaproteobacteria;o__Enterobacterales;f__Kangiellaceae;g__GCA-002733465;s__	Bacteria	Pseudomonadota	Gammaproteobacteria	Enterobacterales	Kangiellaceae	GCA-002733465
Barite_M33_B4	Barite	NGHILOBA_32_8	SISTKIHKIILILKQKISQYGLKCAFVYM	CDP	0.673	Hemo	0.812	d__Bacteria;p__Pseudomonadota;c__Gammaproteobacteria;o__Arenicellales;f__Poriferihabitantaceae;g__JAAELZ01;s__	Bacteria	Pseudomonadota	Gammaproteobacteria	Arenicellales	Poriferihabitantaceae	JAAELZ01
Barite_M33_B40	Barite	PHKBGOOM_156_4	LAGQLAYTAENRKLLAGKAPPGRRLFESSMFAG	CLP	0.574	NonHemo	0.297	d__Bacteria;p__Planctomycetota;c__Planctomycetia;o__Pirellulales;f__Lacipirellulaceae;g__;s__	Bacteria	Planctomycetota	Planctomycetia	Pirellulales	Lacipirellulaceae
Barite_M33_B40	Barite	PHKBGOOM_74_5	GLRRSFASALFLIFLLRHECRRKGPW	CDP	0.614	Hemo	0.822	d__Bacteria;p__Planctomycetota;c__Planctomycetia;o__Pirellulales;f__Lacipirellulaceae;g__;s__	Bacteria	Planctomycetota	Planctomycetia	Pirellulales	Lacipirellulaceae
Barite_M33_B41	Barite	BGLBHDLA_135_4	GDRNRLNQVPQTPQTLRHTPSLGMFRSLRVWTGFHIG	CLP	0.515	NonHemo	0.446	d__Bacteria;p__Planctomycetota;c__Phycisphaerae;o__Phycisphaerales;f__UBA1924;g__UBA1924;s__	Bacteria	Planctomycetota	Phycisphaerae	Phycisphaerales	UBA1924	UBA1924
Barite_M33_B41	Barite	BGLBHDLA_200_1	YIIRQQPMRRIDHGPKPVTPIRIINR	CLP	0.673	Hemo	0.851	d__Bacteria;p__Planctomycetota;c__Phycisphaerae;o__Phycisphaerales;f__UBA1924;g__UBA1924;s__	Bacteria	Planctomycetota	Phycisphaerae	Phycisphaerales	UBA1924	UBA1924
Barite_M33_B43	Barite	OLHBDDCL_19_1	SSFLAILAISRKNMPKNKQKYARHIVETVGEYAVKSVGVVV	CLP	0.545	Hemo	0.594	d__Bacteria;p__Verrucomicrobiota;c__Verrucomicrobiia;o__Verrucomicrobiales;f__Akkermansiaceae;g__Oceaniferula;s__	Bacteria	Verrucomicrobiota	Verrucomicrobiia	Verrucomicrobiales	Akkermansiaceae	Oceaniferula
Barite_M33_B45	Barite	MEICBBJD_113_16	LIISFVSSVAIAHAGRTNAQGCHNDKKNATFHCH	CDP	0.515	NonHemo	0.495	d__Bacteria;p__Pseudomonadota;c__Gammaproteobacteria;o__GCA-001735895;f__GCA-001735895;g__;s__	Bacteria	Pseudomonadota	Gammaproteobacteria	GCA-001735895	GCA-001735895
Barite_M33_B46	Barite	LFFIDLNF_58_1	GFLPSIVEAKPIPKAATNGTVIVEVVTPPKS	CLP	0.673	NonHemo	0.386	d__Bacteria;p__Pseudomonadota;c__Gammaproteobacteria;o__Xanthomonadales;f__Marinicellaceae;g__NORP309;s__	Bacteria	Pseudomonadota	Gammaproteobacteria	Xanthomonadales	Marinicellaceae	NORP309
Barite_M33_B47	Barite	FADKJNDK_87_1	GIVLFAEKKFPHQGSMLIRQARVALTVLNEVVYLY	CLP	0.644	Hemo	0.693	d__Bacteria;p__Pseudomonadota;c__Gammaproteobacteria;o__SZUA-229;f__SZUA-229;g__GCA-2746365;s__	Bacteria	Pseudomonadota	Gammaproteobacteria	SZUA-229	SZUA-229	GCA-2746365
Barite_M33_B49	Barite	PHLOBIOC_141_4	ACAQRKREGRQRIAKQIARGKLMARMQREHN	CDP	0.594	Hemo	0.733	d__Bacteria;p__Pseudomonadota;c__Gammaproteobacteria;o__Pseudomonadales;f__Azotimanducaceae;g__GCA-002726655;s__	Bacteria	Pseudomonadota	Gammaproteobacteria	Pseudomonadales	Azotimanducaceae	GCA-002726655
Barite_M33_B51	Barite	FMNJNAMI_146_6	LIFFKEAIMEKSCLIVDTGLRCLICGGPVRIEGK	CDP	0.614	NonHemo	0.109	d__Bacteria;p__Desulfobacterota;c__Dissulfuribacteria;o__Dissulfuribacterales;f__UBA3076;g__UBA3076;s__	Bacteria	Desulfobacterota	Dissulfuribacteria	Dissulfuribacterales	UBA3076	UBA3076
Barite_M33_B52	Barite	JCAIBNCO_404_1	FAGELVKRHVVIKCLNDIVAIGRDAANLVAVIA	CDP	0.624	NonHemo	0.208	d__Bacteria;p__Planctomycetota;c__Planctomycetia;o__Planctomycetales;f__Planctomycetaceae;g__Thalassoglobus;s__	Bacteria	Planctomycetota	Planctomycetia	Planctomycetales	Planctomycetaceae	Thalassoglobus
Barite_M33_B52	Barite	JCAIBNCO_74_3	VQKINQKPDRPYRDFPLFAHANGQWAKKIRGKLHYFGQ	CLP	0.644	Hemo	0.851	d__Bacteria;p__Planctomycetota;c__Planctomycetia;o__Planctomycetales;f__Planctomycetaceae;g__Thalassoglobus;s__	Bacteria	Planctomycetota	Planctomycetia	Planctomycetales	Planctomycetaceae	Thalassoglobus
Barite_M33_B53	Barite	CPPAPOMF_206_1	LRFLFLIKKNENLKALRNCVFNAEKIGDVKRVKKRNTKNIINVPK	CDP	0.614	Hemo	0.743	d__Bacteria;p__Bacteroidota;c__Bacteroidia;o__Flavobacteriales;f__Schleiferiaceae;g__JAOARK01;s__	Bacteria	Bacteroidota	Bacteroidia	Flavobacteriales	Schleiferiaceae	JAOARK01
Barite_M33_B54	Barite	JFPKPEDE_140_3	SISVVILAAGQGTRMKSSTPKVLH	CLP	0.614	Hemo	0.713	d__Bacteria;p__Campylobacterota;c__Campylobacteria;o__Campylobacterales;f__Sulfurovaceae;g__Sulfurovum;s__	Bacteria	Campylobacterota	Campylobacteria	Campylobacterales	Sulfurovaceae	Sulfurovum
Barite_M33_B55	Barite	CFPHHOAB_24_1	AASIAGMRTTGFIVGIKEHIAGVRKFMDA	CLP	0.713	Hemo	0.733	d__Bacteria;p__Bdellovibrionota;c__Bdellovibrionia;o__Bdellovibrionales;f__JAGQZY01;g__JAGQZY01;s__	Bacteria	Bdellovibrionota	Bdellovibrionia	Bdellovibrionales	JAGQZY01	JAGQZY01
Barite_M33_B56	Barite	ENICKNPH_135_6	RIKGSNSDTSVYRAISVKYRAHLLGGVGVGLITVTRPKISLQFL	CLP	0.604	Hemo	0.535	d__Bacteria;p__Bacteroidota;c__Bacteroidia;o__Flavobacteriales;f__Flavobacteriaceae;g__Lutimonas;s__	Bacteria	Bacteroidota	Bacteroidia	Flavobacteriales	Flavobacteriaceae	Lutimonas
Barite_M33_B56	Barite	ENICKNPH_167_2	MLGLALLKKDKILVGK	CLP	0.535	Hemo	0.703	d__Bacteria;p__Bacteroidota;c__Bacteroidia;o__Flavobacteriales;f__Flavobacteriaceae;g__Lutimonas;s__	Bacteria	Bacteroidota	Bacteroidia	Flavobacteriales	Flavobacteriaceae	Lutimonas
Barite_M33_B56	Barite	ENICKNPH_54_8	NFNKDELSSEDFYYDSTGYRVFTKVYHLKRGFCCTNNCKHCPYGYNPLTGSINK	CDP	0.525	NonHemo	0.158	d__Bacteria;p__Bacteroidota;c__Bacteroidia;o__Flavobacteriales;f__Flavobacteriaceae;g__Lutimonas;s__	Bacteria	Bacteroidota	Bacteroidia	Flavobacteriales	Flavobacteriaceae	Lutimonas
Barite_M33_B56	Barite	ENICKNPH_57_55	FIAVYRLNLLKVNKIIIFVKVTVIFKLILTFKDARRKVY	CLP	0.574	Hemo	0.921	d__Bacteria;p__Bacteroidota;c__Bacteroidia;o__Flavobacteriales;f__Flavobacteriaceae;g__Lutimonas;s__	Bacteria	Bacteroidota	Bacteroidia	Flavobacteriales	Flavobacteriaceae	Lutimonas
Barite_M33_B61	Barite	CAOEPHBC_50_28	CGIPNWVTMNKKALTVKYVEKSRCI	CDP	0.584	Hemo	0.505	d__Bacteria;p__Campylobacterota;c__Campylobacteria;o__Campylobacterales;f__Sulfurovaceae;g__Sulfurovum;s__	Bacteria	Campylobacterota	Campylobacteria	Campylobacterales	Sulfurovaceae	Sulfurovum
Barite_M33_B62	Barite	AGFGDEPP_3_140	ILGIITLHKIYPCYISKISYTLFHARKTGRYYMGFHKKSQGI	CDP	0.604	Hemo	0.901	d__Bacteria;p__Pseudomonadota;c__Alphaproteobacteria;o__Sphingomonadales;f__Emcibacteraceae;g__Paremcibacter;s__	Bacteria	Pseudomonadota	Alphaproteobacteria	Sphingomonadales	Emcibacteraceae	Paremcibacter
Barite_M33_B64	Barite	FBCGENOP_346_3	SLGVMLSGMKLDLGRLFGTGFNTPPIVSKS	CLP	0.594	Hemo	0.812	d__Bacteria;p__Verrucomicrobiota;c__Verrucomicrobiia;o__Opitutales;f__Opitutaceae;g__Pelagisphaera;s__	Bacteria	Verrucomicrobiota	Verrucomicrobiia	Opitutales	Opitutaceae	Pelagisphaera
Barite_M33_B65	Barite	LLGBHINH_191_2	AAGVIEKYCTYVVLRVLLIFNL	CDP	0.634	NonHemo	0.297	d__Bacteria;p__Pseudomonadota;c__Gammaproteobacteria;o__Burkholderiales;f__Nitrosomonadaceae;g__Nitrosomonas;s__	Bacteria	Pseudomonadota	Gammaproteobacteria	Burkholderiales	Nitrosomonadaceae	Nitrosomonas
Barite_M33_B65	Barite	LLGBHINH_237_1	IDNFAKIDGKFRYILKHKVGTGAVTGRVTINPIFPIRTF	CLP	0.535	Hemo	0.743	d__Bacteria;p__Pseudomonadota;c__Gammaproteobacteria;o__Burkholderiales;f__Nitrosomonadaceae;g__Nitrosomonas;s__	Bacteria	Pseudomonadota	Gammaproteobacteria	Burkholderiales	Nitrosomonadaceae	Nitrosomonas
Barite_M33_B66	Barite	NGMOPKMC_108_7	LVFAIISSIRKDIHHIDIKKDYQPKLIVIIGKKWSG	CLP	0.683	Hemo	0.604	d__Bacteria;p__Hydrogenedentota;c__Hydrogenedentia;o__Hydrogenedentales;f__GCA-2746185;g__DTSJ01;s__	Bacteria	Hydrogenedentota	Hydrogenedentia	Hydrogenedentales	GCA-2746185	DTSJ01
Barite_M33_B66	Barite	NGMOPKMC_86_2	LVGAKKKRLVTQFKSSMRMIGLNQIELGKSTFLKHKNTVEWLNVVA	CLP	0.564	Hemo	0.762	d__Bacteria;p__Hydrogenedentota;c__Hydrogenedentia;o__Hydrogenedentales;f__GCA-2746185;g__DTSJ01;s__	Bacteria	Hydrogenedentota	Hydrogenedentia	Hydrogenedentales	GCA-2746185	DTSJ01
Barite_M33_B67	Barite	DLFDEKGP_30_27	LVGIKKHLKENWTRILTAVIIVEIIEHYYF	CLP	0.644	NonHemo	0.248	d__Bacteria;p__Pseudomonadota;c__Alphaproteobacteria;o__UBA2136;f__UBA2136;g__UBA2136;s__	Bacteria	Pseudomonadota	Alphaproteobacteria	UBA2136	UBA2136	UBA2136
Barite_M33_B67	Barite	DLFDEKGP_58_1	VLISIYYKNVMKNNLYAEKTKPVFPITYIWKNIWQKKPPI	CLP	0.653	Hemo	0.861	d__Bacteria;p__Pseudomonadota;c__Alphaproteobacteria;o__UBA2136;f__UBA2136;g__UBA2136;s__	Bacteria	Pseudomonadota	Alphaproteobacteria	UBA2136	UBA2136	UBA2136
Barite_M33_B67	Barite	DLFDEKGP_61_58	VLGFYYRQIFAKKITRTGCFLLKIGAGQNLRA	CDP	0.812	Hemo	0.911	d__Bacteria;p__Pseudomonadota;c__Alphaproteobacteria;o__UBA2136;f__UBA2136;g__UBA2136;s__	Bacteria	Pseudomonadota	Alphaproteobacteria	UBA2136	UBA2136	UBA2136
Barite_M33_B68	Barite	OLFOFOJF_94_3	VAIVTKKAMIDPDLKPIPGEKCKAMIWVLAGIIIK	CDP	0.604	Hemo	0.644	d__Bacteria;p__Campylobacterota;c__Campylobacteria;o__Campylobacterales;f__Sulfurimonadaceae;g__Sulfurimonas;s__	Bacteria	Campylobacterota	Campylobacteria	Campylobacterales	Sulfurimonadaceae	Sulfurimonas
Barite_M33_B71	Barite	LHGKDENN_132_5	LKRCIIRFIWFFKYNIKYVKFRFYYENPALMYFKEQILL	CDP	0.535	Hemo	0.752	d__Bacteria;p__Pseudomonadota;c__Gammaproteobacteria;o__Xanthomonadales;f__Marinicellaceae;g__NORP309;s__	Bacteria	Pseudomonadota	Gammaproteobacteria	Xanthomonadales	Marinicellaceae	NORP309
Barite_M33_B71	Barite	LHGKDENN_246_1	AVGTIPLAIALLRPLKDQPSLKQFQSH	CLP	0.624	Hemo	0.525	d__Bacteria;p__Pseudomonadota;c__Gammaproteobacteria;o__Xanthomonadales;f__Marinicellaceae;g__NORP309;s__	Bacteria	Pseudomonadota	Gammaproteobacteria	Xanthomonadales	Marinicellaceae	NORP309
Barite_M33_B71	Barite	LHGKDENN_42_7	YGIFKNTKCGNLSGIAQLMVVLKSAVRTGTAGF	CDP	0.792	Hemo	0.861	d__Bacteria;p__Pseudomonadota;c__Gammaproteobacteria;o__Xanthomonadales;f__Marinicellaceae;g__NORP309;s__	Bacteria	Pseudomonadota	Gammaproteobacteria	Xanthomonadales	Marinicellaceae	NORP309
Barite_M33_B71	Barite	LHGKDENN_98_19	FGHTILLLHTLGLMNISEQYQKV	CLP	0.564	NonHemo	0.119	d__Bacteria;p__Pseudomonadota;c__Gammaproteobacteria;o__Xanthomonadales;f__Marinicellaceae;g__NORP309;s__	Bacteria	Pseudomonadota	Gammaproteobacteria	Xanthomonadales	Marinicellaceae	NORP309
Barite_M33_B74	Barite	GEAAAAEN_30_30	AIIKKQAADVPGTSMKMIGAGRGVWKNGDPVLAKAKALA	CLP	0.723	Hemo	0.881	d__Bacteria;p__Bacteroidota;c__Bacteroidia;o__J057;f__JADKCL01;g__JBCCQH01;s__	Bacteria	Bacteroidota	Bacteroidia	J057	JADKCL01	JBCCQH01
Barite_M33_B74	Barite	GEAAAAEN_350_15	ILRYLKRNFRHCAVGKQIQFAVSAILRLALKKITA	CDP	0.614	Hemo	0.832	d__Bacteria;p__Bacteroidota;c__Bacteroidia;o__J057;f__JADKCL01;g__JBCCQH01;s__	Bacteria	Bacteroidota	Bacteroidia	J057	JADKCL01	JBCCQH01
Barite_M33_B74	Barite	GEAAAAEN_96_60	VTNMISFWVADLIPKFSQGTTK	CLP	0.505	NonHemo	0.297	d__Bacteria;p__Bacteroidota;c__Bacteroidia;o__J057;f__JADKCL01;g__JBCCQH01;s__	Bacteria	Bacteroidota	Bacteroidia	J057	JADKCL01	JBCCQH01
Barite_M33_B8	Barite	KFCJGCLI_144_6	FAFIAVLTILGFIGGFIIGRKYTEREVKAIEATQGKKKK	CLP	0.584	Hemo	0.683	d__Bacteria;p__Pseudomonadota;c__Alphaproteobacteria;o__Micavibrionales;f__Micavibrionaceae;g__UBA1850;s__	Bacteria	Pseudomonadota	Alphaproteobacteria	Micavibrionales	Micavibrionaceae	UBA1850
Barite_M33_B8	Barite	KFCJGCLI_3_9	RLKEIILFAFRDAIEGINRDVYANMIIKNPEIMAPK	CLP	0.545	NonHemo	0.069	d__Bacteria;p__Pseudomonadota;c__Alphaproteobacteria;o__Micavibrionales;f__Micavibrionaceae;g__UBA1850;s__	Bacteria	Pseudomonadota	Alphaproteobacteria	Micavibrionales	Micavibrionaceae	UBA1850
Barite_M33_B80	Barite	BKBHMIGP_30_95	YSIANRILTVHPLKRCITGWAIYIMTIEKTNQPSLQKNRLRL	CDP	0.545	Hemo	0.574	d__Bacteria;p__Planctomycetota;c__Phycisphaerae;o__Phycisphaerales;f__UBA1924;g__UBA1924;s__	Bacteria	Planctomycetota	Phycisphaerae	Phycisphaerales	UBA1924	UBA1924
Barite_M33_B80	Barite	BKBHMIGP_82_12	ILTLKQFKSKQSKGIKHARAIVLALNGWV	CLP	0.762	Hemo	0.851	d__Bacteria;p__Planctomycetota;c__Phycisphaerae;o__Phycisphaerales;f__UBA1924;g__UBA1924;s__	Bacteria	Planctomycetota	Phycisphaerae	Phycisphaerales	UBA1924	UBA1924
Barite_M33_B82	Barite	OKJDKIPL_9_5	ICFGLLKSQLFSMRLRTVKFILNRVCLFASLGCITFQLA	CDP	0.634	Hemo	0.891	d__Bacteria;p__Bacteroidota;c__Bacteroidia;o__Flavobacteriales;f__Cryomorphaceae;g__Cryomorpha;s__	Bacteria	Bacteroidota	Bacteroidia	Flavobacteriales	Cryomorphaceae	Cryomorpha
Barite_M33_B83	Barite	GMKLPHPK_131_1	VAMREKSIGVEINPVWEMIAKKHVLY	CLP	0.545	NonHemo	0.149	d__Archaea;p__Halobacteriota;c__Syntropharchaeia;o__Alkanophagales;f__Methanospirareceae;g__QMVO01;s__QMVO01 sp025464645	Archaea	Halobacteriota	Syntropharchaeia	Alkanophagales	Methanospirareceae	QMVO01	QMVO01 sp025464645
Barite_M33_B89	Barite	EMEEGMFL_506_1	ASGAFNGFGLKAINRLKAINRLKAVLRLSSPIDRCRVVADYCR	CDP	0.515	Hemo	0.564	d__Bacteria;p__Pseudomonadota;c__Gammaproteobacteria;o__Enterobacterales;f__Alteromonadaceae;g__JABSOG01;s__	Bacteria	Pseudomonadota	Gammaproteobacteria	Enterobacterales	Alteromonadaceae	JABSOG01
Barite_M33_B89	Barite	EMEEGMFL_620_3	GLMLQNFLHFIKRVMSNIKVWRLKEPVETLIHCTLP	CDP	0.673	Hemo	0.683	d__Bacteria;p__Pseudomonadota;c__Gammaproteobacteria;o__Enterobacterales;f__Alteromonadaceae;g__JABSOG01;s__	Bacteria	Pseudomonadota	Gammaproteobacteria	Enterobacterales	Alteromonadaceae	JABSOG01
Barite_M33_B89	Barite	EMEEGMFL_700_3	MVAIVSQVKGFVKFKFYHLIKALTKQYLGELYHLA	CLP	0.584	Hemo	0.901	d__Bacteria;p__Pseudomonadota;c__Gammaproteobacteria;o__Enterobacterales;f__Alteromonadaceae;g__JABSOG01;s__	Bacteria	Pseudomonadota	Gammaproteobacteria	Enterobacterales	Alteromonadaceae	JABSOG01
Barite_M33_B90	Barite	MDJGNOFL_123_2	SFILFKRHFLDKMKIVKKLITHIISHKITL	CLP	0.663	Hemo	0.98	d__Bacteria;p__Bacteroidota;c__Bacteroidia;o__Cytophagales;f__Cyclobacteriaceae;g__;s__	Bacteria	Bacteroidota	Bacteroidia	Cytophagales	Cyclobacteriaceae
Barite_M33_B90	Barite	MDJGNOFL_149_1	IGYFGAVPKLIVIDYLPLRFHAKALYHLIYYQLNINSK	CLP	0.554	Hemo	0.861	d__Bacteria;p__Bacteroidota;c__Bacteroidia;o__Cytophagales;f__Cyclobacteriaceae;g__;s__	Bacteria	Bacteroidota	Bacteroidia	Cytophagales	Cyclobacteriaceae
Barite_M33_B90	Barite	MDJGNOFL_42_6	SYHGIKKIAFQYASKIILLLVTMVREI	CLP	0.584	Hemo	0.743	d__Bacteria;p__Bacteroidota;c__Bacteroidia;o__Cytophagales;f__Cyclobacteriaceae;g__;s__	Bacteria	Bacteroidota	Bacteroidia	Cytophagales	Cyclobacteriaceae
Barite_M33_B93	Barite	DLLABPDM_128_1	QLGIGQIQRTHYRWYAHGSCKNRYMRVARPLHGYQALQLGLGYFRQH	CDP	0.594	Hemo	0.614	d__Bacteria;p__Pseudomonadota;c__Gammaproteobacteria;o__Pseudomonadales;f__Pseudohongiellaceae;g__UBA9145;s__	Bacteria	Pseudomonadota	Gammaproteobacteria	Pseudomonadales	Pseudohongiellaceae	UBA9145
Barite_M33_B94	Barite	IEAPBGPM_57_17	FMLAHTVQFWKMLVQQTHVLLLGQ	CLP	0.624	Hemo	0.723	d__Bacteria;p__Pseudomonadota;c__Alphaproteobacteria;o__Caulobacterales;f__Maricaulaceae;g__Robiginitomaculum_A;s__	Bacteria	Pseudomonadota	Alphaproteobacteria	Caulobacterales	Maricaulaceae	Robiginitomaculum_A
Barite_M33_B95	Barite	FMFMJIIM_115_3	VGKNINNQFKNAASAMRPRPAPKQINASGINGVRRLGR	CLP	0.713	Hemo	0.564	d__Bacteria;p__Pseudomonadota;c__Alphaproteobacteria;o__Micavibrionales;f__Micavibrionaceae;g__UBA1850;s__	Bacteria	Pseudomonadota	Alphaproteobacteria	Micavibrionales	Micavibrionaceae	UBA1850
Barite_M33_B99	Barite	HIDEMPIF_85_5	IVYLDQNKWIELAQIANGLDKSPKAIAHHGKLRLMG	CLP	0.644	NonHemo	0.208	d__Bacteria;p__Pseudomonadota;c__Gammaproteobacteria;o__Chromatiales;f__Sedimenticolaceae;g__;s__	Bacteria	Pseudomonadota	Gammaproteobacteria	Chromatiales	Sedimenticolaceae
SevenSisters_M42_B1	SevenSisters	ODHOBCAK_18_1	ALFVHTIGIARARAKIGLANLACNMKRLVYLERRKAMA	CDP	0.733	Hemo	0.772	d__Bacteria;p__Pseudomonadota;c__Alphaproteobacteria;o__Rhodobacterales;f__Rhodobacteraceae;g__WFPA01;s__	Bacteria	Pseudomonadota	Alphaproteobacteria	Rhodobacterales	Rhodobacteraceae	WFPA01
SevenSisters_M42_B1	SevenSisters	ODHOBCAK_39_13	ACVWECKPYLGAKEASKRRLQPAVIDKMQHG	CDP	0.515	NonHemo	0.168	d__Bacteria;p__Pseudomonadota;c__Alphaproteobacteria;o__Rhodobacterales;f__Rhodobacteraceae;g__WFPA01;s__	Bacteria	Pseudomonadota	Alphaproteobacteria	Rhodobacterales	Rhodobacteraceae	WFPA01
SevenSisters_M42_B10	SevenSisters	HOAEJAAF_35_4	GDVLKVRVAVLNARLRNVKFALRESR	CLP	0.634	Hemo	0.515	d__Bacteria;p__Planctomycetota;c__Planctomycetia;o__Planctomycetales;f__Planctomycetaceae;g__;s__	Bacteria	Planctomycetota	Planctomycetia	Planctomycetales	Planctomycetaceae
SevenSisters_M42_B10	SevenSisters	HOAEJAAF_48_1	LGIGERTLYRKIKEYGLK	CLP	0.574	NonHemo	0.455	d__Bacteria;p__Planctomycetota;c__Planctomycetia;o__Planctomycetales;f__Planctomycetaceae;g__;s__	Bacteria	Planctomycetota	Planctomycetia	Planctomycetales	Planctomycetaceae
SevenSisters_M42_B10	SevenSisters	HOAEJAAF_51_36	QGGFRVRFYFGPRVRLGTGVSRAVFFGRLNRPVMKKKRSSVTGR	CLP	0.738	Hemo	0.822	d__Bacteria;p__Planctomycetota;c__Planctomycetia;o__Planctomycetales;f__Planctomycetaceae;g__;s__	Bacteria	Planctomycetota	Planctomycetia	Planctomycetales	Planctomycetaceae
SevenSisters_M42_B100	SevenSisters	GLCJNICL_37_47	FLTLFYLQIGKKKKNLIRQRVIKNLGIKRFAS	CLP	0.574	Hemo	0.931	d__Bacteria;p__WOR-3;c__Hydrothermia;o__LBFQ01;f__DSFT01;g__;s__	Bacteria	WOR-3	Hydrothermia	LBFQ01	DSFT01
SevenSisters_M42_B102	SevenSisters	JDCFMPNP_82_41	KYRKNYINFRGKGYKIGVGDYGNYVASQNPY	CLP	0.634	NonHemo	0.386	d__Bacteria;p__Aquificota;c__Aquificia;o__Aquificales;f__Hydrogenothermaceae;g__JALSSE01;s__	Bacteria	Aquificota	Aquificia	Aquificales	Hydrogenothermaceae	JALSSE01
SevenSisters_M42_B105	SevenSisters	LNHIFBOF_91_5	RAVNGGHIATAKRLLRAGANVNLTHSVG	CLP	0.594	Hemo	0.584	d__Bacteria;p__Pseudomonadota;c__Gammaproteobacteria;o__Pseudomonadales;f__Oleiphilaceae;g__J085;s__	Bacteria	Pseudomonadota	Gammaproteobacteria	Pseudomonadales	Oleiphilaceae	J085
SevenSisters_M42_B107	SevenSisters	PCIALCMD_135_7	SFNRARMMIISAVTGKKLKTTMARVMNRMIRIVSATRKIV	CLP	0.614	Hemo	0.663	d__Bacteria;p__Actinomycetota;c__Acidimicrobiia;o__Acidimicrobiales;f__Poriferisodalaceae;g__DRKF01;s__	Bacteria	Actinomycetota	Acidimicrobiia	Acidimicrobiales	Poriferisodalaceae	DRKF01
SevenSisters_M42_B108	SevenSisters	GKEFNFJJ_191_5	SSISPSLIRRQSTLKTARATASGSMSGSWARVVLKAW	CLP	0.505	Hemo	0.545	d__Bacteria;p__Deinococcota;c__Deinococci;o__Deinococcales;f__Marinithermaceae;g__WFXV01;s__	Bacteria	Deinococcota	Deinococci	Deinococcales	Marinithermaceae	WFXV01
SevenSisters_M42_B109	SevenSisters	HDAGIOGN_501_3	RPSKRAARLLALGAATQIA	CLP	0.535	Hemo	0.564	d__Bacteria;p__Planctomycetota;c__Planctomycetia;o__Pirellulales;f__S012-138;g__S012-138;s__S012-138 sp015488215	Bacteria	Planctomycetota	Planctomycetia	Pirellulales	S012-138	S012-138	S012-138 sp015488215
SevenSisters_M42_B111	SevenSisters	EEOPACND_278_7	CVLLKTGNSCSGRTLIRIYQGGDFIYVTNRHVVTNCQVIRVG	CDP	0.584	Hemo	0.614	d__Bacteria;p__Desulfobacterota_I;c__Desulfovibrionia;o__Desulfovibrionales;f__Desulfothermaceae;g__;s__	Bacteria	Desulfobacterota_I	Desulfovibrionia	Desulfovibrionales	Desulfothermaceae
SevenSisters_M42_B113	SevenSisters	LGAOIKBH_111_14	VTGLMLLFPVAVGMGKEFFPKK	CLP	0.505	Hemo	0.663	d__Bacteria;p__Calditrichota;c__Calditrichia;o__RBG-13-44-9;f__J042;g__J042;s__	Bacteria	Calditrichota	Calditrichia	RBG-13-44-9	J042	J042
SevenSisters_M42_B113	SevenSisters	LGAOIKBH_41_8	YCLPKMLRNLPNNNNKKHRLISIG	CDP	0.594	Hemo	0.653	d__Bacteria;p__Calditrichota;c__Calditrichia;o__RBG-13-44-9;f__J042;g__J042;s__	Bacteria	Calditrichota	Calditrichia	RBG-13-44-9	J042	J042
SevenSisters_M42_B118	SevenSisters	ABIMFLDF_43_23	LLERLEKGLAIFFPCKYNKSIRISKRRA	CDP	0.703	Hemo	0.713	d__Bacteria;p__Bacillota;c__Clostridia;o__DSM-8532;f__;g__;s__	Bacteria	Bacillota	Clostridia	DSM-8532
SevenSisters_M42_B12	SevenSisters	OIOLDIDN_201_2	FVHKRLFFKVEMAEIRGELSLLRCVKI	CDP	0.525	NonHemo	0.396	d__Bacteria;p__Pseudomonadota;c__Gammaproteobacteria;o__Thiomicrospirales;f__Thiomicrospiraceae;g__JALUXI01;s__	Bacteria	Pseudomonadota	Gammaproteobacteria	Thiomicrospirales	Thiomicrospiraceae	JALUXI01
SevenSisters_M42_B120	SevenSisters	OHEAOINH_50_13	KTCSSCNTLVIDYVEFKCPKCLSEKVIRCKDCRNSANPYKMSCGFEGP	CDP	0.545	NonHemo	0.109	d__Archaea;p__Micrarchaeota;c__Micrarchaeia;o__Anstonellales;f__J096;g__WAKO01;s__	Archaea	Micrarchaeota	Micrarchaeia	Anstonellales	J096	WAKO01
SevenSisters_M42_B121	SevenSisters	PJIGDKCP_8_146	LTVLGLKPATRIFVNRFGKVHFFLQVAGRIKPRWYVY	CLP	0.624	Hemo	0.842	d__Bacteria;p__Bacteroidota;c__Bacteroidia;o__Cytophagales;f__Thermonemataceae;g__Thermonema;s__Thermonema rossianum	Bacteria	Bacteroidota	Bacteroidia	Cytophagales	Thermonemataceae	Thermonema	Thermonema rossianum
SevenSisters_M42_B121	SevenSisters	PJIGDKCP_9_12	LWKAILIFLAASLFAGVGYYLDWRAKHPKRKK	CLP	0.515	Hemo	0.802	d__Bacteria;p__Bacteroidota;c__Bacteroidia;o__Cytophagales;f__Thermonemataceae;g__Thermonema;s__Thermonema rossianum	Bacteria	Bacteroidota	Bacteroidia	Cytophagales	Thermonemataceae	Thermonema	Thermonema rossianum
SevenSisters_M42_B122	SevenSisters	MJHGFBCG_103_18	ATCVGRFAAGVNGLPGALKTRPQFRAEFKEITGKSPKSNPRFYA	CDP	0.604	NonHemo	0.465	d__Bacteria;p__Planctomycetota;c__Planctomycetia;o__Pirellulales;f__Pirellulaceae;g__JABAAE01;s__	Bacteria	Planctomycetota	Planctomycetia	Pirellulales	Pirellulaceae	JABAAE01
SevenSisters_M42_B122	SevenSisters	MJHGFBCG_110_1	ENGKWWKMGTGMNGTAVIYGARRASMGCYKGAL	CDP	0.594	Hemo	0.644	d__Bacteria;p__Planctomycetota;c__Planctomycetia;o__Pirellulales;f__Pirellulaceae;g__JABAAE01;s__	Bacteria	Planctomycetota	Planctomycetia	Pirellulales	Pirellulaceae	JABAAE01
SevenSisters_M42_B122	SevenSisters	MJHGFBCG_160_37	GILYPIGILNTLGTLSNPIFYRAFIRKQRVDSVRLIFPVR	CLP	0.545	Hemo	0.812	d__Bacteria;p__Planctomycetota;c__Planctomycetia;o__Pirellulales;f__Pirellulaceae;g__JABAAE01;s__	Bacteria	Planctomycetota	Planctomycetia	Pirellulales	Pirellulaceae	JABAAE01
SevenSisters_M42_B122	SevenSisters	MJHGFBCG_97_1	LAIVTFLMTVVFLGVGVSSAETFRRLSKDQKI	CLP	0.535	Hemo	0.545	d__Bacteria;p__Planctomycetota;c__Planctomycetia;o__Pirellulales;f__Pirellulaceae;g__JABAAE01;s__	Bacteria	Planctomycetota	Planctomycetia	Pirellulales	Pirellulaceae	JABAAE01
SevenSisters_M42_B125	SevenSisters	GAFJMEOH_68_7	SGGKTAAQRIKTSGLKSPKTYHLVAVAPP	CLP	0.703	NonHemo	0.495	d__Bacteria;p__Bacteroidota;c__Bacteroidia;o__Flavobacteriales;f__Crocinitomicaceae;g__Putridiphycobacter;s__	Bacteria	Bacteroidota	Bacteroidia	Flavobacteriales	Crocinitomicaceae	Putridiphycobacter
SevenSisters_M42_B126	SevenSisters	DPMDJPGG_785_1	RAGTGNSKVEKRVPGGPSQSMTVGLPTSPGLFQ	CLP	0.653	NonHemo	0.287	d__Bacteria;p__Myxococcota;c__UBA796;o__UBA796;f__UBA2385;g__J125;s__	Bacteria	Myxococcota	UBA796	UBA796	UBA2385	J125
SevenSisters_M42_B129	SevenSisters	LALGEODK_15_62	DIADLAVKLNVYFANVPVIFGVYRGVFRIVQGNTGRKIQVNQ	CLP	0.505	Hemo	0.693	d__Bacteria;p__Pseudomonadota;c__Gammaproteobacteria;o__Xanthomonadales;f__Marinicellaceae;g__S144-45;s__	Bacteria	Pseudomonadota	Gammaproteobacteria	Xanthomonadales	Marinicellaceae	S144-45
SevenSisters_M42_B13	SevenSisters	IPAJDFGG_237_4	RRWFWRRGLGPGPSAGTGWTGAKGLATEAMRKVKKTPTPIAAPSA	CLP	0.634	Hemo	0.594	d__Bacteria;p__Myxococcota;c__UBA796;o__UBA796;f__;g__;s__	Bacteria	Myxococcota	UBA796	UBA796
SevenSisters_M42_B13	SevenSisters	IPAJDFGG_28_4	AAHLRRLVEPLPRVVLVRNEGPFRGALL	CLP	0.535	NonHemo	0.455	d__Bacteria;p__Myxococcota;c__UBA796;o__UBA796;f__;g__;s__	Bacteria	Myxococcota	UBA796	UBA796
SevenSisters_M42_B130	SevenSisters	EAOJADEF_75_2	RRNTFACFSAHSGLPKGGLSSVAHRAGVYGTSMAAKISS	CDP	0.525	NonHemo	0.416	d__Bacteria;p__Actinomycetota;c__Acidimicrobiia;o__UBA5794;f__ZC4RG35;g__S012-128;s__	Bacteria	Actinomycetota	Acidimicrobiia	UBA5794	ZC4RG35	S012-128
SevenSisters_M42_B130	SevenSisters	EAOJADEF_86_2	AAAGLAVRSRVGGSNWRPIVTSVCADTGALVVVVA	CDP	0.545	Hemo	0.822	d__Bacteria;p__Actinomycetota;c__Acidimicrobiia;o__UBA5794;f__ZC4RG35;g__S012-128;s__	Bacteria	Actinomycetota	Acidimicrobiia	UBA5794	ZC4RG35	S012-128
SevenSisters_M42_B132	SevenSisters	EENHFHNC_7_21	GVKFKDLVVKIVTKDFLLMMDFGR	CLP	0.733	Hemo	0.525	d__Archaea;p__Nanobdellota;c__Nanobdellia;o__Pacearchaeales;f__GW2011-AR1;g__JAGVXH01;s__	Archaea	Nanobdellota	Nanobdellia	Pacearchaeales	GW2011-AR1	JAGVXH01
SevenSisters_M42_B134	SevenSisters	CDMHADHB_13_2	WGVAMRTYTHLRFVERDAFPRVRAEGLSLDKIAHALGRH	CLP	0.673	Hemo	0.545	d__Bacteria;p__Pseudomonadota;c__Alphaproteobacteria;o__Rhodobacterales;f__Rhodobacteraceae;g__WFPA01;s__WFPA01 sp026989275	Bacteria	Pseudomonadota	Alphaproteobacteria	Rhodobacterales	Rhodobacteraceae	WFPA01	WFPA01 sp026989275
SevenSisters_M42_B134	SevenSisters	CDMHADHB_46_28	VLFSLVPVGAVRGISDKRSGVPSGAANGR	CLP	0.564	Hemo	0.604	d__Bacteria;p__Pseudomonadota;c__Alphaproteobacteria;o__Rhodobacterales;f__Rhodobacteraceae;g__WFPA01;s__WFPA01 sp026989275	Bacteria	Pseudomonadota	Alphaproteobacteria	Rhodobacterales	Rhodobacteraceae	WFPA01	WFPA01 sp026989275
SevenSisters_M42_B136	SevenSisters	EJHIJDLC_56_26	VTGRPSVLSCAATFLRGRKCIFGGSFQVLHTRRG	CDP	0.614	Hemo	0.505	d__Bacteria;p__Nitrospirota;c__Nitrospiria;o__Nitrospirales;f__UBA8639;g__J017;s__	Bacteria	Nitrospirota	Nitrospiria	Nitrospirales	UBA8639	J017
SevenSisters_M42_B139	SevenSisters	JOLIOCDE_30_5	GRKIKAGTGSAKRGTLWGKKVSPASSVMYI	CLP	0.743	Hemo	0.554	d__Bacteria;p__Patescibacteriota;c__Minisyncoccia;o__UBA9973;f__UBA12088;g__WFWH01;s__	Bacteria	Patescibacteriota	Minisyncoccia	UBA9973	UBA12088	WFWH01
SevenSisters_M42_B14	SevenSisters	HKJMHKLB_37_26	RTSPVHDSSLGDQAFDGFPCGHLIHRGWIPYNRRSYSANVNRHTGTPQ	CDP	0.604	NonHemo	0.188	d__Bacteria;p__Chloroflexota;c__Anaerolineae;o__Ardenticatenales;f__Ardenticatenaceae;g__WFWG01;s__	Bacteria	Chloroflexota	Anaerolineae	Ardenticatenales	Ardenticatenaceae	WFWG01
SevenSisters_M42_B14	SevenSisters	HKJMHKLB_6_15	KRLRELFRRSPKGVVIYTQPT	CLP	0.505	Hemo	0.762	d__Bacteria;p__Chloroflexota;c__Anaerolineae;o__Ardenticatenales;f__Ardenticatenaceae;g__WFWG01;s__	Bacteria	Chloroflexota	Anaerolineae	Ardenticatenales	Ardenticatenaceae	WFWG01
SevenSisters_M42_B140	SevenSisters	AHMCFDPC_20_41	AKLGAKRIFNFRHPVIEAR	CLP	0.594	Hemo	0.673	d__Bacteria;p__Planctomycetota;c__Planctomycetia;o__Gemmatales;f__;g__;s__	Bacteria	Planctomycetota	Planctomycetia	Gemmatales
SevenSisters_M42_B140	SevenSisters	AHMCFDPC_66_33	FGGKKRKIWKMSRKPTNGKGRIPEFRVKKGAGKPVRAGIHLRA	CLP	0.525	Hemo	0.861	d__Bacteria;p__Planctomycetota;c__Planctomycetia;o__Gemmatales;f__;g__;s__	Bacteria	Planctomycetota	Planctomycetia	Gemmatales
SevenSisters_M42_B142	SevenSisters	NLIOJFFK_44_39	IIQIMGKVGKHGQKFCPTGIGVGRGVVKTDMRHGAMIVQQKIS	CDP	0.723	Hemo	0.901	d__Bacteria;p__Patescibacteriota;c__Dojkabacteria;o__B142;f__JAFGMG01;g__;s__	Bacteria	Patescibacteriota	Dojkabacteria	B142	JAFGMG01
SevenSisters_M42_B144	SevenSisters	LLAKNECE_83_2	AKRRKRQAVGKANKTMPGLAMEPVPGWQP	CLP	0.683	Hemo	0.644	d__Bacteria;p__Pseudomonadota;c__Alphaproteobacteria;o__Sphingomonadales;f__Rhodothalassiaceae;g__J084;s__	Bacteria	Pseudomonadota	Alphaproteobacteria	Sphingomonadales	Rhodothalassiaceae	J084
SevenSisters_M42_B144	SevenSisters	LLAKNECE_92_16	FSVFSVLIVVGLPIIKKLYS	CLP	0.614	Hemo	0.941	d__Bacteria;p__Pseudomonadota;c__Alphaproteobacteria;o__Sphingomonadales;f__Rhodothalassiaceae;g__J084;s__	Bacteria	Pseudomonadota	Alphaproteobacteria	Sphingomonadales	Rhodothalassiaceae	J084
SevenSisters_M42_B145	SevenSisters	BALHDFCL_43_14	LQNYFKTKNKAISYVTNVIKYVTFGF	CLP	0.545	Hemo	0.802	d__Bacteria;p__Bacteroidota;c__Bacteroidia;o__Flavobacteriales;f__JAADED01;g__JALSPZ01;s__	Bacteria	Bacteroidota	Bacteroidia	Flavobacteriales	JAADED01	JALSPZ01
SevenSisters_M42_B146	SevenSisters	BGEJPLBP_11_87	LILPNGCGSIRLHLFLMRGMHRWKRFRVTADRVYVSR	CDP	0.703	Hemo	0.891	d__Bacteria;p__Omnitrophota;c__Koll11;o__Zapsychrales;f__JANLHA01;g__;s__	Bacteria	Omnitrophota	Koll11	Zapsychrales	JANLHA01
SevenSisters_M42_B147	SevenSisters	FLBMGKCD_50_47	VARSLKRPYRKVAECIAGLW	CDP	0.624	Hemo	0.604	d__Bacteria;p__Pseudomonadota;c__Alphaproteobacteria;o__Rhodobacterales;f__Rhodobacteraceae;g__Roseovarius;s__	Bacteria	Pseudomonadota	Alphaproteobacteria	Rhodobacterales	Rhodobacteraceae	Roseovarius
SevenSisters_M42_B15	SevenSisters	MBKHLEHK_2_181	RLQKKFQKAPVLTTVYKVPFF	CLP	0.653	Hemo	0.782	d__Bacteria;p__Bacteroidota;c__Bacteroidia;o__Chitinophagales;f__Saprospiraceae;g__WFYJ01;s__	Bacteria	Bacteroidota	Bacteroidia	Chitinophagales	Saprospiraceae	WFYJ01
SevenSisters_M42_B150	SevenSisters	AOJKHCPH_36_18	AVSTSAIYAIPTLPVNGIIIKSVDGRCRKNAGK	CDP	0.683	Hemo	0.782	d__Bacteria;p__Desulfobacterota_I;c__Desulfovibrionia;o__Desulfovibrionales;f__Desulfothermaceae;g__Desulfothermus;s__	Bacteria	Desulfobacterota_I	Desulfovibrionia	Desulfovibrionales	Desulfothermaceae	Desulfothermus
SevenSisters_M42_B152	SevenSisters	KGPBEPPN_101_4	FARVKVGLCILSCTPNLRAKYFTKVVLPAPKGP	CDP	0.545	Hemo	0.822	d__Bacteria;p__Bacteroidota;c__Bacteroidia;o__JAADEI01;f__JAADEI01;g__;s__	Bacteria	Bacteroidota	Bacteroidia	JAADEI01	JAADEI01
SevenSisters_M42_B154	SevenSisters	HGFDKNKO_232_2	AIKQIDKTFGKGTLMRLGDKRIGVMLMLS	CLP	0.733	Hemo	0.802	d__Bacteria;p__Campylobacterota;c__Campylobacteria;o__Campylobacterales;f__Sulfurovaceae;g__Sulfurovum;s__	Bacteria	Campylobacterota	Campylobacteria	Campylobacterales	Sulfurovaceae	Sulfurovum
SevenSisters_M42_B154	SevenSisters	HGFDKNKO_69_9	LIYGLGKTEKHKLFYAFLKIESK	CLP	0.535	NonHemo	0.495	d__Bacteria;p__Campylobacterota;c__Campylobacteria;o__Campylobacterales;f__Sulfurovaceae;g__Sulfurovum;s__	Bacteria	Campylobacterota	Campylobacteria	Campylobacterales	Sulfurovaceae	Sulfurovum
SevenSisters_M42_B155	SevenSisters	OFGAFGID_228_13	EMNTKAYLRFRQNVPPFYSFALSITNPGSFPQPW	CLP	0.515	NonHemo	0.188	d__Bacteria;p__Chloroflexota;c__Anaerolineae;o__Caldilineales;f__Caldilineaceae;g__JALSIX01;s__	Bacteria	Chloroflexota	Anaerolineae	Caldilineales	Caldilineaceae	JALSIX01
SevenSisters_M42_B156	SevenSisters	IOIKDEDN_5_14	YQAIKTKGIIKGMYMGFKRILRCTPFNKGGYDPVK	CDP	0.505	Hemo	0.713	d__Bacteria;p__Patescibacteriota;c__WWE3;o__2-01-FULL-39-13;f__JAACPI01;g__;s__	Bacteria	Patescibacteriota	WWE3	2-01-FULL-39-13	JAACPI01
SevenSisters_M42_B2	SevenSisters	GGCFKADC_112_11	TLLKKPQIRQITQIFTRLKLVKIRVIRGFFQ	CLP	0.713	Hemo	0.822	d__Bacteria;p__Chloroflexota;c__Anaerolineae;o__Promineifilales;f__Promineifilaceae;g__JAJRTP01;s__	Bacteria	Chloroflexota	Anaerolineae	Promineifilales	Promineifilaceae	JAJRTP01
SevenSisters_M42_B2	SevenSisters	GGCFKADC_281_11	ALFTGFGYFIGRMRGQQHGRRPASQHANLSISQSPDLPIS	CLP	0.505	Hemo	0.515	d__Bacteria;p__Chloroflexota;c__Anaerolineae;o__Promineifilales;f__Promineifilaceae;g__JAJRTP01;s__	Bacteria	Chloroflexota	Anaerolineae	Promineifilales	Promineifilaceae	JAJRTP01
SevenSisters_M42_B2	SevenSisters	GGCFKADC_327_1	ALGKQNNIIPRRLAPIPAMRRHHRHRMQFDA	CLP	0.594	Hemo	0.861	d__Bacteria;p__Chloroflexota;c__Anaerolineae;o__Promineifilales;f__Promineifilaceae;g__JAJRTP01;s__	Bacteria	Chloroflexota	Anaerolineae	Promineifilales	Promineifilaceae	JAJRTP01
SevenSisters_M42_B20	SevenSisters	PBENHFOC_28_3	VLILAIVAVVLIAVVKPMFKGTAKVAKNQPVSTPASK	CLP	0.752	Hemo	0.851	d__Archaea;p__Iainarchaeota;c__Iainarchaeia;o__0-14-0-20-30-16;f__0-14-0-20-30-16;g__;s__	Archaea	Iainarchaeota	Iainarchaeia	0-14-0-20-30-16	0-14-0-20-30-16
SevenSisters_M42_B22	SevenSisters	OPOFEMDE_91_7	GAPAPRFRLNDHTGRAVRVGGGSRTWTVVAFYPKAATPG	CLP	0.545	Hemo	0.584	d__Bacteria;p__Planctomycetota;c__UBA1135;o__UBA2386;f__UBA2386;g__;s__	Bacteria	Planctomycetota	UBA1135	UBA2386	UBA2386
SevenSisters_M42_B24	SevenSisters	AMHNPNDE_87_5	GSPGWMRFSIPSSPAISIAAKVR	CLP	0.505	Hemo	0.683	d__Bacteria;p__Pseudomonadota;c__Alphaproteobacteria;o__JAAXGF01;f__JAAXGF01;g__;s__	Bacteria	Pseudomonadota	Alphaproteobacteria	JAAXGF01	JAAXGF01
SevenSisters_M42_B25	SevenSisters	KKKAIPPD_1_144	IVVAAHMIALIKLMIANCFALKRVKPMAIGIMVRIPYKKR	CDP	0.584	Hemo	0.901	d__Bacteria;p__Campylobacterota;c__Campylobacteria;o__Campylobacterales;f__Nitratiruptoraceae;g__Nitratiruptor;s__	Bacteria	Campylobacterota	Campylobacteria	Campylobacterales	Nitratiruptoraceae	Nitratiruptor
SevenSisters_M42_B25	SevenSisters	KKKAIPPD_16_2	GTTLWVFRVYPDPHRSCLPFGWKIQFTSYKELQRMYQTS	CDP	0.584	NonHemo	0.257	d__Bacteria;p__Campylobacterota;c__Campylobacteria;o__Campylobacterales;f__Nitratiruptoraceae;g__Nitratiruptor;s__	Bacteria	Campylobacterota	Campylobacteria	Campylobacterales	Nitratiruptoraceae	Nitratiruptor
SevenSisters_M42_B26	SevenSisters	OFOCLOHL_62_5	KKIVPIEEGDYYVSPEGYKVFTEQYHLKRGYCCESNCRHCPYGFNKGK	CDP	0.574	NonHemo	0.109	d__Bacteria;p__Bacteroidota;c__Bacteroidia;o__Flavobacteriales;f__Flavobacteriaceae;g__CAJQLB01;s__	Bacteria	Bacteroidota	Bacteroidia	Flavobacteriales	Flavobacteriaceae	CAJQLB01
SevenSisters_M42_B28	SevenSisters	LPLOOJEN_13_90	ASSPLQKHLRIAWASILLHRLRKGKKSYLRIAWASILG	CLP	0.505	Hemo	0.891	d__Bacteria;p__Pseudomonadota;c__Gammaproteobacteria;o__Methylococcales;f__Methylothermaceae;g__;s__	Bacteria	Pseudomonadota	Gammaproteobacteria	Methylococcales	Methylothermaceae
SevenSisters_M42_B28	SevenSisters	LPLOOJEN_16_16	GDGFLKPIREGVNLRNFPGTGFGKVRVPLRKGNPFPGPF	CLP	0.693	Hemo	0.663	d__Bacteria;p__Pseudomonadota;c__Gammaproteobacteria;o__Methylococcales;f__Methylothermaceae;g__;s__	Bacteria	Pseudomonadota	Gammaproteobacteria	Methylococcales	Methylothermaceae
SevenSisters_M42_B28	SevenSisters	LPLOOJEN_28_17	YLIPLRLLILMQLFGLKLKISWLLFREQIRGAYRKLSSHG	CLP	0.554	Hemo	0.901	d__Bacteria;p__Pseudomonadota;c__Gammaproteobacteria;o__Methylococcales;f__Methylothermaceae;g__;s__	Bacteria	Pseudomonadota	Gammaproteobacteria	Methylococcales	Methylothermaceae
SevenSisters_M42_B3	SevenSisters	FAHBNHCL_213_13	AGIGGGAKKKNEKLLETLNFGQKPQQTPITRTSAGKDKKAMLNEA	CLP	0.525	NonHemo	0.436	d__Bacteria;p__Bacteroidota;c__Bacteroidia;o__Chitinophagales;f__Saprospiraceae;g__UBA6168;s__	Bacteria	Bacteroidota	Bacteroidia	Chitinophagales	Saprospiraceae	UBA6168
SevenSisters_M42_B3	SevenSisters	FAHBNHCL_40_4	KQENPLLHLPFFLPVVQPKKKKKCCKKYKKGKRCKSCPGR	CDP	0.505	Hemo	0.723	d__Bacteria;p__Bacteroidota;c__Bacteroidia;o__Chitinophagales;f__Saprospiraceae;g__UBA6168;s__	Bacteria	Bacteroidota	Bacteroidia	Chitinophagales	Saprospiraceae	UBA6168
SevenSisters_M42_B32	SevenSisters	FCLKNIGA_129_4	VFIGKNILGIFKEAVAPISHEVKPKKLKSGEAASSAKFKKDP	CLP	0.683	Hemo	0.634	d__Bacteria;p__Bacteroidota;c__Bacteroidia;o__Flavobacteriales;f__Flavobacteriaceae;g__S010-17;s__	Bacteria	Bacteroidota	Bacteroidia	Flavobacteriales	Flavobacteriaceae	S010-17
SevenSisters_M42_B32	SevenSisters	FCLKNIGA_179_1	AIATTELISKNSHQNLILNGKNAPKIIPTTKGVTNLKKGIC	CDP	0.604	Hemo	0.832	d__Bacteria;p__Bacteroidota;c__Bacteroidia;o__Flavobacteriales;f__Flavobacteriaceae;g__S010-17;s__	Bacteria	Bacteroidota	Bacteroidia	Flavobacteriales	Flavobacteriaceae	S010-17
SevenSisters_M42_B32	SevenSisters	FCLKNIGA_197_6	IGGSVAVIRGKIINNRGFDIKILFCYDIKCIRRN	CDP	0.733	Hemo	0.594	d__Bacteria;p__Bacteroidota;c__Bacteroidia;o__Flavobacteriales;f__Flavobacteriaceae;g__S010-17;s__	Bacteria	Bacteroidota	Bacteroidia	Flavobacteriales	Flavobacteriaceae	S010-17
SevenSisters_M42_B32	SevenSisters	FCLKNIGA_72_1	VIKTSTKLKDKIVAALSLISYLNKKTINFRVIKVSGTIKGLEKK	CLP	0.535	Hemo	0.723	d__Bacteria;p__Bacteroidota;c__Bacteroidia;o__Flavobacteriales;f__Flavobacteriaceae;g__S010-17;s__	Bacteria	Bacteroidota	Bacteroidia	Flavobacteriales	Flavobacteriaceae	S010-17
SevenSisters_M42_B33	SevenSisters	ICCICIKL_53_118	AQITLKNLGGRGRWGRGQYRIPFIFVHHFLKNQAKG	CLP	0.653	Hemo	0.713	d__Bacteria;p__Bacteroidota_A;c__Rhodothermia;o__Rhodothermales;f__ISCAR-4553;g__Rhodocaloribacter;s__Rhodocaloribacter sp026984335	Bacteria	Bacteroidota_A	Rhodothermia	Rhodothermales	ISCAR-4553	Rhodocaloribacter	Rhodocaloribacter sp026984335
SevenSisters_M42_B34	SevenSisters	HNGGJNHJ_165_36	SMMVSPMRVVMKALNAAFLAESFSNQKPMSR	CLP	0.545	NonHemo	0.416	d__Bacteria;p__Chloroflexota;c__Anaerolineae;o__Caldilineales;f__Caldilineaceae;g__S144-5;s__	Bacteria	Chloroflexota	Anaerolineae	Caldilineales	Caldilineaceae	S144-5
SevenSisters_M42_B38	SevenSisters	PLADLNHJ_235_4	VFLCVNFMLASLYNSIVKVSDKRYAQLKPLKKISLTLMALA	CDP	0.535	Hemo	0.95	d__Bacteria;p__Pseudomonadota;c__Gammaproteobacteria;o__Methylococcales;f__Methylomonadaceae;g__Methylomarinum;s__	Bacteria	Pseudomonadota	Gammaproteobacteria	Methylococcales	Methylomonadaceae	Methylomarinum
SevenSisters_M42_B39	SevenSisters	ILHAPEDD_65_25	IKLIIVNKYRLREKVKNRPIINAMIKNFIVKVLGLTLNQ	CLP	0.505	Hemo	0.693	d__Bacteria;p__Patescibacteriota;c__Microgenomatia;o__JAADGY01;f__JAADGY01;g__JAADGY01;s__	Bacteria	Patescibacteriota	Microgenomatia	JAADGY01	JAADGY01	JAADGY01
SevenSisters_M42_B4	SevenSisters	CIJEKMCO_182_5	KHQGPGPAVCHTFPTGHPGPTGDRLMNAPRGLL	CDP	0.832	NonHemo	0.426	d__Bacteria;p__Myxococcota;c__UBA796;o__UBA796;f__GCA-2862545;g__;s__	Bacteria	Myxococcota	UBA796	UBA796	GCA-2862545
SevenSisters_M42_B4	SevenSisters	CIJEKMCO_476_2	PKLTMAWRWPPHTYMMRHGWVTTV	CLP	0.525	Hemo	0.673	d__Bacteria;p__Myxococcota;c__UBA796;o__UBA796;f__GCA-2862545;g__;s__	Bacteria	Myxococcota	UBA796	UBA796	GCA-2862545
SevenSisters_M42_B4	SevenSisters	CIJEKMCO_620_11	DRCFEGPVTSMSVNTRRVSPEAFVRSMTRTPCPFTTAVMFPGVPAPW	CDP	0.574	NonHemo	0.158	d__Bacteria;p__Myxococcota;c__UBA796;o__UBA796;f__GCA-2862545;g__;s__	Bacteria	Myxococcota	UBA796	UBA796	GCA-2862545
SevenSisters_M42_B41	SevenSisters	IADMOHIP_375_1	RPLWAGGVRRPKTVVMRPLVFGLAHAAWLP	CLP	0.505	Hemo	0.762	d__Bacteria;p__Pseudomonadota;c__Alphaproteobacteria;o__Rhodobacterales;f__Rhodobacteraceae;g__JASMHC01;s__	Bacteria	Pseudomonadota	Alphaproteobacteria	Rhodobacterales	Rhodobacteraceae	JASMHC01
SevenSisters_M42_B44	SevenSisters	DINCPFGH_5_20	IKIIIYLTTLLFILITAVFFPKEKVKKRLRKLK	CLP	0.505	Hemo	0.99	d__Bacteria;p__Aquificota;c__Aquificia;o__Aquificales;f__Hydrogenothermaceae;g__JAADDZ01;s__	Bacteria	Aquificota	Aquificia	Aquificales	Hydrogenothermaceae	JAADDZ01
SevenSisters_M42_B45	SevenSisters	CGIEBIGP_143_5	AVRSVGRAGGKHWMYGMGEASCPFCHVLQ	CDP	0.644	Hemo	0.653	d__Bacteria;p__Chloroflexota;c__Anaerolineae;o__Anaerolineales;f__DRMV01;g__DRMV01;s__	Bacteria	Chloroflexota	Anaerolineae	Anaerolineales	DRMV01	DRMV01
SevenSisters_M42_B45	SevenSisters	CGIEBIGP_9_2	LFFKAATSRRTPKEALCCQALVLSKTQLMA	CDP	0.554	Hemo	0.624	d__Bacteria;p__Chloroflexota;c__Anaerolineae;o__Anaerolineales;f__DRMV01;g__DRMV01;s__	Bacteria	Chloroflexota	Anaerolineae	Anaerolineales	DRMV01	DRMV01
SevenSisters_M42_B46	SevenSisters	EOJFHDCA_150_1	ICCENCGYQTVPDRSALVDWVRKRFSRKRSHAEA	CDP	0.584	NonHemo	0.109	d__Bacteria;p__Acidobacteriota;c__Thermoanaerobaculia;o__Thermoanaerobaculales;f__Sulfomarinibacteraceae;g__;s__	Bacteria	Acidobacteriota	Thermoanaerobaculia	Thermoanaerobaculales	Sulfomarinibacteraceae
SevenSisters_M42_B46	SevenSisters	EOJFHDCA_581_1	ASHRTSAGWNGPPAAIASRAFR	CLP	0.594	NonHemo	0.356	d__Bacteria;p__Acidobacteriota;c__Thermoanaerobaculia;o__Thermoanaerobaculales;f__Sulfomarinibacteraceae;g__;s__	Bacteria	Acidobacteriota	Thermoanaerobaculia	Thermoanaerobaculales	Sulfomarinibacteraceae
SevenSisters_M42_B48	SevenSisters	GKACCAFP_42_26	ILLRRNITFPHQVVILHVLGQQAFSRRIHHLGSIRAQG	CLP	0.693	Hemo	0.772	d__Bacteria;p__Pseudomonadota;c__Alphaproteobacteria;o__Rhizobiales;f__Aestuariivirgaceae;g__Thermopetrobacter;s__	Bacteria	Pseudomonadota	Alphaproteobacteria	Rhizobiales	Aestuariivirgaceae	Thermopetrobacter
SevenSisters_M42_B48	SevenSisters	GKACCAFP_7_40	QARKPRTRLTMAAAMGHISAMFAGRGGRAHVRLPFPVAQGQKNNTQKPATFLAAPHGTG	CLP	0.562	Hemo	0.554	d__Bacteria;p__Pseudomonadota;c__Alphaproteobacteria;o__Rhizobiales;f__Aestuariivirgaceae;g__Thermopetrobacter;s__	Bacteria	Pseudomonadota	Alphaproteobacteria	Rhizobiales	Aestuariivirgaceae	Thermopetrobacter
SevenSisters_M42_B49	SevenSisters	AALDIBPL_142_27	RPQDLGFEHPLFGKRSVRREPVRCPAGDYACIPSHKEEGGGCKRGE	CDP	0.525	NonHemo	0.05	d__Bacteria;p__Planctomycetota;c__Planctomycetia;o__Pirellulales;f__Pirellulaceae;g__;s__	Bacteria	Planctomycetota	Planctomycetia	Pirellulales	Pirellulaceae
SevenSisters_M42_B5	SevenSisters	NFNJAJMK_113_1	ERVRAPGGGGGGIIFLPLPWGGSDYGRYRTLPGGGYGGK	CLP	0.673	NonHemo	0.366	d__Bacteria;p__Aquificota;c__Aquificia;o__Aquificales;f__Aquificaceae;g__Aquifex;s__	Bacteria	Aquificota	Aquificia	Aquificales	Aquificaceae	Aquifex
SevenSisters_M42_B5	SevenSisters	NFNJAJMK_17_1	IFFILVMIYAYFYLKGKRENRRESYRISTAFVPNLISPR	CLP	0.505	Hemo	0.653	d__Bacteria;p__Aquificota;c__Aquificia;o__Aquificales;f__Aquificaceae;g__Aquifex;s__	Bacteria	Aquificota	Aquificia	Aquificales	Aquificaceae	Aquifex
SevenSisters_M42_B51	SevenSisters	DPBJAADB_32_2	VQMLMRRMKMAIHPCIMQQIKGTKR	CDP	0.545	Hemo	0.802	d__Bacteria;p__WOR-3;c__Hydrothermia;o__LBFQ01;f__LBFQ01;g__JAADCS01;s__	Bacteria	WOR-3	Hydrothermia	LBFQ01	LBFQ01	JAADCS01
SevenSisters_M42_B51	SevenSisters	DPBJAADB_4_10	NLDGKNAQLLVRGRARADVKRLLKGMYFVKFGGRTVKFIRR	CLP	0.733	Hemo	0.762	d__Bacteria;p__WOR-3;c__Hydrothermia;o__LBFQ01;f__LBFQ01;g__JAADCS01;s__	Bacteria	WOR-3	Hydrothermia	LBFQ01	LBFQ01	JAADCS01
SevenSisters_M42_B51	SevenSisters	DPBJAADB_41_1	DRGVYFVKTGNRVSKVVVR	CLP	0.515	Hemo	0.594	d__Bacteria;p__WOR-3;c__Hydrothermia;o__LBFQ01;f__LBFQ01;g__JAADCS01;s__	Bacteria	WOR-3	Hydrothermia	LBFQ01	LBFQ01	JAADCS01
SevenSisters_M42_B55	SevenSisters	ALECFFGP_94_4	HAFHQRLLARGKPKKVALVASMRNPLTIIDAVFRAHTP	CLP	0.525	Hemo	0.802	d__Bacteria;p__Pseudomonadota;c__Gammaproteobacteria;o__JAJDOJ01;f__JAJDOJ01;g__JALVEU01;s__	Bacteria	Pseudomonadota	Gammaproteobacteria	JAJDOJ01	JAJDOJ01	JALVEU01
SevenSisters_M42_B56	SevenSisters	PBILGAIH_41_11	GVFLFGPIDCGGKYGVPTLLVNRKPRMLY	CDP	0.723	Hemo	0.812	d__Bacteria;p__Patescibacteriota;c__Minisyncoccia;o__UBA9973;f__UBA6899;g__;s__	Bacteria	Patescibacteriota	Minisyncoccia	UBA9973	UBA6899
SevenSisters_M42_B59	SevenSisters	PJLGNEKC_56_9	SNANNQYIANVHPKIHILIKEYKGLNPLKKIM	CLP	0.515	Hemo	0.644	d__Bacteria;p__Bacteroidota;c__Bacteroidia;o__JAADEI01;f__JAADEI01;g__JAADEI01;s__	Bacteria	Bacteroidota	Bacteroidia	JAADEI01	JAADEI01	JAADEI01
SevenSisters_M42_B60	SevenSisters	CFHKIPKK_145_29	LPFDTVTKFPCLFWQLGRPTGSHKTPRGARQERSIP	CDP	0.505	NonHemo	0.386	d__Bacteria;p__Pseudomonadota;c__Gammaproteobacteria;o__Pseudomonadales;f__Azotimanducaceae;g__;s__	Bacteria	Pseudomonadota	Gammaproteobacteria	Pseudomonadales	Azotimanducaceae
SevenSisters_M42_B63	SevenSisters	EJEDHMNO_255_1	LFLANELKHVYFLYEKK	CLP	0.505	NonHemo	0.139	d__Bacteria;p__Calditrichota;c__Calditrichia;o__Calditrichales;f__Calditrichaceae;g__Caldithrix;s__	Bacteria	Calditrichota	Calditrichia	Calditrichales	Calditrichaceae	Caldithrix
SevenSisters_M42_B65	SevenSisters	JIPOEFDI_23_2	VVITIVIVLLTSLNRETLIKRFKFGQTQGL	CLP	0.624	Hemo	0.762	d__Bacteria;p__Pseudomonadota;c__Gammaproteobacteria;o__SZUA-229;f__SZUA-229;g__S010-25;s__	Bacteria	Pseudomonadota	Gammaproteobacteria	SZUA-229	SZUA-229	S010-25
SevenSisters_M42_B65	SevenSisters	JIPOEFDI_98_9	ACSVLCYYKTNDMALNRLIFDRLLMFRLKILF	CDP	0.554	NonHemo	0.455	d__Bacteria;p__Pseudomonadota;c__Gammaproteobacteria;o__SZUA-229;f__SZUA-229;g__S010-25;s__	Bacteria	Pseudomonadota	Gammaproteobacteria	SZUA-229	SZUA-229	S010-25
SevenSisters_M42_B66	SevenSisters	FFNJLNJA_17_33	ILLMGKNLPELEVTTITKKYDRGVAISKLGKE	CLP	0.564	NonHemo	0.228	d__Archaea;p__Micrarchaeota;c__Micrarchaeia;o__Anstonellales;f__J096;g__WAKO01;s__	Archaea	Micrarchaeota	Micrarchaeia	Anstonellales	J096	WAKO01
SevenSisters_M42_B66	SevenSisters	FFNJLNJA_18_67	KTCISCNTMVVDFVEFKCPKCGNEKIIRCSRCRSTGNKYKTGCGLIGP	CDP	0.624	NonHemo	0.376	d__Archaea;p__Micrarchaeota;c__Micrarchaeia;o__Anstonellales;f__J096;g__WAKO01;s__	Archaea	Micrarchaeota	Micrarchaeia	Anstonellales	J096	WAKO01
SevenSisters_M42_B67	SevenSisters	DECBAKBH_103_3	LLAGVRFVEDFKRVYPNLSHRFRVSGMLLAGVRFVEVFKSV	CLP	0.792	Hemo	0.673	d__Bacteria;p__Planctomycetota;c__Planctomycetia;o__Pirellulales;f__Pirellulaceae;g__Mariniblastus;s__	Bacteria	Planctomycetota	Planctomycetia	Pirellulales	Pirellulaceae	Mariniblastus
SevenSisters_M42_B67	SevenSisters	DECBAKBH_301_8	AGLIAMNFRANRFSFTTRQRRHARYRESLGQLFG	CLP	0.515	Hemo	0.733	d__Bacteria;p__Planctomycetota;c__Planctomycetia;o__Pirellulales;f__Pirellulaceae;g__Mariniblastus;s__	Bacteria	Planctomycetota	Planctomycetia	Pirellulales	Pirellulaceae	Mariniblastus
SevenSisters_M42_B67	SevenSisters	DECBAKBH_326_2	IVCGEGVQSPTTATFANKHFFKIPCNKLRCQFA	CDP	0.762	Hemo	0.614	d__Bacteria;p__Planctomycetota;c__Planctomycetia;o__Pirellulales;f__Pirellulaceae;g__Mariniblastus;s__	Bacteria	Planctomycetota	Planctomycetia	Pirellulales	Pirellulaceae	Mariniblastus
SevenSisters_M42_B68	SevenSisters	AMGCNGIF_35_5	AAVRNGAAYPEQPRCALCRFVRRRRIAKTAGTKLMGAVM	CDP	0.673	Hemo	0.713	d__Bacteria;p__Planctomycetota;c__Planctomycetia;o__Pirellulales;f__Pirellulaceae;g__S141-3;s__S141-3 sp026989685	Bacteria	Planctomycetota	Planctomycetia	Pirellulales	Pirellulaceae	S141-3	S141-3 sp026989685
SevenSisters_M42_B68	SevenSisters	AMGCNGIF_413_1	VGIRPKIRRKARLHHTESSAAGEGLRLAICQR	CDP	0.564	Hemo	0.673	d__Bacteria;p__Planctomycetota;c__Planctomycetia;o__Pirellulales;f__Pirellulaceae;g__S141-3;s__S141-3 sp026989685	Bacteria	Planctomycetota	Planctomycetia	Pirellulales	Pirellulaceae	S141-3	S141-3 sp026989685
SevenSisters_M42_B70	SevenSisters	OKHNMCAF_31_64	RRVVVASLFLCGLLLVSKKGIGKRGRL	CDP	0.554	Hemo	0.812	d__Bacteria;p__Campylobacterota;c__Campylobacteria;o__Campylobacterales;f__JALSKU01;g__JALSKU01;s__	Bacteria	Campylobacterota	Campylobacteria	Campylobacterales	JALSKU01	JALSKU01
SevenSisters_M42_B71	SevenSisters	JFOHPMHI_2_50	ASHSRLAGFVGATRRVALTVGLGNGAATTG	CLP	0.535	Hemo	0.673	d__Bacteria;p__J088;c__J088;o__J088;f__;g__;s__	Bacteria	J088	J088	J088
SevenSisters_M42_B72	SevenSisters	EKNKAGOK_127_1	LIAVTSKIVLPAMVMAEASFRSRVPRHSGHGSIAMYFSK	CLP	0.644	Hemo	0.812	d__Bacteria;p__Poribacteria;c__WGA-4E;o__GCA-2687025;f__GCA-2687025;g__BPJZ01;s__	Bacteria	Poribacteria	WGA-4E	GCA-2687025	GCA-2687025	BPJZ01
SevenSisters_M42_B72	SevenSisters	EKNKAGOK_539_2	FATTPGPWGTMKAKATVGMRRMRMPKTGGSG	CLP	0.624	Hemo	0.574	d__Bacteria;p__Poribacteria;c__WGA-4E;o__GCA-2687025;f__GCA-2687025;g__BPJZ01;s__	Bacteria	Poribacteria	WGA-4E	GCA-2687025	GCA-2687025	BPJZ01
SevenSisters_M42_B74	SevenSisters	CEIMKNJA_125_4	GVLFLRLGLRPVRVAGLMAAGMKKPPGVSGRHPTTLFPRCEPL	CDP	0.644	Hemo	0.851	d__Bacteria;p__Planctomycetota;c__Phycisphaerae;o__Phycisphaerales;f__UBA1924;g__JAUIES01;s__	Bacteria	Planctomycetota	Phycisphaerae	Phycisphaerales	UBA1924	JAUIES01
SevenSisters_M42_B82	SevenSisters	IHCAEKKF_101_9	LFRFLFAVHDWNIVSLGNTLFNKI	CLP	0.634	NonHemo	0.436	d__Bacteria;p__Zhuqueibacterota;c__Zhuqueibacteria;o__Zhuqueibacterales;f__Geothermadaptataceae;g__Hydrothermovivens;s__	Bacteria	Zhuqueibacterota	Zhuqueibacteria	Zhuqueibacterales	Geothermadaptataceae	Hydrothermovivens
SevenSisters_M42_B83	SevenSisters	GPLJCPAO_100_1	GFAKTGIDCFNVIFPGMGKNSVLHLAKKGIRIL	CDP	0.871	Hemo	0.96	d__Bacteria;p__Calditrichota;c__Calditrichia;o__RBG-13-44-9;f__J042;g__WGBF01;s__	Bacteria	Calditrichota	Calditrichia	RBG-13-44-9	J042	WGBF01
SevenSisters_M42_B83	SevenSisters	GPLJCPAO_22_4	VKGDGMPVFRHMAGGARGNIGAMRGLCQTRHRN	CDP	0.574	Hemo	0.683	d__Bacteria;p__Calditrichota;c__Calditrichia;o__RBG-13-44-9;f__J042;g__WGBF01;s__	Bacteria	Calditrichota	Calditrichia	RBG-13-44-9	J042	WGBF01
SevenSisters_M42_B85	SevenSisters	KLKHCHJP_39_1	IAAPSGRRYPGTPYAGWQGFGAVYTPGSRLPHDSLGQCGRRGGVTRR	CDP	0.515	Hemo	0.564	d__Bacteria;p__Chloroflexota;c__Anaerolineae;o__Anaerolineales;f__DRKV01;g__DRKV01;s__	Bacteria	Chloroflexota	Anaerolineae	Anaerolineales	DRKV01	DRKV01
SevenSisters_M42_B86	SevenSisters	KKGMKDHN_19_77	LAIIIIGVLIGRKVDQWTGNENQLYTAIFTLIFVIIAIYLGIRDIMKN	CLP	0.525	NonHemo	0.446	d__Bacteria;p__Bacteroidota;c__Bacteroidia;o__Chitinophagales;f__SW-11-45-7;g__;s__	Bacteria	Bacteroidota	Bacteroidia	Chitinophagales	SW-11-45-7
SevenSisters_M42_B88	SevenSisters	BECGIJIG_3_2	QIKLLKKRLKIIIQVNKLKLVYIEVI	CLP	0.564	Hemo	0.931	d__Bacteria;p__Aquificota;c__Aquificia;o__Aquificales;f__Hydrogenothermaceae;g__QNZC01;s__	Bacteria	Aquificota	Aquificia	Aquificales	Hydrogenothermaceae	QNZC01
SevenSisters_M42_B88	SevenSisters	BECGIJIG_9_1	FLKPAPIPKKKKIIVNNGDVLKNLSK	CLP	0.515	Hemo	0.851	d__Bacteria;p__Aquificota;c__Aquificia;o__Aquificales;f__Hydrogenothermaceae;g__QNZC01;s__	Bacteria	Aquificota	Aquificia	Aquificales	Hydrogenothermaceae	QNZC01
SevenSisters_M42_B89	SevenSisters	IAAIGDBD_705_6	GLSVRTLRWQFMHVAAGGMAAWASRSTVLWQ	CLP	0.564	Hemo	0.653	d__Bacteria;p__Myxococcota;c__UBA9042;o__JABWCM01;f__;g__;s__	Bacteria	Myxococcota	UBA9042	JABWCM01
SevenSisters_M42_B9	SevenSisters	FNJEANDP_214_13	AKSCADKLNRLVAPNGWWWRFFYFSPAGPQGRVGSPAT	CDP	0.614	Hemo	0.614	d__Bacteria;p__Planctomycetota;c__Planctomycetia;o__JALXBF01;f__JALXBF01;g__JALSID01;s__	Bacteria	Planctomycetota	Planctomycetia	JALXBF01	JALXBF01	JALSID01
SevenSisters_M42_B9	SevenSisters	FNJEANDP_364_3	LACARRNATGLARRTVVALRHTRPQVVQRLADEILACKRIAR	CDP	0.634	Hemo	0.772	d__Bacteria;p__Planctomycetota;c__Planctomycetia;o__JALXBF01;f__JALXBF01;g__JALSID01;s__	Bacteria	Planctomycetota	Planctomycetia	JALXBF01	JALXBF01	JALSID01
SevenSisters_M42_B90	SevenSisters	CDDIELDI_355_2	FAFWTPQRVRIAIYFLAAYLALC	CDP	0.663	Hemo	0.683	d__Bacteria;p__Planctomycetota;c__Phycisphaerae;o__UBA1845;f__Fen-1342;g__JAUIEC01;s__	Bacteria	Planctomycetota	Phycisphaerae	UBA1845	Fen-1342	JAUIEC01
SevenSisters_M42_B92	SevenSisters	CHIBKKCF_249_4	AKNFRRDALTIVVIFFKC	CDP	0.693	Hemo	0.535	d__Bacteria;p__Calditrichota;c__Calditrichia;o__RBG-13-44-9;f__J075;g__;s__	Bacteria	Calditrichota	Calditrichia	RBG-13-44-9	J075
SevenSisters_M42_B92	SevenSisters	CHIBKKCF_287_2	WLYLPQNRAQICRQKKPLYPDTIFKRYRRKRWRSY	CDP	0.574	Hemo	0.911	d__Bacteria;p__Calditrichota;c__Calditrichia;o__RBG-13-44-9;f__J075;g__;s__	Bacteria	Calditrichota	Calditrichia	RBG-13-44-9	J075
SevenSisters_M42_B92	SevenSisters	CHIBKKCF_79_3	VVAILRTVSSGVYRHSVNALSFWSLLNEKYVPHPP	CLP	0.713	Hemo	0.713	d__Bacteria;p__Calditrichota;c__Calditrichia;o__RBG-13-44-9;f__J075;g__;s__	Bacteria	Calditrichota	Calditrichia	RBG-13-44-9	J075
SevenSisters_M42_B96	SevenSisters	DKFCPLCN_40_41	LIIVVSPTYFFLVKITKKDLPSNTITKDRKGQL	CLP	0.574	Hemo	0.564	d__Bacteria;p__Patescibacteriota;c__Patescibacteriia;o__S139-126;f__S139-126;g__S139-126;s__	Bacteria	Patescibacteriota	Patescibacteriia	S139-126	S139-126	S139-126
SevenSisters_M42_B99	SevenSisters	ODODKDLJ_218_4	AAFPEMRSVFSTSISTGSPWVSQPAFRGTWKPRMVL	CLP	0.535	NonHemo	0.495	d__Bacteria;p__Myxococcota_A;c__UBA9160;o__UBA9160;f__JALSIO01;g__JALSIO01;s__	Bacteria	Myxococcota_A	UBA9160	UBA9160	JALSIO01	JALSIO01
