# Supplementary material for: Arctic deep-sea hydrothermal microbiomes as a natural niche for novel antimicrobial peptides
Source: BMC Microbiol. 2026 May 8;26:576. doi: 10.1186/s12866-026-05098-1 (PMC13321764; doi:10.1186/s12866-026-05098-1)
Supplement: Supplementary file 2 — Supplementary Material 2: Table S2. CD-HIT clustering of predicted AMPs from inMAGs and reference AMP sequences from the APD database (−c 1, −n 5). No inMAG sequences were identical to experimentally validated AMPs in the 2024 APD release. [file 12866_2026_5098_MOESM2_ESM.xlsx]

## Sheet: Sheet1
Supplementary Table 2: Cluster comparison between AMPs from AMOR biofilm MAGs and reference AMPs in the APD3 database (release 2024)
>Cluster 0
0	183aa, >AP02743... *
>Cluster 1
0	179aa, >AP00335... *
>Cluster 2
0	178aa, >AP04128... *
>Cluster 3
0	174aa, >AP02157... *
>Cluster 4
0	173aa, >AP05017... *
>Cluster 5
0	171aa, >AP03086... *
>Cluster 6
0	169aa, >AP04814... *
>Cluster 7
0	167aa, >AP03701... *
>Cluster 8
0	165aa, >AP03323... *
>Cluster 9
0	163aa, >AP02156... *
>Cluster 10
0	161aa, >AP03004... *
>Cluster 11
0	157aa, >AP03106... *
>Cluster 12
0	155aa, >AP02256... *
>Cluster 13
0	155aa, >AP03005... *
>Cluster 14
0	155aa, >AP03006... *
>Cluster 15
0	153aa, >AP03007... *
>Cluster 16
0	152aa, >AP03033... *
>Cluster 17
0	149aa, >AP02070... *
>Cluster 18
0	149aa, >AP02071... *
>Cluster 19
0	148aa, >AP02712... *
>Cluster 20
0	147aa, >AP03107... *
>Cluster 21
0	147aa, >AP03456... *
>Cluster 22
0	147aa, >AP04054... *
>Cluster 23
0	145aa, >AP03336... *
>Cluster 24
0	143aa, >AP02894... *
>Cluster 25
0	140aa, >AP02851... *
>Cluster 26
0	140aa, >AP02865... *
>Cluster 27
0	137aa, >AP02195... *
>Cluster 28
0	22aa, >AP02791... at 100.00%
1	136aa, >AP02809... *
>Cluster 29
0	134aa, >AP02337... *
>Cluster 30
0	133aa, >AP02099... *
>Cluster 31
0	133aa, >AP03458... *
>Cluster 32
0	132aa, >AP02206... *
>Cluster 33
0	131aa, >AP02338... *
>Cluster 34
0	131aa, >AP02723... *
>Cluster 35
0	130aa, >AP02207... *
>Cluster 36
0	130aa, >AP02257... *
>Cluster 37
0	129aa, >AP03838... *
>Cluster 38
0	128aa, >AP02073... *
>Cluster 39
0	128aa, >AP02752... *
>Cluster 40
0	128aa, >AP02766... *
>Cluster 41
0	128aa, >AP03199... *
>Cluster 42
0	127aa, >AP00336... *
1	35aa, >AP02812... at 100.00%
2	24aa, >AP02813... at 100.00%
>Cluster 43
0	127aa, >AP02092... *
>Cluster 44
0	127aa, >AP02097... *
>Cluster 45
0	127aa, >AP02186... *
>Cluster 46
0	127aa, >AP02425... *
>Cluster 47
0	127aa, >AP02426... *
>Cluster 48
0	127aa, >AP04036... *
>Cluster 49
0	126aa, >AP02808... *
>Cluster 50
0	125aa, >AP02067... *
>Cluster 51
0	124aa, >AP02534... *
>Cluster 52
0	124aa, >AP03136... *
>Cluster 53
0	123aa, >AP02804... *
>Cluster 54
0	121aa, >AP02133... *
>Cluster 55
0	121aa, >AP02254... *
>Cluster 56
0	121aa, >AP02339... *
>Cluster 57
0	121aa, >AP02667... *
>Cluster 58
0	121aa, >AP02668... *
>Cluster 59
0	121aa, >AP02669... *
>Cluster 60
0	120aa, >AP02069... *
>Cluster 61
0	120aa, >AP02102... *
>Cluster 62
0	120aa, >AP03032... *
>Cluster 63
0	120aa, >AP03454... *
>Cluster 64
0	119aa, >AP02100... *
>Cluster 65
0	119aa, >AP02753... *
>Cluster 66
0	119aa, >AP03135... *
>Cluster 67
0	117aa, >AP02655... *
>Cluster 68
0	117aa, >AP03440... *
>Cluster 69
0	117aa, >AP03837... *
>Cluster 70
0	114aa, >AP02132... *
>Cluster 71
0	114aa, >AP02188... *
>Cluster 72
0	114aa, >AP02620... *
>Cluster 73
0	111aa, >AP02093... *
>Cluster 74
0	111aa, >AP03110... *
>Cluster 75
0	109aa, >AP02101... *
>Cluster 76
0	108aa, >AP02558... *
>Cluster 77
0	108aa, >AP03508... *
>Cluster 78
0	107aa, >AP02095... *
>Cluster 79
0	106aa, >AP02398... *
>Cluster 80
0	105aa, >AP03150... *
>Cluster 81
0	105aa, >AP03461... *
>Cluster 82
0	104aa, >AP02168... *
>Cluster 83
0	104aa, >AP03148... *
>Cluster 84
0	103aa, >AP02014... *
>Cluster 85
0	103aa, >AP02079... *
>Cluster 86
0	103aa, >AP02807... *
>Cluster 87
0	103aa, >AP02810... *
>Cluster 88
0	103aa, >AP03147... *
>Cluster 89
0	102aa, >AP02015... *
>Cluster 90
0	102aa, >AP02255... *
>Cluster 91
0	102aa, >AP02530... *
>Cluster 92
0	102aa, >AP03146... *
>Cluster 93
0	101aa, >AP02072... *
>Cluster 94
0	101aa, >AP02131... *
>Cluster 95
0	101aa, >AP02147... *
>Cluster 96
0	101aa, >AP03134... *
>Cluster 97
0	100aa, >AP02665... *
>Cluster 98
0	99aa, >AP02153... *
>Cluster 99
0	99aa, >AP02343... *
>Cluster 100
0	98aa, >AP02120... *
>Cluster 101
0	98aa, >AP02146... *
>Cluster 102
0	98aa, >AP02442... *
>Cluster 103
0	98aa, >AP03149... *
>Cluster 104
0	98aa, >AP03309... *
>Cluster 105
0	98aa, >AP04828... *
>Cluster 106
0	97aa, >AP00023... *
>Cluster 107
0	97aa, >AP02068... *
>Cluster 108
0	97aa, >AP02149... *
>Cluster 109
0	95aa, >AP02145... at 100.00%
1	97aa, >AP02259... *
>Cluster 110
0	97aa, >AP03100... *
>Cluster 111
0	25aa, >AP01132... at 100.00%
1	96aa, >AP01575... *
>Cluster 112
0	96aa, >AP01604... *
>Cluster 113
0	96aa, >AP03043... *
>Cluster 114
0	95aa, >AP02130... *
>Cluster 115
0	95aa, >AP02144... *
>Cluster 116
0	95aa, >AP02152... *
>Cluster 117
0	95aa, >AP02443... *
>Cluster 118
0	95aa, >AP02444... *
>Cluster 119
0	94aa, >AP00684... *
1	21aa, >AP02221... at 100.00%
2	22aa, >AP03615... at 100.00%
>Cluster 120
0	94aa, >AP00741... *
>Cluster 121
0	43aa, >AP01368... at 100.00%
1	94aa, >DefensinA... *
>Cluster 122
0	94aa, >DefensinC... *
>Cluster 123
0	93aa, >AP01213... *
>Cluster 124
0	93aa, >AP02084... *
>Cluster 125
0	93aa, >AP02628... *
>Cluster 126
0	93aa, >AP03024... *
>Cluster 127
0	93aa, >AP03611... *
>Cluster 128
0	92aa, >AP02033... *
>Cluster 129
0	92aa, >AP02171... *
>Cluster 130
0	92aa, >AP03085... *
>Cluster 131
0	92aa, >AP03343... *
>Cluster 132
0	91aa, >AP02625... *
>Cluster 133
0	91aa, >AP03002... *
>Cluster 134
0	15aa, >AP00509... at 100.00%
1	91aa, >AP04827... *
>Cluster 135
0	90aa, >AP00806... *
>Cluster 136
0	90aa, >AP01229... *
>Cluster 137
0	90aa, >AP01245... *
>Cluster 138
0	90aa, >AP02694... *
>Cluster 139
0	90aa, >AP03290... *
>Cluster 140
0	90aa, >AP03836... *
>Cluster 141
0	89aa, >AP01576... *
>Cluster 142
0	89aa, >AP02230... *
>Cluster 143
0	88aa, >AP00536... *
>Cluster 144
0	88aa, >AP01228... *
>Cluster 145
0	88aa, >AP01316... *
>Cluster 146
0	88aa, >AP01701... *
>Cluster 147
0	88aa, >AP03084... *
>Cluster 148
0	87aa, >AP01165... *
>Cluster 149
0	87aa, >AP01702... *
>Cluster 150
0	87aa, >AP02083... *
>Cluster 151
0	87aa, >AP02634... *
>Cluster 152
0	87aa, >AP03176... *
>Cluster 153
0	87aa, >AP03441... *
>Cluster 154
0	86aa, >AP01557... *
>Cluster 155
0	86aa, >AP03612... *
>Cluster 156
0	84aa, >AP00140... *
>Cluster 157
0	84aa, >AP00404... *
>Cluster 158
0	84aa, >AP01196... *
>Cluster 159
0	84aa, >AP01341... *
>Cluster 160
0	84aa, >AP03123... *
>Cluster 161
0	68aa, >AP01373... at 100.00%
1	83aa, >AP01374... *
>Cluster 162
0	83aa, >AP01555... *
>Cluster 163
0	83aa, >AP01565... *
>Cluster 164
0	83aa, >Defensin1... *
>Cluster 165
0	82aa, >AP00768... *
>Cluster 166
0	82aa, >AP01520... *
>Cluster 167
0	82aa, >AP01613... *
>Cluster 168
0	82aa, >AP02043... *
>Cluster 169
0	82aa, >AP02695... *
>Cluster 170
0	82aa, >AP03292... *
>Cluster 171
0	81aa, >AP00805... *
>Cluster 172
0	81aa, >AP01540... *
>Cluster 173
0	81aa, >AP02155... *
>Cluster 174
0	80aa, >AP02154... *
>Cluster 175
0	80aa, >AP02160... *
>Cluster 176
0	80aa, >AP04246... *
>Cluster 177
0	79aa, >AP00689... *
>Cluster 178
0	79aa, >AP00690... *
>Cluster 179
0	79aa, >AP01238... *
>Cluster 180
0	79aa, >AP02066... *
>Cluster 181
0	79aa, >AP02227... *
>Cluster 182
0	79aa, >AP02244... *
>Cluster 183
0	79aa, >AP02635... *
>Cluster 184
0	79aa, >AP03058... *
>Cluster 185
0	79aa, >AP03108... *
>Cluster 186
0	79aa, >AP03109... *
>Cluster 187
0	78aa, >AP00429... *
>Cluster 188
0	78aa, >AP01340... *
>Cluster 189
0	78aa, >AP02451... *
>Cluster 190
0	78aa, >AP02636... *
>Cluster 191
0	78aa, >AP03939... *
>Cluster 192
0	77aa, >AP00630... *
>Cluster 193
0	77aa, >AP01230... *
>Cluster 194
0	77aa, >AP01317... *
>Cluster 195
0	77aa, >AP01318... *
>Cluster 196
0	77aa, >AP01372... *
>Cluster 197
0	77aa, >AP01798... *
>Cluster 198
0	77aa, >AP02080... *
>Cluster 199
0	77aa, >AP02091... *
>Cluster 200
0	77aa, >AP02185... *
>Cluster 201
0	77aa, >AP04513... *
>Cluster 202
0	77aa, >AP04838... *
>Cluster 203
0	76aa, >AP00428... *
>Cluster 204
0	76aa, >AP01193... *
>Cluster 205
0	76aa, >AP01793... *
>Cluster 206
0	76aa, >AP02353... *
>Cluster 207
0	76aa, >AP02399... *
>Cluster 208
0	76aa, >AP02552... *
>Cluster 209
0	76aa, >AP02562... *
>Cluster 210
0	76aa, >AP03045... *
>Cluster 211
0	75aa, >AP01523... *
>Cluster 212
0	75aa, >AP01556... *
>Cluster 213
0	75aa, >AP01745... *
>Cluster 214
0	75aa, >AP01792... *
>Cluster 215
0	75aa, >AP02086... *
>Cluster 216
0	75aa, >AP02088... *
>Cluster 217
0	75aa, >AP02128... *
>Cluster 218
0	75aa, >AP02129... *
>Cluster 219
0	75aa, >AP03099... *
>Cluster 220
0	74aa, >AP00413... *
>Cluster 221
0	74aa, >AP01161... *
>Cluster 222
0	74aa, >AP01285... *
>Cluster 223
0	74aa, >AP01642... *
>Cluster 224
0	74aa, >AP02030... *
>Cluster 225
0	74aa, >AP02087... *
>Cluster 226
0	74aa, >AP04048... *
>Cluster 227
0	73aa, >AP02076... *
>Cluster 228
0	73aa, >AP02077... *
>Cluster 229
0	73aa, >AP02078... *
>Cluster 230
0	73aa, >AP02081... *
>Cluster 231
0	73aa, >AP02085... *
>Cluster 232
0	73aa, >AP02226... *
>Cluster 233
0	73aa, >AP03297... *
>Cluster 234
0	72aa, >AP02561... *
>Cluster 235
0	71aa, >AP00412... *
>Cluster 236
0	71aa, >AP01995... *
>Cluster 237
0	71aa, >AP02018... *
>Cluster 238
0	71aa, >AP02089... *
>Cluster 239
0	71aa, >AP02169... *
>Cluster 240
0	71aa, >AP02452... *
>Cluster 241
0	71aa, >AP02535... *
>Cluster 242
0	70aa, >AP00929... *
>Cluster 243
0	70aa, >AP00931... *
>Cluster 244
0	70aa, >AP01182... *
>Cluster 245
0	70aa, >AP02074... *
>Cluster 246
0	70aa, >AP02158... *
>Cluster 247
0	70aa, >AP02246... *
>Cluster 248
0	70aa, >AP02602... *
>Cluster 249
0	70aa, >AP03198... *
>Cluster 250
0	70aa, >AP03306... *
>Cluster 251
0	69aa, >Aegir_M25_B157-DBIC... *
>Cluster 252
0	69aa, >AP00410... *
>Cluster 253
0	69aa, >AP00411... *
>Cluster 254
0	69aa, >AP00767... *
>Cluster 255
0	69aa, >AP02075... *
>Cluster 256
0	69aa, >AP02090... *
>Cluster 257
0	69aa, >AP02094... *
>Cluster 258
0	69aa, >AP02163... *
>Cluster 259
0	68aa, >AP02036... *
>Cluster 260
0	68aa, >AP02082... *
>Cluster 261
0	68aa, >AP02520... *
>Cluster 262
0	68aa, >AP02582... *
>Cluster 263
0	68aa, >AP02647... *
>Cluster 264
0	67aa, >AP01713... *
>Cluster 265
0	67aa, >AP03018... *
>Cluster 266
0	66aa, >Aegir_M24_B47-MFJGA... *
>Cluster 267
0	66aa, >AP00594... *
>Cluster 268
0	66aa, >AP00693... *
>Cluster 269
0	66aa, >AP00992... *
>Cluster 270
0	66aa, >AP02436... *
>Cluster 271
0	66aa, >AP02539... *
1	50aa, >AP02540... at 100.00%
>Cluster 272
0	66aa, >AP02547... *
>Cluster 273
0	66aa, >AP02648... *
>Cluster 274
0	66aa, >AP02707... *
>Cluster 275
0	66aa, >AP02772... *
>Cluster 276
0	66aa, >AP04196... *
>Cluster 277
0	66aa, >AP05015... *
>Cluster 278
0	65aa, >Aegir_M25_B17-EFPKC... *
1	65aa, >Aegir_M39_B51-DKEEL... at 100.00%
>Cluster 279
0	65aa, >AP01157... *
>Cluster 280
0	65aa, >AP02150... *
>Cluster 281
0	65aa, >AP02417... *
>Cluster 282
0	65aa, >AP02579... *
1	44aa, >AP03416... at 100.00%
>Cluster 283
0	65aa, >AP03294... *
>Cluster 284
0	65aa, >AP03742... *
>Cluster 285
0	64aa, >Aegir_M25_B168-DNLF... *
>Cluster 286
0	64aa, >AP00198... *
>Cluster 287
0	64aa, >AP01513... *
>Cluster 288
0	64aa, >AP01600... *
>Cluster 289
0	64aa, >AP02396... *
>Cluster 290
0	64aa, >AP02546... *
>Cluster 291
0	64aa, >AP02584... *
>Cluster 292
0	64aa, >AP02788... *
>Cluster 293
0	64aa, >AP04115... *
>Cluster 294
0	64aa, >AP04649... *
>Cluster 295
0	63aa, >AP00991... *
>Cluster 296
0	63aa, >AP01524... *
>Cluster 297
0	63aa, >AP02037... *
>Cluster 298
0	63aa, >AP02123... *
>Cluster 299
0	63aa, >AP02510... *
>Cluster 300
0	63aa, >AP02519... *
>Cluster 301
0	63aa, >AP03038... *
1	60aa, >AP03286... at 100.00%
>Cluster 302
0	63aa, >AP03171... *
>Cluster 303
0	63aa, >AP03485... *
>Cluster 304
0	63aa, >AP04850... *
>Cluster 305
0	62aa, >Aegir_M25_B154-OEEG... *
>Cluster 306
0	62aa, >Barite_M33_B105-ADJ... *
>Cluster 307
0	62aa, >AP00394... *
>Cluster 308
0	62aa, >AP00807... *
>Cluster 309
0	62aa, >AP01153... *
>Cluster 310
0	62aa, >AP01171... *
>Cluster 311
0	62aa, >AP01232... *
>Cluster 312
0	62aa, >AP01234... *
>Cluster 313
0	62aa, >AP03182... *
>Cluster 314
0	61aa, >AP01652... *
>Cluster 315
0	61aa, >AP01759... *
>Cluster 316
0	61aa, >AP01767... *
>Cluster 317
0	61aa, >AP02205... *
>Cluster 318
0	61aa, >AP02545... *
>Cluster 319
0	61aa, >AP03289... *
>Cluster 320
0	61aa, >AP03828... *
>Cluster 321
0	61aa, >AP04032... *
>Cluster 322
0	61aa, >AP04851... *
>Cluster 323
0	60aa, >Aegir_M24_B37-FGBPH... *
>Cluster 324
0	60aa, >AP00010... *
>Cluster 325
0	60aa, >AP00612... *
>Cluster 326
0	60aa, >AP00683... *
>Cluster 327
0	60aa, >AP00754... *
1	41aa, >AP04193... at 100.00%
>Cluster 328
0	60aa, >AP01168... *
>Cluster 329
0	60aa, >AP01231... *
>Cluster 330
0	60aa, >AP01552... *
>Cluster 331
0	60aa, >AP01651... *
>Cluster 332
0	60aa, >AP02509... *
>Cluster 333
0	60aa, >AP02532... *
>Cluster 334
0	60aa, >AP02557... *
>Cluster 335
0	60aa, >AP03325... *
>Cluster 336
0	59aa, >SevenSisters_M42_B4... *
>Cluster 337
0	59aa, >AP01170... *
>Cluster 338
0	59aa, >AP02025... *
>Cluster 339
0	59aa, >AP02096... *
>Cluster 340
0	59aa, >AP02229... *
>Cluster 341
0	59aa, >AP02773... *
>Cluster 342
0	59aa, >AP03124... *
>Cluster 343
0	59aa, >AP03283... *
>Cluster 344
0	59aa, >AP04500... *
>Cluster 345
0	59aa, >AP04773... *
>Cluster 346
0	58aa, >AP00766... *
>Cluster 347
0	58aa, >AP00927... *
>Cluster 348
0	58aa, >AP00932... *
>Cluster 349
0	58aa, >AP01186... *
>Cluster 350
0	58aa, >AP01561... *
>Cluster 351
0	58aa, >AP01562... *
>Cluster 352
0	58aa, >AP01683... *
>Cluster 353
0	58aa, >AP02388... *
>Cluster 354
0	58aa, >AP02563... *
>Cluster 355
0	27aa, >AP00309... at 100.00%
1	37aa, >AP00310... at 100.00%
2	38aa, >AP00624... at 100.00%
3	20aa, >AP00625... at 100.00%
4	30aa, >AP00626... at 100.00%
5	31aa, >AP00627... at 100.00%
6	23aa, >AP00628... at 100.00%
7	29aa, >AP00629... at 100.00%
8	58aa, >AP02750... *
>Cluster 356
0	58aa, >AP02954... *
>Cluster 357
0	58aa, >AP03486... *
>Cluster 358
0	57aa, >Aegir_M24_B65-HEPNE... *
>Cluster 359
0	57aa, >Aegir_M38_B90-NBPCD... *
1	57aa, >Aegir_M39_B54-HDEKG... at 100.00%
>Cluster 360
0	57aa, >AP01580... *
>Cluster 361
0	57aa, >AP02245... *
>Cluster 362
0	57aa, >AP02397... *
>Cluster 363
0	57aa, >AP02440... *
>Cluster 364
0	57aa, >AP02927... *
>Cluster 365
0	57aa, >AP04648... *
>Cluster 366
0	56aa, >Aegir_M38_B64-NAOKM... *
>Cluster 367
0	56aa, >AP00482... *
>Cluster 368
0	56aa, >AP00535... *
>Cluster 369
0	56aa, >AP02187... *
>Cluster 370
0	56aa, >AP02674... *
>Cluster 371
0	55aa, >Aegir_M24_B121-JDPI... *
>Cluster 372
0	55aa, >Aegir_M25_B3-GMOEOB... *
>Cluster 373
0	55aa, >AP00409... *
>Cluster 374
0	55aa, >AP00422... *
>Cluster 375
0	55aa, >AP00423... *
>Cluster 376
0	55aa, >AP01355... *
>Cluster 377
0	55aa, >AP01549... *
>Cluster 378
0	55aa, >AP01560... *
>Cluster 379
0	55aa, >AP02232... *
>Cluster 380
0	55aa, >AP02406... *
>Cluster 381
0	55aa, >AP02434... *
>Cluster 382
0	55aa, >AP02733... *
>Cluster 383
0	55aa, >AP02734... *
>Cluster 384
0	55aa, >AP02999... *
>Cluster 385
0	55aa, >AP03011... *
>Cluster 386
0	55aa, >AP03484... *
>Cluster 387
0	54aa, >Aegir_M25_B221-HDNF... *
>Cluster 388
0	54aa, >Barite_M33_B56-ENIC... *
>Cluster 389
0	54aa, >AP00003... *
>Cluster 390
0	54aa, >AP01160... *
>Cluster 391
0	54aa, >AP02320... *
>Cluster 392
0	54aa, >AP02827... *
>Cluster 393
0	54aa, >AP03076... *
>Cluster 394
0	53aa, >Aegir_M39_B17-CBJJP... *
>Cluster 395
0	53aa, >AP01185... *
>Cluster 396
0	53aa, >AP01491... *
>Cluster 397
0	53aa, >AP01514... *
>Cluster 398
0	53aa, >AP02175... *
>Cluster 399
0	53aa, >AP02247... *
>Cluster 400
0	53aa, >AP02371... *
>Cluster 401
0	53aa, >AP02536... *
>Cluster 402
0	53aa, >AP02742... *
>Cluster 403
0	53aa, >AP02850... *
>Cluster 404
0	53aa, >AP04766... *
>Cluster 405
0	52aa, >Aegir_M25_B40-EJKDL... *
1	52aa, >Aegir_M37_B35-CJICE... at 100.00%
>Cluster 406
0	52aa, >Aegir_M38_B100-DGPC... *
>Cluster 407
0	52aa, >AP00682... *
>Cluster 408
0	52aa, >AP00993... *
>Cluster 409
0	52aa, >AP01479... *
>Cluster 410
0	52aa, >AP01599... *
>Cluster 411
0	52aa, >AP01752... *
>Cluster 412
0	52aa, >AP01973... *
>Cluster 413
0	52aa, >AP02446... *
>Cluster 414
0	52aa, >AP02523... *
>Cluster 415
0	52aa, >AP02592... *
1	38aa, >AP02593... at 100.00%
>Cluster 416
0	52aa, >AP03003... *
>Cluster 417
0	52aa, >AP03741... *
>Cluster 418
0	52aa, >AP04963... *
>Cluster 419
0	51aa, >Aegir_M24_B27-MGMOC... *
1	51aa, >Aegir_M36_B45-KCAAB... at 100.00%
>Cluster 420
0	51aa, >Aegir_M25_B136-CDPK... *
>Cluster 421
0	51aa, >Aegir_M26_B32-KKIHG... *
>Cluster 422
0	51aa, >Aegir_M26_B40-EFHMK... *
>Cluster 423
0	51aa, >Barite_M33_B30-COHB... *
>Cluster 424
0	51aa, >Aegir_M38_B84-LMKJO... *
>Cluster 425
0	51aa, >AP00148... *
>Cluster 426
0	51aa, >AP00226... *
>Cluster 427
0	51aa, >AP00286... *
1	30aa, >AP01691... at 100.00%
>Cluster 428
0	51aa, >AP00287... *
>Cluster 429
0	51aa, >AP00489... *
>Cluster 430
0	51aa, >AP00753... *
>Cluster 431
0	51aa, >AP01131... *
>Cluster 432
0	51aa, >AP01235... *
>Cluster 433
0	51aa, >AP01464... *
>Cluster 434
0	51aa, >AP01559... *
>Cluster 435
0	51aa, >AP01572... *
>Cluster 436
0	51aa, >AP01687... *
>Cluster 437
0	51aa, >AP01690... *
>Cluster 438
0	51aa, >AP01817... *
>Cluster 439
0	51aa, >AP01819... *
>Cluster 440
0	51aa, >AP02024... *
>Cluster 441
0	51aa, >AP02331... *
>Cluster 442
0	51aa, >AP02522... *
>Cluster 443
0	51aa, >AP02684... *
>Cluster 444
0	51aa, >AP02751... *
1	38aa, >AP04942... at 100.00%
>Cluster 445
0	51aa, >AP02816... *
>Cluster 446
0	51aa, >AP02817... *
>Cluster 447
0	51aa, >AP02819... *
>Cluster 448
0	51aa, >AP02961... *
>Cluster 449
0	51aa, >AP03074... *
>Cluster 450
0	51aa, >AP03075... *
>Cluster 451
0	51aa, >AP03081... *
>Cluster 452
0	50aa, >Aegir_M38_B93-EKBDC... *
>Cluster 453
0	50aa, >AP00392... *
>Cluster 454
0	50aa, >AP00393... *
>Cluster 455
0	50aa, >AP00436... *
>Cluster 456
0	50aa, >AP00675... *
>Cluster 457
0	50aa, >AP00918... *
>Cluster 458
0	50aa, >AP00983... *
>Cluster 459
0	50aa, >AP01508... *
>Cluster 460
0	50aa, >AP01553... *
>Cluster 461
0	50aa, >AP01589... *
>Cluster 462
0	50aa, >AP01684... *
>Cluster 463
0	50aa, >AP01692... *
>Cluster 464
0	50aa, >AP01693... *
>Cluster 465
0	50aa, >AP01694... *
>Cluster 466
0	50aa, >AP01772... *
>Cluster 467
0	50aa, >AP01773... *
>Cluster 468
0	50aa, >AP01816... *
>Cluster 469
0	50aa, >AP01818... *
>Cluster 470
0	50aa, >AP01955... *
>Cluster 471
0	50aa, >AP02148... *
>Cluster 472
0	50aa, >AP02208... *
>Cluster 473
0	50aa, >AP02528... *
>Cluster 474
0	50aa, >AP02802... *
>Cluster 475
0	50aa, >AP02811... *
>Cluster 476
0	50aa, >AP02916... *
>Cluster 477
0	50aa, >AP03132... *
>Cluster 478
0	50aa, >AP03468... *
>Cluster 479
0	50aa, >AP04049... *
>Cluster 480
0	50aa, >AP04050... *
>Cluster 481
0	49aa, >Aegir_M25_B84-HDCNP... *
>Cluster 482
0	49aa, >AP00004... *
>Cluster 483
0	49aa, >AP00780... *
>Cluster 484
0	49aa, >AP00982... *
>Cluster 485
0	49aa, >AP01963... *
>Cluster 486
0	49aa, >AP02023... *
>Cluster 487
0	49aa, >AP02407... *
>Cluster 488
0	49aa, >AP02514... *
>Cluster 489
0	49aa, >AP02852... *
>Cluster 490
0	49aa, >AP02981... *
>Cluster 491
0	49aa, >AP03031... *
>Cluster 492
0	49aa, >AP03152... *
>Cluster 493
0	49aa, >AP03740... *
>Cluster 494
0	49aa, >AP03919... *
>Cluster 495
0	49aa, >AP03923... *
>Cluster 496
0	48aa, >Aegir_M24_B87-NNENB... *
>Cluster 497
0	48aa, >SevenSisters_M42_B1... *
>Cluster 498
0	48aa, >SevenSisters_M42_B1... *
>Cluster 499
0	48aa, >SevenSisters_M42_B2... *
>Cluster 500
0	48aa, >SevenSisters_M42_B6... *
>Cluster 501
0	48aa, >SevenSisters_M42_B8... *
>Cluster 502
0	48aa, >AP00145... *
>Cluster 503
0	48aa, >AP00621... *
>Cluster 504
0	48aa, >AP00622... *
>Cluster 505
0	48aa, >AP00772... *
>Cluster 506
0	48aa, >AP00986... *
>Cluster 507
0	48aa, >AP01169... *
>Cluster 508
0	47aa, >AP00433... at 100.00%
1	48aa, >AP01270... *
2	12aa, >AP03907... at 100.00%
3	25aa, >AP03908... at 100.00%
>Cluster 509
0	48aa, >AP01485... *
>Cluster 510
0	48aa, >AP01571... *
>Cluster 511
0	48aa, >AP01598... *
>Cluster 512
0	48aa, >AP01685... *
>Cluster 513
0	48aa, >AP01815... *
>Cluster 514
0	48aa, >AP01898... *
>Cluster 515
0	48aa, >AP02453... *
>Cluster 516
0	48aa, >AP02853... *
>Cluster 517
0	48aa, >AP03191... *
>Cluster 518
0	48aa, >AP03243... *
>Cluster 519
0	48aa, >AP03640... *
>Cluster 520
0	48aa, >AP03764... *
>Cluster 521
0	47aa, >Barite_M33_B93-DLLA... *
>Cluster 522
0	47aa, >Aegir_M39_B173-LOGK... *
>Cluster 523
0	47aa, >SevenSisters_M42_B4... *
>Cluster 524
0	47aa, >SevenSisters_M42_B8... *
>Cluster 525
0	47aa, >AP00234... *
>Cluster 526
0	47aa, >AP00236... *
>Cluster 527
0	47aa, >AP00296... *
>Cluster 528
0	47aa, >AP00297... *
>Cluster 529
0	47aa, >AP00395... *
>Cluster 530
0	47aa, >AP00402... *
>Cluster 531
0	47aa, >AP00420... *
>Cluster 532
0	47aa, >AP00421... *
>Cluster 533
0	20aa, >AP00532... at 100.00%
1	47aa, >AP00563... *
>Cluster 534
0	47aa, >AP00720... *
>Cluster 535
0	47aa, >AP00721... *
>Cluster 536
0	47aa, >AP00841... *
>Cluster 537
0	47aa, >AP00865... *
>Cluster 538
0	47aa, >AP00919... *
>Cluster 539
0	47aa, >AP00921... *
>Cluster 540
0	47aa, >AP00922... *
>Cluster 541
0	47aa, >AP00979... *
>Cluster 542
0	47aa, >AP00981... *
>Cluster 543
0	47aa, >AP00984... *
>Cluster 544
0	47aa, >AP00985... *
>Cluster 545
0	47aa, >AP01154... *
>Cluster 546
0	47aa, >AP01325... *
>Cluster 547
0	47aa, >AP01330... *
>Cluster 548
0	47aa, >AP01522... *
>Cluster 549
0	47aa, >AP01528... *
>Cluster 550
0	47aa, >AP01554... *
>Cluster 551
0	47aa, >AP01686... *
>Cluster 552
0	47aa, >AP01753... *
>Cluster 553
0	47aa, >AP02301... *
>Cluster 554
0	47aa, >AP02342... *
>Cluster 555
0	47aa, >AP02358... *
>Cluster 556
0	47aa, >AP02422... *
>Cluster 557
0	47aa, >AP02428... *
>Cluster 558
0	47aa, >AP02508... *
>Cluster 559
0	47aa, >AP02736... *
>Cluster 560
0	47aa, >AP02960... *
>Cluster 561
0	47aa, >AP03072... *
>Cluster 562
0	47aa, >AP03105... *
>Cluster 563
0	47aa, >AP03280... *
>Cluster 564
0	47aa, >AP03344... *
>Cluster 565
0	47aa, >AP03738... *
>Cluster 566
0	47aa, >AP04935... *
>Cluster 567
0	47aa, >AP05036... *
>Cluster 568
0	46aa, >Aegir_M24_B118-FAKN... *
>Cluster 569
0	46aa, >Aegir_M24_B6-KKNDCO... *
>Cluster 570
0	46aa, >Aegir_M24_B81-LKBPN... *
>Cluster 571
0	46aa, >Aegir_M24_B96-BGMMD... *
>Cluster 572
0	46aa, >Aegir_M25_B145-CAFP... *
>Cluster 573
0	46aa, >Aegir_M25_B249-APPK... *
>Cluster 574
0	46aa, >Barite_M33_B66-NGMO... *
>Cluster 575
0	46aa, >Aegir_M37_B46-FJIOD... *
>Cluster 576
0	46aa, >Aegir_M38_B32-EHIJN... *
>Cluster 577
0	46aa, >Aegir_M38_B36-JNFGI... *
>Cluster 578
0	46aa, >Aegir_M38_B66-EMLCJ... *
>Cluster 579
0	46aa, >Aegir_M38_B90-NBPCD... *
>Cluster 580
0	46aa, >Aegir_M39_B15-JKAND... *
>Cluster 581
0	46aa, >SevenSisters_M42_B4... *
>Cluster 582
0	46aa, >AP00080... *
>Cluster 583
0	46aa, >AP00081... *
>Cluster 584
0	46aa, >AP00082... *
>Cluster 585
0	46aa, >AP00237... *
>Cluster 586
0	46aa, >AP00295... *
>Cluster 587
0	46aa, >AP00483... *
>Cluster 588
0	46aa, >AP00550... *
>Cluster 589
0	46aa, >AP00573... *
>Cluster 590
0	46aa, >AP00574... *
>Cluster 591
0	46aa, >AP00604... *
>Cluster 592
0	46aa, >AP00649... *
>Cluster 593
0	46aa, >AP00650... *
>Cluster 594
0	46aa, >AP00716... *
>Cluster 595
0	46aa, >AP00765... *
>Cluster 596
0	46aa, >AP00989... *
>Cluster 597
0	46aa, >AP01173... *
>Cluster 598
0	46aa, >AP01272... *
>Cluster 599
0	46aa, >AP01273... *
>Cluster 600
0	46aa, >AP01277... *
>Cluster 601
0	46aa, >AP01356... *
>Cluster 602
0	46aa, >AP01365... *
>Cluster 603
0	46aa, >AP01419... *
>Cluster 604
0	46aa, >AP01478... *
>Cluster 605
0	46aa, >AP01656... *
>Cluster 606
0	46aa, >AP01703... *
>Cluster 607
0	46aa, >AP01704... *
>Cluster 608
0	46aa, >AP01756... *
>Cluster 609
0	46aa, >AP01855... *
>Cluster 610
0	46aa, >AP01856... *
>Cluster 611
0	46aa, >AP01857... *
>Cluster 612
0	46aa, >AP01858... *
>Cluster 613
0	46aa, >AP01859... *
>Cluster 614
0	46aa, >AP01861... *
>Cluster 615
0	46aa, >AP01863... *
>Cluster 616
0	46aa, >AP01864... *
>Cluster 617
0	46aa, >AP01865... *
>Cluster 618
0	46aa, >AP02480... *
>Cluster 619
0	46aa, >AP02615... *
>Cluster 620
0	46aa, >AP02616... *
>Cluster 621
0	46aa, >AP02617... *
>Cluster 622
0	46aa, >AP02650... *
>Cluster 623
0	46aa, >AP02724... *
>Cluster 624
0	46aa, >AP02732... *
>Cluster 625
0	46aa, >AP03502... *
>Cluster 626
0	46aa, >AP03503... *
>Cluster 627
0	46aa, >AP03736... *
>Cluster 628
0	46aa, >AP03918... *
>Cluster 629
0	46aa, >AP03920... *
>Cluster 630
0	45aa, >AP03730... at 100.00%
1	46aa, >AP03925... *
>Cluster 631
0	45aa, >AP03735... at 100.00%
1	46aa, >AP03926... *
>Cluster 632
0	45aa, >Aegir_M24_B116-LFIC... *
>Cluster 633
0	45aa, >Aegir_M24_B37-FGBPH... *
1	45aa, >Aegir_M25_B70-AMOJA... at 100.00%
>Cluster 634
0	45aa, >Aegir_M25_B224-GOPP... *
>Cluster 635
0	45aa, >Aegir_M25_B244-NHII... *
>Cluster 636
0	45aa, >Aegir_M25_B89-FAGMI... *
>Cluster 637
0	45aa, >Barite_M33_B13-DOFE... *
>Cluster 638
0	45aa, >Barite_M33_B53-CPPA... *
>Cluster 639
0	45aa, >Aegir_M37_B49-NLCOF... *
>Cluster 640
0	45aa, >Aegir_M38_B83-BIPNP... *
>Cluster 641
0	45aa, >Aegir_M39_B82-DMCDP... *
>Cluster 642
0	45aa, >SevenSisters_M42_B1... *
>Cluster 643
0	45aa, >SevenSisters_M42_B3... *
>Cluster 644
0	45aa, >AP00103... *
>Cluster 645
0	45aa, >AP00283... *
>Cluster 646
0	45aa, >AP00385... *
>Cluster 647
0	45aa, >AP00401... *
>Cluster 648
0	45aa, >AP00495... *
>Cluster 649
0	45aa, >AP00715... *
>Cluster 650
0	45aa, >AP00915... *
>Cluster 651
0	45aa, >AP00920... *
>Cluster 652
0	45aa, >AP00978... *
>Cluster 653
0	45aa, >AP00998... *
>Cluster 654
0	45aa, >AP01172... *
>Cluster 655
0	45aa, >AP01246... *
>Cluster 656
0	45aa, >AP01271... *
>Cluster 657
0	45aa, >AP01324... *
>Cluster 658
0	44aa, >AP01469... at 100.00%
1	45aa, >AP01470... *
>Cluster 659
0	45aa, >AP01586... *
>Cluster 660
0	45aa, >AP01592... *
>Cluster 661
0	45aa, >AP01919... *
>Cluster 662
0	45aa, >AP02040... *
>Cluster 663
0	45aa, >AP02041... *
>Cluster 664
0	45aa, >AP02332... *
>Cluster 665
0	45aa, >AP02433... *
>Cluster 666
0	45aa, >AP02718... *
>Cluster 667
0	45aa, >AP02820... *
>Cluster 668
0	45aa, >AP02895... *
>Cluster 669
0	45aa, >AP03037... *
>Cluster 670
0	45aa, >AP03055... *
>Cluster 671
0	45aa, >AP03298... *
1	44aa, >AP03299... at 100.00%
>Cluster 672
0	45aa, >AP03727... *
>Cluster 673
0	45aa, >AP03731... *
>Cluster 674
0	45aa, >AP03734... *
>Cluster 675
0	45aa, >AP03739... *
>Cluster 676
0	45aa, >AP03921... *
>Cluster 677
0	44aa, >Aegir_M24_B115-FBCI... *
>Cluster 678
0	44aa, >Aegir_M24_B42-BCGFP... *
1	44aa, >Aegir_M39_B102-HHBK... at 100.00%
>Cluster 679
0	44aa, >Aegir_M25_B180-OONB... *
>Cluster 680
0	44aa, >Aegir_M25_B34-FHCMH... *
1	44aa, >Aegir_M39_B3-OHFHPI... at 100.00%
>Cluster 681
0	44aa, >Aegir_M25_B36-KIPJB... *
>Cluster 682
0	44aa, >Aegir_M25_B47-LPFNN... *
>Cluster 683
0	44aa, >Aegir_M26_B33-MJCJC... *
>Cluster 684
0	44aa, >Barite_M33_B101-MNI... *
>Cluster 685
0	44aa, >Barite_M33_B109-NKN... *
>Cluster 686
0	44aa, >Barite_M33_B56-ENIC... *
>Cluster 687
0	44aa, >Aegir_M38_B102-CFOI... *
>Cluster 688
0	44aa, >SevenSisters_M42_B1... *
>Cluster 689
0	44aa, >SevenSisters_M42_B1... *
>Cluster 690
0	44aa, >SevenSisters_M42_B3... *
>Cluster 691
0	44aa, >AP00031... *
>Cluster 692
0	44aa, >AP00154... *
>Cluster 693
0	44aa, >AP00197... *
>Cluster 694
0	44aa, >AP00294... *
>Cluster 695
0	44aa, >AP00374... *
>Cluster 696
0	44aa, >AP00562... *
>Cluster 697
0	44aa, >AP00632... *
>Cluster 698
0	44aa, >AP00634... *
>Cluster 699
0	44aa, >AP00672... *
>Cluster 700
0	44aa, >AP00752... *
>Cluster 701
0	44aa, >AP00844... *
>Cluster 702
0	44aa, >AP00853... *
>Cluster 703
0	44aa, >AP01174... *
>Cluster 704
0	44aa, >AP01183... *
1	43aa, >AP02829... at 100.00%
>Cluster 705
0	44aa, >AP01188... *
>Cluster 706
0	44aa, >AP01189... *
>Cluster 707
0	44aa, >AP01190... *
>Cluster 708
0	44aa, >AP01191... *
>Cluster 709
0	44aa, >AP01243... *
>Cluster 710
0	44aa, >AP01244... *
>Cluster 711
0	44aa, >AP01377... *
>Cluster 712
0	44aa, >AP01551... *
>Cluster 713
0	44aa, >AP01585... *
>Cluster 714
0	44aa, >AP01671... *
>Cluster 715
0	44aa, >AP01981... *
>Cluster 716
0	44aa, >AP02233... *
>Cluster 717
0	44aa, >AP02248... *
>Cluster 718
0	44aa, >AP02251... *
>Cluster 719
0	44aa, >AP02360... *
1	31aa, >AP02361... at 100.00%
>Cluster 720
0	44aa, >AP02373... *
>Cluster 721
0	44aa, >AP02529... *
>Cluster 722
0	44aa, >AP02956... *
>Cluster 723
0	44aa, >AP02957... *
>Cluster 724
0	44aa, >AP03103... *
>Cluster 725
0	44aa, >AP03192... *
>Cluster 726
0	44aa, >AP03247... *
>Cluster 727
0	44aa, >AP03287... *
>Cluster 728
0	44aa, >AP03487... *
>Cluster 729
0	44aa, >AP03729... *
>Cluster 730
0	44aa, >AP03732... *
>Cluster 731
0	44aa, >AP03733... *
>Cluster 732
0	44aa, >AP03922... *
>Cluster 733
0	44aa, >AP03924... *
>Cluster 734
0	44aa, >AP04153... *
>Cluster 735
0	43aa, >Aegir_M24_B129-NPEJ... *
>Cluster 736
0	43aa, >Aegir_M24_B36-CFEKO... *
>Cluster 737
0	43aa, >Aegir_M24_B71-GIIHC... *
>Cluster 738
0	43aa, >Aegir_M24_B74-MLCBN... *
>Cluster 739
0	43aa, >Aegir_M25_B135-OEFI... *
>Cluster 740
0	43aa, >Aegir_M25_B232-BDOM... *
>Cluster 741
0	43aa, >Aegir_M26_B10-LFKAN... *
>Cluster 742
0	43aa, >Aegir_M26_B28-FFGAE... *
>Cluster 743
0	43aa, >Barite_M33_B89-EMEE... *
>Cluster 744
0	43aa, >Aegir_M37_B18-FJOFI... *
>Cluster 745
0	43aa, >Aegir_M37_B3-HNCLEM... *
>Cluster 746
0	43aa, >Aegir_M37_B41-CICNO... *
>Cluster 747
0	43aa, >Aegir_M37_B5-EBBODC... *
>Cluster 748
0	43aa, >Aegir_M38_B71-CPPEE... *
>Cluster 749
0	43aa, >Aegir_M38_B73-GACED... *
>Cluster 750
0	43aa, >Aegir_M38_B81-FPKJG... *
>Cluster 751
0	43aa, >Aegir_M39_B11-KAPCI... *
>Cluster 752
0	43aa, >Aegir_M39_B110-BFEM... *
>Cluster 753
0	43aa, >Aegir_M39_B124-MKNJ... *
>Cluster 754
0	43aa, >Aegir_M39_B141-FDIM... *
>Cluster 755
0	43aa, >Aegir_M39_B183-CBIJ... *
>Cluster 756
0	43aa, >Aegir_M39_B194-MHOB... *
>Cluster 757
0	43aa, >Aegir_M39_B37-LEFHG... *
>Cluster 758
0	43aa, >Aegir_M39_B52-LKAFJ... *
>Cluster 759
0	43aa, >Aegir_M39_B54-HDEKG... *
>Cluster 760
0	43aa, >Aegir_M39_B77-PCIMO... *
>Cluster 761
0	43aa, >SevenSisters_M42_B1... *
>Cluster 762
0	43aa, >SevenSisters_M42_B1... *
>Cluster 763
0	43aa, >SevenSisters_M42_B7... *
>Cluster 764
0	43aa, >AP00009... *
1	37aa, >AP03803... at 100.00%
>Cluster 765
0	43aa, >AP00271... *
>Cluster 766
0	43aa, >AP00354... *
>Cluster 767
0	43aa, >AP00558... *
>Cluster 768
0	43aa, >AP00631... *
>Cluster 769
0	43aa, >AP00633... *
>Cluster 770
0	43aa, >AP00636... *
>Cluster 771
0	43aa, >AP00677... *
>Cluster 772
0	43aa, >AP00681... *
>Cluster 773
0	43aa, >AP00751... *
>Cluster 774
0	43aa, >AP00833... *
>Cluster 775
0	43aa, >AP00835... *
>Cluster 776
0	43aa, >AP00842... *
>Cluster 777
0	43aa, >AP00843... *
>Cluster 778
0	43aa, >AP00845... *
>Cluster 779
0	43aa, >AP00846... *
>Cluster 780
0	43aa, >AP00847... *
>Cluster 781
0	43aa, >AP00848... *
>Cluster 782
0	43aa, >AP00854... *
>Cluster 783
0	43aa, >AP00930... *
>Cluster 784
0	43aa, >AP01179... *
>Cluster 785
0	43aa, >AP01227... *
1	42aa, >AP02350... at 100.00%
>Cluster 786
0	43aa, >AP01358... *
>Cluster 787
0	43aa, >AP01761... *
>Cluster 788
0	43aa, >AP01788... *
>Cluster 789
0	43aa, >AP01976... *
>Cluster 790
0	43aa, >AP02182... *
>Cluster 791
0	43aa, >AP02225... *
>Cluster 792
0	43aa, >AP02402... *
>Cluster 793
0	43aa, >AP02512... *
1	42aa, >AP02513... at 100.00%
>Cluster 794
0	43aa, >AP02549... *
>Cluster 795
0	43aa, >AP02618... *
>Cluster 796
0	43aa, >AP02619... *
>Cluster 797
0	43aa, >AP02630... *
>Cluster 798
0	43aa, >AP02651... *
>Cluster 799
0	43aa, >AP02673... *
>Cluster 800
0	43aa, >AP02681... *
>Cluster 801
0	43aa, >AP02730... *
>Cluster 802
0	43aa, >AP02735... *
>Cluster 803
0	43aa, >AP02828... *
>Cluster 804
0	43aa, >AP02830... *
>Cluster 805
0	43aa, >AP02896... *
>Cluster 806
0	43aa, >AP02902... *
>Cluster 807
0	43aa, >AP02988... *
>Cluster 808
0	43aa, >AP03203... *
>Cluster 809
0	43aa, >AP03288... *
>Cluster 810
0	43aa, >AP03348... *
>Cluster 811
0	43aa, >AP03417... *
>Cluster 812
0	43aa, >AP03459... *
>Cluster 813
0	43aa, >AP03474... *
>Cluster 814
0	43aa, >AP04675... *
>Cluster 815
0	43aa, >DefensinB... *
>Cluster 816
0	42aa, >Aegir_M24_B21-LHGLA... *
>Cluster 817
0	42aa, >Aegir_M24_B46-GPNBC... *
>Cluster 818
0	42aa, >Aegir_M24_B58-GNKAN... *
1	42aa, >Aegir_M36_B73-PDMGN... at 100.00%
2	42aa, >Aegir_M38_B30-APGDI... at 100.00%
>Cluster 819
0	42aa, >Aegir_M24_B7-LKKEPB... *
>Cluster 820
0	42aa, >Aegir_M24_B81-LKBPN... *
1	42aa, >Aegir_M25_B94-ABBBL... at 100.00%
2	42aa, >Aegir_M36_B30-LKACK... at 100.00%
3	42aa, >Aegir_M39_B36-GGJMJ... at 100.00%
>Cluster 821
0	42aa, >Aegir_M25_B116-LAMF... *
1	42aa, >Aegir_M39_B12-MKBBI... at 100.00%
>Cluster 822
0	42aa, >Aegir_M25_B129-HDMF... *
>Cluster 823
0	42aa, >Aegir_M25_B175-JLJP... *
>Cluster 824
0	42aa, >Aegir_M25_B38-KCLEF... *
>Cluster 825
0	42aa, >Aegir_M25_B43-KOOMO... *
>Cluster 826
0	42aa, >Barite_M33_B102-BFH... *
>Cluster 827
0	42aa, >Barite_M33_B109-NKN... *
>Cluster 828
0	42aa, >Barite_M33_B12-ODLG... *
>Cluster 829
0	42aa, >Barite_M33_B19-ENCD... *
>Cluster 830
0	42aa, >Barite_M33_B38-JMMH... *
>Cluster 831
0	42aa, >Barite_M33_B62-AGFG... *
>Cluster 832
0	42aa, >Barite_M33_B80-BKBH... *
>Cluster 833
0	42aa, >Aegir_M36_B21-KFOBH... *
>Cluster 834
0	42aa, >Aegir_M36_B29-HOOJL... *
>Cluster 835
0	42aa, >Aegir_M36_B35-APLIP... *
>Cluster 836
0	42aa, >Aegir_M36_B46-AODPI... *
>Cluster 837
0	42aa, >Aegir_M37_B14-CBENG... *
>Cluster 838
0	42aa, >Aegir_M38_B15-PNCLI... *
>Cluster 839
0	42aa, >Aegir_M38_B40-LEKKI... *
>Cluster 840
0	42aa, >Aegir_M38_B49-KHHHK... *
>Cluster 841
0	42aa, >Aegir_M38_B85-ACLCO... *
>Cluster 842
0	42aa, >Aegir_M38_B87-ICAEB... *
>Cluster 843
0	42aa, >Aegir_M39_B126-NGID... *
>Cluster 844
0	42aa, >Aegir_M39_B154-IPGE... *
>Cluster 845
0	42aa, >Aegir_M39_B184-EDPJ... *
>Cluster 846
0	42aa, >Aegir_M39_B188-JCKF... *
>Cluster 847
0	42aa, >Aegir_M39_B199-KEIM... *
>Cluster 848
0	42aa, >Aegir_M39_B29-LDFDG... *
>Cluster 849
0	42aa, >Aegir_M39_B30-HOCLG... *
>Cluster 850
0	42aa, >Aegir_M39_B35-FOFKH... *
>Cluster 851
0	42aa, >SevenSisters_M42_B1... *
>Cluster 852
0	42aa, >SevenSisters_M42_B1... *
>Cluster 853
0	42aa, >SevenSisters_M42_B3... *
>Cluster 854
0	42aa, >SevenSisters_M42_B9... *
>Cluster 855
0	40aa, >AP00037... at 100.00%
1	42aa, >AP00038... *
>Cluster 856
0	42aa, >AP00040... *
>Cluster 857
0	42aa, >AP00041... *
>Cluster 858
0	38aa, >AP00047... at 100.00%
1	42aa, >AP00048... *
>Cluster 859
0	42aa, >AP00147... *
>Cluster 860
0	42aa, >AP00196... *
>Cluster 861
0	42aa, >AP00373... *
>Cluster 862
0	42aa, >AP00484... *
>Cluster 863
0	42aa, >AP00554... *
>Cluster 864
0	42aa, >AP00742... *
>Cluster 865
0	42aa, >AP00749... *
>Cluster 866
0	42aa, >AP00750... *
>Cluster 867
0	42aa, >AP01005... *
>Cluster 868
0	42aa, >AP01006... *
>Cluster 869
0	42aa, >AP01199... *
>Cluster 870
0	42aa, >AP01323... *
>Cluster 871
0	42aa, >AP01371... *
>Cluster 872
0	42aa, >AP01381... *
>Cluster 873
0	42aa, >AP01531... *
>Cluster 874
0	42aa, >AP01548... *
>Cluster 875
0	42aa, >AP01591... *
>Cluster 876
0	42aa, >AP01650... *
>Cluster 877
0	40aa, >AP01675... at 100.00%
1	42aa, >AP01676... *
>Cluster 878
0	42aa, >AP01796... *
>Cluster 879
0	42aa, >AP01982... *
>Cluster 880
0	42aa, >AP02016... *
>Cluster 881
0	42aa, >AP02119... *
>Cluster 882
0	42aa, >AP02586... *
>Cluster 883
0	42aa, >AP02587... *
>Cluster 884
0	42aa, >AP02588... *
>Cluster 885
0	42aa, >AP02739... *
>Cluster 886
0	42aa, >AP02878... *
>Cluster 887
0	42aa, >AP02915... *
>Cluster 888
0	42aa, >AP03137... *
>Cluster 889
0	42aa, >AP03208... *
>Cluster 890
0	42aa, >AP03618... *
>Cluster 891
0	42aa, >AP03746... *
>Cluster 892
0	42aa, >AP04194... *
>Cluster 893
0	42aa, >AP04195... *
>Cluster 894
0	42aa, >Defensin2... *
>Cluster 895
0	41aa, >Aegir_M24_B10-BPIAA... *
1	41aa, >Aegir_M25_B130-EMAH... at 100.00%
2	41aa, >Aegir_M39_B177-DPON... at 100.00%
>Cluster 896
0	41aa, >Aegir_M24_B108-JDJM... *
>Cluster 897
0	41aa, >Aegir_M24_B130-KOFG... *
1	41aa, >Aegir_M25_B102-KDFD... at 100.00%
2	41aa, >Aegir_M39_B146-OICI... at 100.00%
>Cluster 898
0	41aa, >Aegir_M24_B41-AOLGD... *
>Cluster 899
0	41aa, >Aegir_M24_B54-DONGB... *
>Cluster 900
0	41aa, >Aegir_M24_B56-DBCHO... *
>Cluster 901
0	41aa, >Aegir_M24_B9-OIHBEE... *
>Cluster 902
0	41aa, >Aegir_M25_B172-CCGM... *
>Cluster 903
0	41aa, >Aegir_M25_B196-DNAE... *
>Cluster 904
0	41aa, >Aegir_M26_B10-LFKAN... *
>Cluster 905
0	41aa, >Aegir_M26_B39-GKKEE... *
>Cluster 906
0	41aa, >Aegir_M26_B44-DFLBI... *
>Cluster 907
0	41aa, >Barite_M33_B16-OEJD... *
>Cluster 908
0	41aa, >Barite_M33_B43-OLHB... *
>Cluster 909
0	41aa, >Aegir_M36_B35-APLIP... *
>Cluster 910
0	41aa, >Aegir_M36_B42-CENOD... *
>Cluster 911
0	41aa, >Aegir_M36_B8-KIEHLO... *
>Cluster 912
0	41aa, >Aegir_M38_B83-BIPNP... *
>Cluster 913
0	41aa, >Aegir_M39_B108-ELMM... *
>Cluster 914
0	41aa, >Aegir_M39_B112-ICNE... *
>Cluster 915
0	41aa, >Aegir_M39_B114-OEKG... *
>Cluster 916
0	41aa, >Aegir_M39_B143-NFGO... *
>Cluster 917
0	41aa, >Aegir_M39_B152-PIOJ... *
>Cluster 918
0	41aa, >Aegir_M39_B16-LAEAK... *
>Cluster 919
0	41aa, >Aegir_M39_B167-NKOF... *
>Cluster 920
0	41aa, >Aegir_M39_B195-GJNO... *
>Cluster 921
0	41aa, >Aegir_M39_B21-OONNN... *
>Cluster 922
0	41aa, >Aegir_M39_B97-EBJGJ... *
>Cluster 923
0	41aa, >SevenSisters_M42_B3... *
>Cluster 924
0	41aa, >SevenSisters_M42_B3... *
>Cluster 925
0	41aa, >SevenSisters_M42_B5... *
>Cluster 926
0	41aa, >SevenSisters_M42_B6... *
>Cluster 927
0	41aa, >AP00039... *
>Cluster 928
0	41aa, >AP00270... *
1	40aa, >AP01052... at 100.00%
>Cluster 929
0	41aa, >AP00301... *
>Cluster 930
0	41aa, >AP00372... *
>Cluster 931
0	41aa, >AP00524... *
>Cluster 932
0	41aa, >AP00637... *
>Cluster 933
0	41aa, >AP00744... *
>Cluster 934
0	41aa, >AP01009... *
>Cluster 935
0	41aa, >AP01146... *
>Cluster 936
0	41aa, >AP01147... *
>Cluster 937
0	41aa, >AP01162... *
>Cluster 938
0	41aa, >AP01163... *
>Cluster 939
0	41aa, >AP01164... *
>Cluster 940
0	41aa, >AP01166... *
>Cluster 941
0	41aa, >AP01321... *
>Cluster 942
0	41aa, >AP01376... *
>Cluster 943
0	41aa, >AP01602... *
>Cluster 944
0	41aa, >AP01646... *
>Cluster 945
0	41aa, >AP01757... *
>Cluster 946
0	41aa, >AP01795... *
>Cluster 947
0	41aa, >AP01993... *
>Cluster 948
0	41aa, >AP02032... *
>Cluster 949
0	41aa, >AP02035... *
>Cluster 950
0	41aa, >AP02236... *
>Cluster 951
0	41aa, >AP02400... *
>Cluster 952
0	41aa, >AP02521... *
>Cluster 953
0	41aa, >AP02605... *
>Cluster 954
0	41aa, >AP02738... *
>Cluster 955
0	41aa, >AP02879... *
>Cluster 956
0	41aa, >AP03061... *
>Cluster 957
0	41aa, >AP03568... *
>Cluster 958
0	41aa, >AP03624... *
>Cluster 959
0	40aa, >Aegir_M24_B37-FGBPH... *
>Cluster 960
0	40aa, >Aegir_M24_B81-LKBPN... *
1	40aa, >Aegir_M25_B94-ABBBL... at 100.00%
>Cluster 961
0	40aa, >Aegir_M24_B92-NJPCP... *
>Cluster 962
0	40aa, >Aegir_M25_B126-FNDH... *
>Cluster 963
0	40aa, >Aegir_M25_B153-EMKE... *
>Cluster 964
0	40aa, >Aegir_M25_B187-JGCC... *
1	40aa, >Aegir_M39_B47-LEIPL... at 100.00%
>Cluster 965
0	40aa, >Aegir_M25_B229-NDFD... *
>Cluster 966
0	40aa, >Aegir_M25_B241-IDKI... *
1	40aa, >Aegir_M36_B54-NEFID... at 100.00%
2	40aa, >Aegir_M39_B137-MGGL... at 100.00%
>Cluster 967
0	40aa, >Aegir_M25_B49-GIKLD... *
[truncated: 6,133 more rows]
