# Supplementary material for: Arctic deep-sea hydrothermal microbiomes as a natural niche for novel antimicrobial peptides
Source: BMC Microbiol. 2026 May 8;26:576. doi: 10.1186/s12866-026-05098-1 (PMC13321764; doi:10.1186/s12866-026-05098-1)
Supplement: Supplementary file 3 — Supplementary Material 3: Table S3. Results of the Wilcoxon signed-rank test evaluating differences in peptide class abundance between CLP and CDP in the inMAGs dataset. [file 12866_2026_5098_MOESM3_ESM.xlsx]

## Sheet: Wilcoxon
Supplementary Table 3: Wilcoxon signed-rank test showing the difference between antimicrobial peptides (AMPs) predicted from unbinned contigs (exMAGs) compared to reconstructed genomes (inMAGs).
Source of data	Wilcoxon_p-value		Wilcoxon test CLP vs CDP
inMAGs vs. exMAGs			p-value	0.00391*
Total AMP	0.019531*
CLP	0.011719*
CDP	0.019531*
CLP/CDP ratio	0.734375
* : P < 0.05
