# Supplementary material for: Arctic deep-sea hydrothermal microbiomes as a natural niche for novel antimicrobial peptides
Source: BMC Microbiol. 2026 May 8;26:576. doi: 10.1186/s12866-026-05098-1 (PMC13321764; doi:10.1186/s12866-026-05098-1)
Supplement: Supplementary file 4 — Supplementary Material 4: Table S4. Expression profiles of small open reading frames (smORFs) containing predicted antimicrobial peptide sequences from inMAGs. [file 12866_2026_5098_MOESM4_ESM.xlsx]

## Sheet: Sheet1
Supplementary Table 4: Metatranscriptomic expression analysis of smORF AMPs and taxonomic affiliation to reconstructed genomes.
Sample	MAG	smORF	Nucelotide length	Mapped	TPM	lg(TPM)	AMP family	Domain	Phylum	Class	Order	Family	Genus	Species
M24	Aegir_M24_B129	NPEJHEFM_245_4	135	2	3007.23	3.47817	CDP	Bacteria	Bacteroidota	Bacteroidia	Flavobacteriales	Vicingaceae	GCA-002793235
M24	Aegir_M24_B130	KOFGBFOK_149_7	129	1	1573.55	3.19688	CLP	Bacteria	Pseudomonadota	Gammaproteobacteria	Methylococcales	Methylomonadaceae	JALSJK01	JALSJK01 sp026989395
M24	Aegir_M24_B27	MGMOCMNP_352_10	159	18	22979.8	4.36135	CLP	Bacteria	Bacteroidota	Bacteroidia	Cytophagales	Bernardetiaceae
M24	Aegir_M24_B27	MGMOCMNP_104_4	123	3	4950.93	3.69469	CDP	Bacteria	Bacteroidota	Bacteroidia	Cytophagales	Bernardetiaceae
M24	Aegir_M24_B52	JLMBNEBE_87_10	93	2	4365.34	3.64002	CDP	Bacteria	Pseudomonadota	Gammaproteobacteria	Enterobacterales	Alteromonadaceae	Colwellia
M24	Aegir_M24_B58	GNKANFNI_17_14	111	25	45718.1	4.66009	CDP	Bacteria	Pseudomonadota	Gammaproteobacteria	Methylococcales	Methylomonadaceae	WTBX01	WTBX01 sp030949405
M24	Aegir_M24_B58	GNKANFNI_95_11	123	26	42908.1	4.63254	CLP	Bacteria	Pseudomonadota	Gammaproteobacteria	Methylococcales	Methylomonadaceae	WTBX01	WTBX01 sp030949405
M24	Aegir_M24_B58	GNKANFNI_31_10	93	12	26192	4.41817	CLP	Bacteria	Pseudomonadota	Gammaproteobacteria	Methylococcales	Methylomonadaceae	WTBX01	WTBX01 sp030949405
M24	Aegir_M24_B58	GNKANFNI_55_6	132	17	26142.4	4.41735	CDP	Bacteria	Pseudomonadota	Gammaproteobacteria	Methylococcales	Methylomonadaceae	WTBX01	WTBX01 sp030949405
M24	Aegir_M24_B61	JFGKALPH_415_7	111	1	1828.72	3.26215	CLP	Bacteria	Bacteroidota	Bacteroidia	Cytophagales	Bernardetiaceae
M24	Aegir_M24_B75	NCJJNLBN_63_47	114	81	144228	5.15905	CLP	Bacteria	Pseudomonadota	Gammaproteobacteria	Methylococcales	Methylomonadaceae	WTBX01
M24	Aegir_M24_B75	NCJJNLBN_15_8	102	50	99504	4.99784	CLP	Bacteria	Pseudomonadota	Gammaproteobacteria	Methylococcales	Methylomonadaceae	WTBX01
M24	Aegir_M24_B81	LKBPNCKB_239_10	93	4	8730.68	3.94105	CLP	Bacteria	Bacteroidota	Bacteroidia	Chitinophagales	Saprospiraceae
M24	Aegir_M24_B81	LKBPNCKB_239_9	120	2	3383.14	3.52932	CLP	Bacteria	Bacteroidota	Bacteroidia	Chitinophagales	Saprospiraceae
M24	Aegir_M24_B93	BHGFJBKP_44_1	117	2	3469.88	3.54032	CDP	Bacteria	Pseudomonadota	Gammaproteobacteria	SZUA-229	SZUA-229	S010-25
M24	Aegir_M24_B93	BHGFJBKP_59_23	108	1	1879.52	3.27405	CLP	Bacteria	Pseudomonadota	Gammaproteobacteria	SZUA-229	SZUA-229	S010-25
M25	Aegir_M25_B155	FNFNEMEO_143_1	123	1	18036.9	4.25616	CLP	Bacteria	WOR-3	Hydrothermia	JBDRYB01	JBDRYB01
M25	Aegir_M25_B181	LCHLHEKD_57_7	84	2	52822.2	4.72282	CLP	Bacteria	Chloroflexota	Anaerolineae	Anaerolineales	DRMV01	JAADEN01
M25	Aegir_M25_B199	BNINIGFF_138_10	102	2	43500.7	4.6385	CDP	Bacteria	Bacteroidota	Bacteroidia	Bacteroidales	F082	Sulfidibacterium
M25	Aegir_M25_B215	DBLJEKIA_374_3	90	5	123252	5.09079	CLP	Bacteria	Chloroflexota	Anaerolineae	Promineifilales	Promineifilaceae	JAJRTP01
M25	Aegir_M25_B215	DBLJEKIA_14_6	99	3	67228.3	4.82755	CLP	Bacteria	Chloroflexota	Anaerolineae	Promineifilales	Promineifilaceae	JAJRTP01
M25	Aegir_M25_B215	DBLJEKIA_439_3	99	3	67228.3	4.82755	CLP	Bacteria	Chloroflexota	Anaerolineae	Promineifilales	Promineifilaceae	JAJRTP01
M25	Aegir_M25_B94	ABBBLBMD_104_2	132	2	33614.1	4.52652	CLP	Bacteria	Bacteroidota	Bacteroidia	Chitinophagales	Saprospiraceae
M33	Barite_M33_B102	BFHHFIMI_202_8	102	5	16843.7	4.22644	CDP	Bacteria	Planctomycetota	UBA1135	UBA1135	GCA-002686595	NORP259
M33	Barite_M33_B102	BFHHFIMI_89_18	132	4	10412.5	4.01755	CDP	Bacteria	Planctomycetota	UBA1135	UBA1135	GCA-002686595	NORP259
M33	Barite_M33_B106	LFCNJEPG_34_26	90	2	7635.81	3.88286	CLP	Bacteria	Pseudomonadota	Gammaproteobacteria	QNFE01	QNFE01
M33	Barite_M33_B109	NKNCIDFI_9_15	126	9	24543.7	4.38994	CDP	Bacteria	Bacteroidota	Bacteroidia	Chitinophagales	Saprospiraceae	BCD1
M33	Barite_M33_B109	NKNCIDFI_259_2	132	4	10412.5	4.01755	CDP	Bacteria	Bacteroidota	Bacteroidia	Chitinophagales	Saprospiraceae	BCD1
M33	Barite_M33_B114	HJEFFHPK_247_4	69	4	19919.5	4.29928	CLP	Bacteria	Pseudomonadota	Gammaproteobacteria	SZUA-229	SZUA-229	GCA-2746365
M33	Barite_M33_B14	DBOFCDMG_63_27	78	10	44052.7	4.64397	CLP	Bacteria	Campylobacterota	Campylobacteria	Campylobacterales	Sulfurovaceae	Sulfurovum
M33	Barite_M33_B19	ENCDCCNJ_59_7	84	1	4090.61	3.61179	CLP	Bacteria	Planctomycetota	Phycisphaerae	Phycisphaerales	UBA1924	UBA1924
M33	Barite_M33_B23	JICMBPMM_160_18	108	18	57268.6	4.75792	CLP	Bacteria	Pseudomonadota	Gammaproteobacteria	Methylococcales	Methylomonadaceae	WTBX01
M33	Barite_M33_B30	COHBHEGN_4_5	159	16	34577.2	4.53879	CLP	Bacteria	Bacteroidota	Bacteroidia	Flavobacteriales	Flavobacteriaceae	Urechidicola
M33	Barite_M33_B32	MFEMIGBH_29_13	120	2	5726.86	3.75792	CLP	Bacteria	Pseudomonadota	Gammaproteobacteria	GCA-001735895	GCA-001735895
M33	Barite_M33_B38	JMMHIICP_242_1	132	6	15618.7	4.19364	CDP	Bacteria	Pseudomonadota	Gammaproteobacteria	Enterobacterales	Kangiellaceae	GCA-002733465
M33	Barite_M33_B41	BGLBHDLA_135_4	117	5	14684.2	4.16685	CLP	Bacteria	Planctomycetota	Phycisphaerae	Phycisphaerales	UBA1924	UBA1924
M33	Barite_M33_B53	CPPAPOMF_206_1	141	1	2436.96	3.38685	CDP	Bacteria	Bacteroidota	Bacteroidia	Flavobacteriales	Schleiferiaceae	JAOARK01
M33	Barite_M33_B56	ENICKNPH_135_6	138	2	4979.88	3.69722	CLP	Bacteria	Bacteroidota	Bacteroidia	Flavobacteriales	Flavobacteriaceae	Lutimonas
M33	Barite_M33_B61	CAOEPHBC_50_28	81	1	4242.12	3.62758	CDP	Bacteria	Campylobacterota	Campylobacteria	Campylobacterales	Sulfurovaceae	Sulfurovum
M33	Barite_M33_B62	AGFGDEPP_3_140	132	3	7809.35	3.89261	CDP	Bacteria	Pseudomonadota	Alphaproteobacteria	Sphingomonadales	Emcibacteraceae	Paremcibacter
M33	Barite_M33_B66	NGMOPKMC_108_7	114	2	6028.27	3.78019	CLP	Bacteria	Hydrogenedentota	Hydrogenedentia	Hydrogenedentales	GCA-2746185	DTSJ01
M33	Barite_M33_B66	NGMOPKMC_86_2	144	2	4772.38	3.67874	CLP	Bacteria	Hydrogenedentota	Hydrogenedentia	Hydrogenedentales	GCA-2746185	DTSJ01
M33	Barite_M33_B68	OLFOFOJF_94_3	111	1	3095.6	3.49074	CDP	Bacteria	Campylobacterota	Campylobacteria	Campylobacterales	Sulfurimonadaceae	Sulfurimonas
M33	Barite_M33_B71	LHGKDENN_132_5	123	2	5587.18	3.74719	CDP	Bacteria	Pseudomonadota	Gammaproteobacteria	Xanthomonadales	Marinicellaceae	NORP309
M33	Barite_M33_B80	BKBHMIGP_82_12	93	19	70200.2	4.84634	CLP	Bacteria	Planctomycetota	Phycisphaerae	Phycisphaerales	UBA1924	UBA1924
M33	Barite_M33_B80	BKBHMIGP_30_95	132	7	18221.8	4.26059	CDP	Bacteria	Planctomycetota	Phycisphaerae	Phycisphaerales	UBA1924	UBA1924
M33	Barite_M33_B83	GMKLPHPK_131_1	84	1	4090.61	3.61179	CLP	Archaea	Halobacteriota	Syntropharchaeia	Alkanophagales	Methanospirareceae	QMVO01	QMVO01 sp025464645
M33	Barite_M33_B89	EMEEGMFL_506_1	135	4	10181.1	4.00779	CDP	Bacteria	Pseudomonadota	Gammaproteobacteria	Enterobacterales	Alteromonadaceae	JABSOG01
M33	Barite_M33_B90	MDJGNOFL_42_6	87	2	7899.11	3.89758	CLP	Bacteria	Bacteroidota	Bacteroidia	Cytophagales	Cyclobacteriaceae
M33	Barite_M33_B90	MDJGNOFL_123_2	96	1	3579.29	3.5538	CLP	Bacteria	Bacteroidota	Bacteroidia	Cytophagales	Cyclobacteriaceae
M36	Aegir_M36_B21	KFOBHDBC_709_9	99	4	31482.7	4.49807	CLP	Bacteria	Chloroflexota	Anaerolineae	Promineifilales	Promineifilaceae	JAJRTP01
M36	Aegir_M36_B22	AMFJPKLD_101_11	93	10	83784.5	4.92316	CLP	Bacteria	Campylobacterota	Campylobacteria	Campylobacterales	Sulfurovaceae	UBA1140
M36	Aegir_M36_B22	AMFJPKLD_20_3	126	3	18552.3	4.2684	CDP	Bacteria	Campylobacterota	Campylobacteria	Campylobacterales	Sulfurovaceae	UBA1140
M36	Aegir_M36_B28	POOKNHCI_289_17	90	2	17315.5	4.23843	CLP	Bacteria	Myxococcota	Polyangia	Polyangiales	SG8-38	JAADHO01
M36	Aegir_M36_B30	LKACKFMG_10_7	126	2	12368.2	4.09231	CLP	Bacteria	Bacteroidota	Bacteroidia	Chitinophagales	Saprospiraceae
M36	Aegir_M36_B42	CENODMGI_218_3	111	1	7019.79	3.84632	CDP	Bacteria	Bacteroidota	Bacteroidia	Flavobacteriales	Vicingaceae	GCA-002793235
M36	Aegir_M36_B56	GDAKIHJJ_73_7	102	2	15278.4	4.18408	CDP	Bacteria	Bacteroidota	Bacteroidia	Flavobacteriales	Crocinitomicaceae	Putridiphycobacter
M36	Aegir_M36_B8	KIEHLOCK_199_9	129	2	12080.6	4.08209	CDP	Bacteria	Bacteroidota	Bacteroidia	Bacteroidales	UBA1556	CG2-30-33-31
M37	Aegir_M37_B18	FJOFIFII_351_1	96	2	27155.5	4.43386	CLP	Bacteria	Pseudomonadota	Alphaproteobacteria	Rhizobiales	Devosiaceae	DROE01
M37	Aegir_M37_B21	JBPFJJCB_238_3	111	3	35228.7	4.5469	CDP	Bacteria	Pseudomonadota	Gammaproteobacteria	Methylococcales
M37	Aegir_M37_B35	CJICECBE_25_4	162	2	16092.1	4.20661	CDP	Bacteria	Bacteroidota	Bacteroidia	Flavobacteriales	Flavobacteriaceae	Lutimonas
M37	Aegir_M37_B36	HECOAHAK_64_96	105	1	12413.9	4.09391	CDP	Bacteria	Bacteroidota	Bacteroidia	Flavobacteriales	Flavobacteriaceae	Lutimonas
M37	Aegir_M37_B40	LOEOMKJD_66_19	90	2	28965.9	4.46189	CLP	Bacteria	Fermentibacterota	Fermentibacteria	Fermentibacterales	Fermentibacteraceae	Sabulitectum
M37	Aegir_M37_B41	CICNOPNC_108_13	90	4	57931.7	4.76292	CLP	Bacteria	Bacteroidota	Bacteroidia	Bacteroidales	F082	B16-G9
M37	Aegir_M37_B45	PCPMHHLM_252_1	126	1	10345	4.01473	CLP	Bacteria	Spirochaetota	Spirochaetia	Spirochaetales_E	UBA2779	UBA2779
M37	Aegir_M37_B51	OHMOLDFD_363_3	114	2	22867.8	4.35922	CDP	Bacteria	Bacteroidota	Bacteroidia	Cytophagales	Cyclobacteriaceae
M37	Aegir_M37_B56	LAJLOBNE_215_6	111	1	11742.9	4.06978	CLP	Bacteria	Desulfobacterota	Desulfobacteria	Desulfobacterales	Desulfosalsimonadaceae	SURF-3
M37	Aegir_M37_B8	OHAGCPAB_196_4	117	2	22281.4	4.34794	CDP	Bacteria	Chloroflexota	Anaerolineae	Promineifilales	Promineifilaceae	S016-13
M37	Aegir_M37_B9	EMJIGOFO_76_6	75	3	52138.5	4.71716	CDP	Bacteria	Pseudomonadota	Gammaproteobacteria	Methylococcales	Methylomonadaceae	QPIN01
M37	Aegir_M37_B9	EMJIGOFO_95_12	72	2	36207.3	4.5588	CDP	Bacteria	Pseudomonadota	Gammaproteobacteria	Methylococcales	Methylomonadaceae	QPIN01
M38	Aegir_M38_B102	CFOIEDKB_34_33	138	1	430.49	2.63396	CDP	Bacteria	Bacteroidota	Bacteroidia	Bacteroidales	JAADGE01	CAMZKQ01
M38	Aegir_M38_B108	IAJGHCOB_138_6	120	14	6930.9	3.84079	CDP	Bacteria	Bacteroidota	Bacteroidia	Flavobacteriales	Crocinitomicaceae	Putridiphycobacter
M38	Aegir_M38_B109	PLALPCGD_57_10	90	7	4620.6	3.6647	CLP	Bacteria	Bacteroidota	Bacteroidia	Flavobacteriales	Flavobacteriaceae	GCA-002733185
M38	Aegir_M38_B3	IAPKAHNK_99_9	108	8	4400.57	3.64351	CLP	Bacteria	Bdellovibrionota	Bacteriovoracia	Bacteriovoracales	Bacteriovoracaceae
M38	Aegir_M38_B3	IAPKAHNK_153_3	126	2	942.979	2.9745	CDP	Bacteria	Bdellovibrionota	Bacteriovoracia	Bacteriovoracales	Bacteriovoracaceae
M38	Aegir_M38_B30	APGDIBME_35_8	102	3	1747.28	3.24236	CLP	Bacteria	Pseudomonadota	Gammaproteobacteria	Methylococcales	Methylomonadaceae	WTBX01	WTBX01 sp030949405
M38	Aegir_M38_B32	EHIJNLMB_129_1	144	6	2475.32	3.39363	CDP	Bacteria	Pseudomonadota	Alphaproteobacteria	Rhodobacterales	Rhodobacteraceae	UBA3077
M38	Aegir_M38_B36	JNFGIEIN_123_9	144	5	2062.77	3.31445	CDP	Bacteria	Pseudomonadota	Alphaproteobacteria	Rhodobacterales	Rhodobacteraceae	UBA3077
M38	Aegir_M38_B38	LMPFGBPF_32_58	72	1	825.107	2.91651	CDP	Bacteria	Pseudomonadota	Alphaproteobacteria	Rhodobacterales	Rhodobacteraceae	UBA3077
M38	Aegir_M38_B4	CCEEDJDB_69_21	126	7	3300.43	3.51857	CLP	Archaea	Halobacteriota	Syntropharchaeia	Alkanophagales	Methanospirareceae	G60ANME1	G60ANME1 sp025464325
M38	Aegir_M38_B40	LEKKIAAH_150_1	117	4	2031.03	3.30772	CLP	Bacteria	Bacteroidota	Bacteroidia	Flavobacteriales	Flavobacteriaceae	CG1-02-35-72
M38	Aegir_M38_B40	LEKKIAAH_64_1	132	2	900.116	2.9543	CDP	Bacteria	Bacteroidota	Bacteroidia	Flavobacteriales	Flavobacteriaceae	CG1-02-35-72
M38	Aegir_M38_B41	HENIIIJL_349_2	102	2	1164.86	3.06627	CDP	Bacteria	Campylobacterota	Campylobacteria	Campylobacterales	Sulfurovaceae	SZUA-451
M38	Aegir_M38_B45	PDGCENIA_58_1	114	2	1042.24	3.01797	CLP	Bacteria	Pseudomonadota	Gammaproteobacteria	Methylococcales	Methylomonadaceae	Methyloprofundus	Methyloprofundus sp900128525
M38	Aegir_M38_B48	MICOHLPA_59_3	105	2	1131.57	3.05368	CLP	Bacteria	Bacteroidota	Bacteroidia	Flavobacteriales	Flavobacteriaceae	CG1-02-35-72
M38	Aegir_M38_B49	KHHHKCJG_227_1	132	2	900.116	2.9543	CDP	Bacteria	Desulfobacterota	DSM-4660	Desulfatiglandales	Desulfatiglandaceae	B111-G9
M38	Aegir_M38_B58	EGDGCNOE_1_2	123	3	1448.97	3.16106	CLP	Bacteria	Bacteroidota	Bacteroidia	Flavobacteriales	Sanyastnellaceae	UBA974	UBA974 sp002746975
M38	Aegir_M38_B6	LPEMMCJN_72_9	66	2	1800.23	3.25533	CLP	Bacteria	Bacteroidota	Bacteroidia	Flavobacteriales	Crocinitomicaceae	UBA4466
M38	Aegir_M38_B61	EHKJGOEI_547_4	111	16	8563.27	3.93264	CDP	Bacteria	Chloroflexota	Anaerolineae	Anaerolineales	UBA11858	NIOZ-UU35
M38	Aegir_M38_B61	EHKJGOEI_558_6	90	2	1320.17	3.12063	CDP	Bacteria	Chloroflexota	Anaerolineae	Anaerolineales	UBA11858	NIOZ-UU35
M38	Aegir_M38_B64	NAOKMLNH_130_21	174	5	1707.12	3.23226	CDP	Bacteria	Bdellovibrionota_B	Oligoflexia	Oligoflexales	JAWKNZ01
M38	Aegir_M38_B66	EMLCJMHO_136_9	84	28	19802.6	4.29672	CDP	Bacteria	Desulfobacterota	Desulfobulbia	Desulfobulbales	VMSU01	JAQYVV01
M38	Aegir_M38_B66	EMLCJMHO_60_2	144	8	3300.43	3.51857	CLP	Bacteria	Desulfobacterota	Desulfobulbia	Desulfobulbales	VMSU01	JAQYVV01
M38	Aegir_M38_B66	EMLCJMHO_99_24	108	3	1650.21	3.21754	CDP	Bacteria	Desulfobacterota	Desulfobulbia	Desulfobulbales	VMSU01	JAQYVV01
M38	Aegir_M38_B68	FFDAKDOA_35_1	60	1	990.128	2.99569	CLP	Bacteria	Bipolaricaulota	Bipolaricaulia	RBG-16-55-9	JANLFV01
M38	Aegir_M38_B71	CPPEEGKI_116_6	135	3	1320.17	3.12063	CDP	Bacteria	Verrucomicrobiota	Verrucomicrobiia	Verrucomicrobiales	Akkermansiaceae	JAPKDA01
M38	Aegir_M38_B71	CPPEEGKI_126_3	99	2	1200.16	3.07924	CLP	Bacteria	Verrucomicrobiota	Verrucomicrobiia	Verrucomicrobiales	Akkermansiaceae	JAPKDA01
M38	Aegir_M38_B73	GACEDKPE_90_27	135	1	440.057	2.64351	CDP	Bacteria	Pseudomonadota	Gammaproteobacteria	Methylococcales	Methylomonadaceae	WTBX01
M38	Aegir_M38_B74	CNCNCCNP_152_18	63	4	3771.92	3.57656	CLP	Bacteria	Pseudomonadota	Gammaproteobacteria	SZUA-229	SZUA-229	GCA-2746365
M38	Aegir_M38_B74	CNCNCCNP_127_6	78	1	761.637	2.88175	CLP	Bacteria	Pseudomonadota	Gammaproteobacteria	SZUA-229	SZUA-229	GCA-2746365
M38	Aegir_M38_B78	GNCENCHD_382_8	108	2	1100.14	3.04145	CLP	Bacteria	Campylobacterota	Campylobacteria	Campylobacterales	Sulfurovaceae	UBA1140
M38	Aegir_M38_B79	CGJFFKOE_1_96	78	32	24372.4	4.3869	CLP	Bacteria	Desulfobacterota	Thermodesulfobacteria	Thermodesulfobacteriales	Thermodesulfobacteriaceae	Thermodesulfobacterium
M38	Aegir_M38_B79	CGJFFKOE_1_100	78	17	12947.8	4.1122	CLP	Bacteria	Desulfobacterota	Thermodesulfobacteria	Thermodesulfobacteriales	Thermodesulfobacteriaceae	Thermodesulfobacterium
M38	Aegir_M38_B83	BIPNPGMJ_333_4	126	10	4714.9	3.67347	CLP	Bacteria	Myxococcota	Bradymonadia	UBA7976	UBA1532
M38	Aegir_M38_B83	BIPNPGMJ_283_20	57	1	1042.24	3.01797	CDP	Bacteria	Myxococcota	Bradymonadia	UBA7976	UBA1532
M38	Aegir_M38_B84	LMKJOADE_83_10	159	224	83693.8	4.92269	CDP	Bacteria	Pseudomonadota	Gammaproteobacteria	JAUZRS01	JAUZRS01	JAUZRS01	JAUZRS01 sp030949385
M38	Aegir_M38_B85	ACLCOCJL_40_18	132	37	16652.2	4.22147	CDP	Bacteria	Pseudomonadota	Gammaproteobacteria	Enterobacterales	Alteromonadaceae	GCA-2401725	GCA-2401725 sp002401725
M38	Aegir_M38_B85	ACLCOCJL_35_2	111	2	1070.41	3.02955	CLP	Bacteria	Pseudomonadota	Gammaproteobacteria	Enterobacterales	Alteromonadaceae	GCA-2401725	GCA-2401725 sp002401725
M38	Aegir_M38_B90	NBPCDCCG_13_19	144	20	8251.07	3.91651	CDP	Archaea	Halobacteriota	Syntropharchaeia	Alkanophagales	Methanospirareceae	Methanoxibalbensis
M38	Aegir_M38_B90	NBPCDCCG_15_13	177	16	5370.19	3.72999	CDP	Archaea	Halobacteriota	Syntropharchaeia	Alkanophagales	Methanospirareceae	Methanoxibalbensis
M38	Aegir_M38_B92	HJJGMEJB_29_35	117	6	3046.55	3.48381	CLP	Bacteria	Campylobacterota	Campylobacteria	Campylobacterales	Sulfurimonadaceae	Sulfurimonas
M38	Aegir_M38_B99	IBPAHCCO_16_24	96	2	1237.66	3.0926	CDP	Bacteria	Pseudomonadota	Gammaproteobacteria	Nitrosococcales	Methylophagaceae	GCA-002733105
M39	Aegir_M39_B101	OOLOLMOA_35_13	90	1	784.857	2.89479	CLP	Archaea	Halobacteriota	Archaeoglobi	Archaeoglobales	Archaeoglobaceae	B5-G16
M39	Aegir_M39_B101	OOLOLMOA_57_9	105	1	672.734	2.82784	CLP	Archaea	Halobacteriota	Archaeoglobi	Archaeoglobales	Archaeoglobaceae	B5-G16
M39	Aegir_M39_B102	HHBKGBCH_17_1	120	3	1765.93	3.24697	CLP	Bacteria	Pseudomonadota	Alphaproteobacteria	Rhodobacterales	Rhodobacteraceae	Oceanicella
M39	Aegir_M39_B102	HHBKGBCH_127_1	120	3	1765.93	3.24697	CLP	Bacteria	Pseudomonadota	Alphaproteobacteria	Rhodobacterales	Rhodobacteraceae	Oceanicella
M39	Aegir_M39_B108	ELMMPHKD_177_1	129	3	1642.72	3.21556	CDP	Bacteria	Pseudomonadota	Alphaproteobacteria	Rhodobacterales	Rhodobacteraceae	UBA3077
M39	Aegir_M39_B108	ELMMPHKD_187_4	93	2	1519.08	3.18158	CLP	Bacteria	Pseudomonadota	Alphaproteobacteria	Rhodobacterales	Rhodobacteraceae	UBA3077
M39	Aegir_M39_B109	ICBCKKKK_253_5	84	10	8409.18	3.92475	CDP	Bacteria	Bacteroidota	Bacteroidia	Bacteroidales	JAADJA01	JAADJA01
M39	Aegir_M39_B109	ICBCKKKK_199_14	69	6	6142.36	3.78834	CDP	Bacteria	Bacteroidota	Bacteroidia	Bacteroidales	JAADJA01	JAADJA01
M39	Aegir_M39_B109	ICBCKKKK_185_44	81	5	4360.32	3.63952	CLP	Bacteria	Bacteroidota	Bacteroidia	Bacteroidales	JAADJA01	JAADJA01
M39	Aegir_M39_B109	ICBCKKKK_56_29	81	4	3488.25	3.54261	CDP	Bacteria	Bacteroidota	Bacteroidia	Bacteroidales	JAADJA01	JAADJA01
M39	Aegir_M39_B109	ICBCKKKK_56_48	102	4	2770.08	3.44249	CDP	Bacteria	Bacteroidota	Bacteroidia	Bacteroidales	JAADJA01	JAADJA01
M39	Aegir_M39_B109	ICBCKKKK_79_12	78	2	1811.21	3.25797	CLP	Bacteria	Bacteroidota	Bacteroidia	Bacteroidales	JAADJA01	JAADJA01
M39	Aegir_M39_B109	ICBCKKKK_138_15	120	2	1177.29	3.07088	CLP	Bacteria	Bacteroidota	Bacteroidia	Bacteroidales	JAADJA01	JAADJA01
M39	Aegir_M39_B112	ICNECMED_168_11	93	6	4557.23	3.6587	CDP	Bacteria	Calditrichota	Calditrichia	Calditrichales	Calditrichaceae	JANTFQ01
M39	Aegir_M39_B112	ICNECMED_121_17	120	2	1177.29	3.07088	CLP	Bacteria	Calditrichota	Calditrichia	Calditrichales	Calditrichaceae	JANTFQ01
M39	Aegir_M39_B113	NBHHOGLK_65_2	93	1	759.539	2.88055	CDP	Bacteria	Bacteroidota	Bacteroidia	Bacteroidales	UBA1556	CG2-30-33-31
M39	Aegir_M39_B117	IAKFMJEM_316_3	63	7	7848.57	3.89479	CLP	Bacteria	Pseudomonadota	Alphaproteobacteria	Rhodobacterales	Rhodobacteraceae	Roseovarius
M39	Aegir_M39_B117	IAKFMJEM_183_8	114	10	6196.24	3.79213	CLP	Bacteria	Pseudomonadota	Alphaproteobacteria	Rhodobacterales	Rhodobacteraceae	Roseovarius
M39	Aegir_M39_B117	IAKFMJEM_272_2	99	6	4281.04	3.63155	CLP	Bacteria	Pseudomonadota	Alphaproteobacteria	Rhodobacterales	Rhodobacteraceae	Roseovarius
M39	Aegir_M39_B118	IKDFCCNA_57_1	111	6	3818.22	3.58186	CLP	Archaea	Thermoproteota	Nitrososphaeria	Conexivisphaerales	CALBHZ01
M39	Aegir_M39_B124	MKNJNPBE_3_214	135	2	1046.48	3.01973	CLP	Archaea	Thermoproteota	Nitrososphaeria_A	Caldarchaeales	Wolframiiraptoraceae	Benthortus
M39	Aegir_M39_B126	NGIDNPEH_9_18	132	2	1070.26	3.02949	CLP	Bacteria	Desulfobacterota	DSM-4660	Desulfatiglandales	Desulfatiglandaceae	JAGGTJ01
M39	Aegir_M39_B131	GCPFHCHN_84_3	117	1	603.736	2.78085	CLP	Bacteria	Armatimonadota	Zipacnadia	Zipacnadales	FEN-943	JAKORR01
M39	Aegir_M39_B136	IGJLCKIK_7_23	126	8	4484.9	3.65175	CDP	Bacteria	Bacteroidota	Bacteroidia	Bacteroidales	F082	UBA4459
M39	Aegir_M39_B136	IGJLCKIK_8_44	72	1	981.071	2.9917	CDP	Bacteria	Bacteroidota	Bacteroidia	Bacteroidales	F082	UBA4459
M39	Aegir_M39_B137	MGGLONMC_44_9	81	23	20057.5	4.30228	CLP	Bacteria	Bacteroidota	Bacteroidia	Flavobacteriales	Flavobacteriaceae	Lutimonas
M39	Aegir_M39_B137	MGGLONMC_56_6	126	22	12333.5	4.09109	CLP	Bacteria	Bacteroidota	Bacteroidia	Flavobacteriales	Flavobacteriaceae	Lutimonas
M39	Aegir_M39_B14	OENFBOHI_142_5	108	2	1308.09	3.11664	CLP	Bacteria	Bacteroidota	Bacteroidia	Cytophagales	Cyclobacteriaceae	JAKISE01
M39	Aegir_M39_B141	FDIMNBAG_320_4	87	1	811.921	2.90951	CLP	Bacteria	Desulfobacterota	DSWW01	DSWW01	DSWW01
M39	Aegir_M39_B144	LEDLLEGN_1_33	105	7	4709.14	3.67294	CDP	Bacteria	Pseudomonadota	Gammaproteobacteria	Chromatiales	Sedimenticolaceae	Thiolapillus
M39	Aegir_M39_B146	OICIJIOO_69_5	114	6	3717.74	3.57028	CLP	Bacteria	Pseudomonadota	Gammaproteobacteria	Methylococcales	Methylomonadaceae	JALSJK01	JALSJK01 sp026989395
M39	Aegir_M39_B146	OICIJIOO_47_7	129	6	3285.45	3.51659	CLP	Bacteria	Pseudomonadota	Gammaproteobacteria	Methylococcales	Methylomonadaceae	JALSJK01	JALSJK01 sp026989395
M39	Aegir_M39_B150	GLJOBBPH_120_8	87	1	811.921	2.90951	CDP	Bacteria	Pseudomonadota	Gammaproteobacteria	Beggiatoales	Beggiatoaceae	JAUXCJ01
M39	Aegir_M39_B154	IPGEANND_22_159	132	2	1070.26	3.02949	CDP	Bacteria	Krumholzibacteriota	Krumholzibacteriia	Krumholzibacteriales	Krumholzibacteriaceae	4484-7
M39	Aegir_M39_B155	KKPGHLON_127_1	108	4	2616.19	3.41767	CLP	Bacteria	Planctomycetota	UBA1135	UBA2386	GCA-002748355	JAJRTL01
M39	Aegir_M39_B161	EACKFKNK_88_3	99	3	2140.52	3.33052	CLP	Archaea	Halobacteriota	Archaeoglobi	Archaeoglobales	Archaeoglobaceae	Archaeoglobus_A
M39	Aegir_M39_B166	GHHMGHBK_162_1	75	4	3767.31	3.57603	CLP	Bacteria	Pseudomonadota	Alphaproteobacteria	Rhodobacterales	Rhodobacteraceae	UBA3077
M39	Aegir_M39_B166	GHHMGHBK_13_63	111	2	1272.74	3.10474	CLP	Bacteria	Pseudomonadota	Alphaproteobacteria	Rhodobacterales	Rhodobacteraceae	UBA3077
M39	Aegir_M39_B17	CBJJPFKK_21_6	165	15	6421.56	3.80764	CLP	Bacteria	Aquificota	Aquificia	Aquificales	Hydrogenothermaceae	Persephonella_A
M39	Aegir_M39_B171	EIKHOBMN_3_1	72	9	8829.64	3.94594	CLP	Bacteria	Campylobacterota	Campylobacteria	Campylobacterales	Sulfurimonadaceae	Sulfurimonas
M39	Aegir_M39_B171	EIKHOBMN_30_1	96	9	6622.23	3.821	CLP	Bacteria	Campylobacterota	Campylobacteria	Campylobacterales	Sulfurimonadaceae	Sulfurimonas
M39	Aegir_M39_B171	EIKHOBMN_34_12	126	9	5045.51	3.7029	CLP	Bacteria	Campylobacterota	Campylobacteria	Campylobacterales	Sulfurimonadaceae	Sulfurimonas
M39	Aegir_M39_B172	EBJEFPEO_57_42	117	2	1207.47	3.08188	CLP	Bacteria	Acidobacteriota	Thermoanaerobaculia	Thermoanaerobaculales	Sulfomarinibacteraceae	JAADFK01
M39	Aegir_M39_B177	DPONBGFN_78_39	129	6	3285.45	3.51659	CLP	Bacteria	Bacteroidota	Bacteroidia	Flavobacteriales	Salibacteraceae	CAJXZP01
M39	Aegir_M39_B179	DCMKIBAL_34_5	90	4	3139.43	3.49685	CLP	Bacteria	Bacteroidota	Bacteroidia	Bacteroidales	S143-33	S143-33
M39	Aegir_M39_B179	DCMKIBAL_42_1	102	4	2770.08	3.44249	CLP	Bacteria	Bacteroidota	Bacteroidia	Bacteroidales	S143-33	S143-33
M39	Aegir_M39_B180	PILMEDLM_205_10	102	7	4847.64	3.68553	CLP	Bacteria	Desulfobacterota	DSM-4660	Desulfatiglandales	Desulfatiglandaceae	B111-G9
M39	Aegir_M39_B181	FNBCNFFH_50_34	84	3	2522.75	3.40187	CLP	Bacteria	Myxococcota	Polyangia	Polyangiales	SG8-38	JAADHO01
M39	Aegir_M39_B184	EDPJEEBL_152_13	132	11	5886.43	3.76985	CLP	Archaea	Asgardarchaeota	Heimdallarchaeia	Heimdallarchaeales	Heimdallarchaeaceae
M39	Aegir_M39_B187	KKKOIOLA_50_5	84	4	3363.67	3.52681	CLP	Bacteria	Aquificota	Aquificia	Aquificales	Hydrogenothermaceae	QNZC01
M39	Aegir_M39_B192	HEEDOPCH_84_9	90	4	3139.43	3.49685	CLP	Bacteria	Pseudomonadota	Gammaproteobacteria	Methylococcales	Methylomonadaceae	QPIN01
M39	Aegir_M39_B193	IPACGEIK_67_26	99	1	713.506	2.8534	CDP	Archaea	Thermoproteota	Thermoprotei	Thermofilales	B69-G16	B69-G16
M39	Aegir_M39_B193	IPACGEIK_69_8	102	1	692.521	2.84043	CLP	Archaea	Thermoproteota	Thermoprotei	Thermofilales	B69-G16	B69-G16
M39	Aegir_M39_B196	BKLBJKCE_204_14	78	1	905.604	2.95694	CLP	Bacteria	Desulfobacterota	Desulfobacteria	Desulfobacterales	JALSRD01	JALSRD01
M39	Aegir_M39_B198	OHIALCHJ_198_27	81	2	1744.13	3.24158	CLP	Bacteria	Bacteroidota	Bacteroidia	Cytophagales	Cyclobacteriaceae
M39	Aegir_M39_B199	KEIMIPLH_326_7	132	11	5886.43	3.76985	CLP	Bacteria	Bacteroidota	Bacteroidia	Flavobacteriales	Flavobacteriaceae	S010-17
M39	Aegir_M39_B2	GFCMJPMJ_158_5	108	1	654.047	2.81561	CLP	Bacteria	Campylobacterota	Campylobacteria	Campylobacterales	Sulfurimonadaceae	S145-25
M39	Aegir_M39_B20	KNGHPBFF_75_4	84	4	3363.67	3.52681	CDP	Bacteria	Bacteroidota	Bacteroidia	Flavobacteriales	Crocinitomicaceae	Crocinitomix
M39	Aegir_M39_B20	KNGHPBFF_207_14	117	1	603.736	2.78085	CDP	Bacteria	Bacteroidota	Bacteroidia	Flavobacteriales	Crocinitomicaceae	Crocinitomix
M39	Aegir_M39_B21	OONNNJMN_37_2	126	2	1121.22	3.04969	CLP	Bacteria	Bacteroidota	Bacteroidia	Bacteroidales	UBA1556
M39	Aegir_M39_B23	CIBCBEEE_16_2	84	11	9250.1	3.96615	CLP	Bacteria	Pseudomonadota	Gammaproteobacteria	Methylococcales	Methylomonadaceae
M39	Aegir_M39_B3	OHFHPIDA_32_3	138	1	511.863	2.70915	CDP	Bacteria	Chloroflexota	Anaerolineae	Promineifilales	Promineifilaceae	S016-13
M39	Aegir_M39_B30	HOCLGGFK_69_8	132	3	1605.39	3.20558	CDP	Bacteria	Aquificota	Aquificia	Aquificales	Hydrogenothermaceae	JAADDV01
M39	Aegir_M39_B32	JGCEHHJG_78_4	93	1	759.539	2.88055	CDP	Bacteria	Myxococcota	Polyangia	Haliangiales	Haliangiaceae
M39	Aegir_M39_B36	GGJMJOFG_34_8	126	3	1681.84	3.22578	CLP	Bacteria	Bacteroidota	Bacteroidia	Chitinophagales	Saprospiraceae
M39	Aegir_M39_B36	GGJMJOFG_53_9	120	2	1177.29	3.07088	CLP	Bacteria	Bacteroidota	Bacteroidia	Chitinophagales	Saprospiraceae
M39	Aegir_M39_B36	GGJMJOFG_17_21	132	1	535.13	2.72846	CLP	Bacteria	Bacteroidota	Bacteroidia	Chitinophagales	Saprospiraceae
M39	Aegir_M39_B40	JEICAJEH_27_102	99	22	15697.1	4.19582	CDP	Bacteria	Pseudomonadota	Gammaproteobacteria	Enterobacterales	GCA-002770795	DRNA01
M39	Aegir_M39_B40	JEICAJEH_13_24	87	19	15426.5	4.18827	CLP	Bacteria	Pseudomonadota	Gammaproteobacteria	Enterobacterales	GCA-002770795	DRNA01
M39	Aegir_M39_B41	JEGBJGEC_124_10	84	3	2522.75	3.40187	CLP	Bacteria	Bacteroidota	Bacteroidia	Cytophagales	Cyclobacteriaceae	S012-113
M39	Aegir_M39_B43	LPCKDOMF_170_1	96	9	6622.23	3.821	CLP	Bacteria	Campylobacterota	Campylobacteria	Campylobacterales	Sulfurimonadaceae	Sulfurimonas
M39	Aegir_M39_B45	BHJKMAJD_15_20	126	33	18500.2	4.26718	CLP	Archaea	Halobacteriota	Syntropharchaeia	Alkanophagales	Methanospirareceae	G60ANME1	G60ANME1 sp025464325
M39	Aegir_M39_B45	BHJKMAJD_43_14	87	11	8931.13	3.95091	CLP	Archaea	Halobacteriota	Syntropharchaeia	Alkanophagales	Methanospirareceae	G60ANME1	G60ANME1 sp025464325
M39	Aegir_M39_B5	CBKCKAFE_6_26	96	9	6622.23	3.821	CDP	Bacteria	Bacteroidota	Bacteroidia	Flavobacteriales	Flavobacteriaceae	S010-17
M39	Aegir_M39_B51	DKEELOGD_82_18	57	4	4956.99	3.69522	CDP	Bacteria	Desulfobacterota	DSM-4660	Desulfatiglandales	JALVZP01
M39	Aegir_M39_B51	DKEELOGD_17_6	201	8	2811.43	3.44893	CDP	Bacteria	Desulfobacterota	DSM-4660	Desulfatiglandales	JALVZP01
M39	Aegir_M39_B51	DKEELOGD_101_1	87	2	1623.84	3.21054	CDP	Bacteria	Desulfobacterota	DSM-4660	Desulfatiglandales	JALVZP01
M39	Aegir_M39_B52	LKAFJBHK_115_11	63	1	1121.22	3.04969	CLP	Bacteria	Bacteroidota	Bacteroidia	Bacteroidales	NBLH01	NBLH01
M39	Aegir_M39_B52	LKAFJBHK_49_2	135	2	1046.48	3.01973	CLP	Bacteria	Bacteroidota	Bacteroidia	Bacteroidales	NBLH01	NBLH01
M39	Aegir_M39_B54	HDEKGLIK_70_6	99	2	1427.01	3.15443	CDP	Archaea	Halobacteriota	Syntropharchaeia	Alkanophagales	Methanospirareceae	Methanoxibalbensis
M39	Aegir_M39_B54	HDEKGLIK_228_3	135	2	1046.48	3.01973	CDP	Archaea	Halobacteriota	Syntropharchaeia	Alkanophagales	Methanospirareceae	Methanoxibalbensis
M39	Aegir_M39_B59	KOPDDENJ_8_102	99	2	1427.01	3.15443	CLP	Archaea	Asgardarchaeota	Thorarchaeia	Thorarchaeales	Thorarchaeaceae	B65-G9
M39	Aegir_M39_B61	PKGDLEHC_372_1	108	2	1308.09	3.11664	CDP	Bacteria	Actinomycetota	Acidimicrobiia	Acidimicrobiales	Poriferisodalaceae	DRKF01
M39	Aegir_M39_B64	BHJOCGJN_3_1	114	5	3098.12	3.4911	CLP	Bacteria	Chloroflexota	Anaerolineae	B4-G1	B4-G1	JALWUZ01
M39	Aegir_M39_B65	JDINJJPO_7_2	102	1	692.521	2.84043	CLP	Archaea	Halobacteriota	Archaeoglobi	Archaeoglobales	Archaeoglobaceae	Archaeoglobus_A
M39	Aegir_M39_B67	HCGIIHJE_43_1	111	8	5090.96	3.7068	CLP	Bacteria	Bacteroidota	Bacteroidia	Flavobacteriales	Flavobacteriaceae	S010-17
M39	Aegir_M39_B68	BMNDMLLO_81_4	123	6	3445.71	3.53728	CLP	Bacteria	Myxococcota	Polyangia	HGW-17	SLPX01
M39	Aegir_M39_B71	OEDHKPFD_80_14	105	9	6054.61	3.78209	CDP	Bacteria	Pseudomonadota	Gammaproteobacteria	Methylococcales	Methylomonadaceae	QPIN01	QPIN01 sp021647585
M39	Aegir_M39_B71	OEDHKPFD_18_7	108	6	3924.28	3.59376	CDP	Bacteria	Pseudomonadota	Gammaproteobacteria	Methylococcales	Methylomonadaceae	QPIN01	QPIN01 sp021647585
M39	Aegir_M39_B84	KCHELPBI_263_5	99	30	21405.2	4.33052	CLP	Bacteria	Desulfobacterota	Desulfofervidia	Desulfofervidales	Desulfofervidaceae	Desulfofervidus
M39	Aegir_M39_B87	DAKCOGMA_68_1	78	3	2716.81	3.43406	CLP	Bacteria	Patescibacteriota	Patescibacteriia	UBA10025	JAHIVO01
M39	Aegir_M39_B90	EHFDCMEE_48_1	102	2	1385.04	3.14146	CLP	Bacteria	Campylobacterota	Campylobacteria	Campylobacterales	Nitratiruptoraceae	Nitratiruptor
M39	Aegir_M39_B96	LBJGNDLM_58_1	117	6	3622.42	3.559	CLP	Bacteria	Campylobacterota	Campylobacteria	Campylobacterales	Sulfurovaceae	JAADEQ01
M39	Aegir_M39_B97	EBJGJGPE_487_2	129	8	4380.6	3.64153	CDP	Bacteria	Bacteroidota	Bacteroidia	Cytophagales	Cyclobacteriaceae	JAKISE01
