# Supplementary material for: Arctic deep-sea hydrothermal microbiomes as a natural niche for novel antimicrobial peptides
Source: BMC Microbiol. 2026 May 8;26:576. doi: 10.1186/s12866-026-05098-1 (PMC13321764; doi:10.1186/s12866-026-05098-1)
Supplement: Supplementary file 5 — Supplementary Material 5: Table S5. In silico minimum inhibitory concentration (MIC) predictions for inMAG-derived antimicrobial peptides generated using APEX 1.1. Predictions were obtained from a model trained on antimicrobial activities against 11 human pathogenic strains. [file 12866_2026_5098_MOESM5_ESM.xlsx]

## Sheet: APEX1.1
Supplementary Table 5: Prediciton of antibacterial activity of identified antimicrobial peptides (AMPs) against known pathogens using APEX1.1
AMP_ID	A. baumannii ATCC 19606	E. coli ATCC 11775	E. coli AIC221	E. coli AIC222	K. pneumoniae ATCC 13883	P. aeruginosa PA01	P. aeruginosa PA14	S. aureus ATCC 12600	S. aureus (ATCC BAA-1556) - MRSA	vancomycin-resistant E. faecalis ATCC 700802	vancomycin-resistant E. faecium ATCC 700221
NFBENEIL_20_17	13.962	165.318	33.0782	30.996	247.587	88.8272	88.9009	238.572	319.911	502.834	14.3116
GIKLDKJA_20_31	10.035	168.316	31.343	82.9517	208.057	139.093	142.908	335.314	361.439	361.847	18.6889
AHMCFDPC_66_33	32.6551	131.332	49.1705	140.265	254.103	116.506	119.136	203.613	223.537	324.587	22.4152
OLKFNNDA_52_10	20.9066	231.698	93.583	100.032	340.641	216.494	269.245	306.537	475.762	437.735	26.619
GOPPLFKP_11_22	22.0992	46.7954	28.4327	65.2367	83.5797	49.7349	46.0353	140.556	193.689	329.883	26.8844
ILHAPEDD_65_25	22.6854	123.028	44.2751	40.96	138.073	65.8333	49.0206	149.139	253.55	315.905	28.7227
KKNDCODD_182_1	10.5169	86.8262	20.5499	15.9912	102.583	39.7143	38.9961	105.849	148.651	332.851	29.7681
GLCJNICL_37_47	20.0928	90.742	56.0678	80.1388	166.908	112.441	112.937	240.526	264.671	343.582	29.7689
OPFOICGM_149_6	9.65662	100.772	24.3546	38.3974	384.877	292.476	264.844	329.433	437.797	417.818	30.1681
NGKECJEJ_124_2	23.2864	163	63.1487	73.7003	238.065	92.698	116.567	217.899	244.68	345.188	31.9136
HDIEMOMA_39_1	25.0351	168.915	43.236	72.3149	276.853	114.523	81.5684	265.923	267.422	386.64	33.8979
PEAOFJAB_26_3	32.4383	122.78	69.705	57.9839	138.743	80.4732	70.1514	143.932	296.666	315.004	34.2705
KOFGBFOK_149_7	34.231	201.523	89.0954	92.1736	319.203	249.109	186.521	196.407	327.356	305.315	39.9404
KDFDCCFH_115_6	34.231	201.523	89.0954	92.1736	319.203	249.109	186.521	196.407	327.356	305.315	39.9404
OICIJIOO_47_7	34.231	201.523	89.0954	92.1736	319.203	249.109	186.521	196.407	327.356	305.315	39.9404
APLIPKFB_46_4	40.5859	134.512	47.7769	90.4603	224.576	160.103	171.416	280.105	344.322	355.008	41.8222
MGMOCMNP_104_4	19.2957	111.576	93.664	81.0862	182.9	70.4208	100.418	230.016	315.728	308.343	42.6078
LKBPNCKB_1_3	33.261	404.665	112.404	108.849	377.702	188.082	154.924	355.261	435.67	465.959	43.3412
LCOEDOOA_200_3	31.8016	130.654	63.4159	55.2305	174.758	119.109	153.221	214.561	286.44	336.871	45.5778
MPGNNOLM_149_4	15.3286	133.598	41.7069	37.4135	205.689	95.0476	157.634	267.023	450	391.12	48.7796
JDINJJPO_75_3	61.9586	124.623	63.3485	67.0692	225.387	142.962	187.226	231.784	259.497	402.451	50.713
NKNCIDFI_359_5	13.3723	165.674	105.408	81.8337	239.898	127.282	85.4641	282.593	342.874	370.346	51.5008
JBOAIABN_38_23	33.4806	129.808	36.1108	45.9171	277.054	77.3825	195.012	369.498	352.118	432.115	52.8716
CENODMGI_6_4	37.5364	141.683	34.9284	63.6558	206.093	95.6462	105.461	205.148	238.225	351.005	53.3303
JGCHBLFO_307_4	16.0239	141.145	55.7166	66.6766	234.389	123.128	189.804	343.103	305.862	500.599	53.7815
GKAAFCEO_49_3	69.418	183.151	52.1716	91.5915	343.257	147.398	186.985	374.212	410.044	528.75	54.5608
FFGAEJMC_38_38	30.3469	130.918	71.5494	81.5106	157.26	141.685	104.617	228.636	314.046	298.904	54.9046
PDGCENIA_58_1	49.6358	82.8342	69.9411	82.5877	153.444	90.8271	68.9112	175.113	284.715	290.54	56.0648
GOFKCKIN_26_9	37.5475	148.785	61.3923	231.707	361.301	186.465	185.374	321.294	370.773	434.856	60.3908
OEJDFIBC_143_1	36.7485	140.268	145.725	106.85	190.474	138.978	113.184	193.337	253.581	347.08	63.3745
PCIALCMD_135_7	39.6547	149.663	122.858	124.904	293.786	190.516	217.868	202.252	317.679	407.928	63.454
MFEMIGBH_29_13	60.6469	142.52	93.1767	112.023	176.43	122.795	105.76	185.191	275.413	304.155	63.7878
LEDLLEGN_1_33	78.2734	183.735	125.013	107.645	252.137	171.489	200.844	273.966	303.611	406.483	63.8079
AODPIKDL_62_9	46.5442	200.864	83.406	99.5853	407.167	194.951	233.035	426.036	411.659	493.691	64.0114
GNKANFNI_31_10	65.8875	161.66	106.999	107.442	228.349	167.98	147.137	125.463	214.708	287.085	65.0871
PDMGNGAF_293_4	65.8875	161.66	106.999	107.442	228.349	167.98	147.137	125.463	214.708	287.085	65.0871
DCCNGCIG_21_2	22.278	72.3072	74.092	114.898	178.817	120.621	121.659	149.43	231.781	302.416	65.9397
NDFDGGDH_114_39	52.2185	172.221	74.1496	116.643	231.078	147.406	191.881	214.783	244.326	294.269	66.04
BECGIJIG_3_2	19.8671	249.852	79.0734	130.97	389.811	192.379	183.944	344.54	425.925	453.326	66.7421
BLIMOGOC_130_30	61.06	220.243	130.076	103.577	310.418	222.442	209.934	317.877	368.401	466.715	68.276
CFBHPGFJ_48_6	61.06	220.243	130.076	103.577	310.418	222.442	209.934	317.877	368.401	466.715	68.276
LGFNCOND_193_43	47.905	97.695	74.2451	101.636	178.151	137.567	90.0324	225.36	281.732	294.012	68.4076
LPLOOJEN_28_17	32.5738	169.306	94.2259	89.6708	204.78	148.802	119.232	161	272.003	321.566	68.4585
LKBPNCKB_239_9	45.7656	185.095	122.659	124.039	200.42	182.703	148.439	220.847	302.502	301.819	71.5224
ABBBLBMD_46_1	45.7656	185.095	122.659	124.039	200.42	182.703	148.439	220.847	302.502	301.819	71.5224
LKACKFMG_27_38	45.7656	185.095	122.659	124.039	200.42	182.703	148.439	220.847	302.502	301.819	71.5224
GGJMJOFG_53_9	45.7656	185.095	122.659	124.039	200.42	182.703	148.439	220.847	302.502	301.819	71.5224
PJIGDKCP_8_146	67.8234	133.066	90.6138	152.331	208.096	160.748	144.232	221.655	265.882	362.744	72.275
IPAJDFGG_237_4	35.6468	190.325	56.6024	143.292	345.318	223.107	247.519	326.379	335.97	388.942	72.3657
LMPFGBPF_123_55	50.7055	81.6814	96.254	149.287	216.547	204.266	157.021	246.305	441.202	385.39	72.7891
MDJGNOFL_123_2	27.1941	230.497	126.749	153.114	276.352	221.958	241.228	276.225	348.819	424.927	73.0369
CPPAPOMF_206_1	45.8907	123.258	79.3573	92.4401	228.342	149.442	114.234	204.162	300.748	389.149	74.397
GMOEOBNB_207_20	42.2759	183.797	82.1332	118.436	256.851	142.681	139.752	279.069	415.711	472.517	75.6872
AMFJPKLD_101_11	42.2759	183.797	82.1332	118.436	256.851	142.681	139.752	279.069	415.711	472.517	75.6872
CGJFFKOE_1_100	69.4434	231.566	70.5186	176.235	299.851	170.453	233.024	447.531	471.345	496.481	77.0217
CGJFFKOE_1_96	69.4434	231.566	70.5186	176.235	299.851	170.453	233.024	447.531	471.345	496.481	77.0217
AODPIKDL_77_68	16.8961	57.4173	21.3908	32.7046	167.549	83.0823	98.6609	179.518	268.311	417.211	77.1407
DNAEBAJA_20_4	55.8023	181.463	120.896	161.245	256.676	214.128	237.848	349.698	377.739	317.123	78.0405
KNGHPBFF_542_2	40.4951	203.872	131.835	114.829	251.908	206.008	194.429	228.038	266.329	402.675	79.0541
EFMPONMI_129_1	30.9515	175.397	175.406	122.373	226.269	168.624	192.809	257.179	410.978	446.636	80.4645
GACEDKPE_90_27	46.6979	96.8249	96.8863	120.176	167.315	136.509	127.245	174.615	274.204	318.933	80.7114
HCGIIHJE_43_1	51.2913	163.26	123.68	130.301	203.002	168.149	165.429	204.773	322.175	338.545	83.2349
ICAEBNNE_34_11	70.1475	185.93	136.471	123.113	210.788	154.789	136.31	284.436	320.431	322.691	85.4912
HOAEJAAF_51_36	27.7847	114.284	78.5061	129.989	218.039	119.768	127.156	197.103	230.065	243.769	87.4565
DPBJAADB_4_10	99.7848	162.484	84.5009	150.237	350.776	240.381	271.404	350.679	405.308	455.485	87.7254
DHLFLHGA_671_3	31.3381	267.455	131.2	141.593	229.954	210.868	159.375	258.702	341.077	375.006	88.6636
CCGMBFFG_425_1	45.6324	183.831	133.248	98.7524	191.348	123.933	94.9801	193.954	291.653	324.484	89.2767
ENFPJDJP_481_3	63.0702	127.233	107.376	201.387	166.127	157.854	156.384	183.43	156.443	329.572	89.8451
LPLOOJEN_13_90	28.6468	126.459	138.604	94.9672	225.137	176.323	150.437	163.012	203.674	354.371	91.2367
NLCMHHHC_308_9	148.905	263.676	204.209	198.554	281.657	228.905	224.088	246.718	377.336	307.331	92.5211
MNIOLPGK_2_21	52.6678	181.191	100.03	171.615	240.883	175.363	172.5	248.13	302.419	323.88	93.3233
NKNCIDFI_685_6	114.49	250.581	185.319	200.508	369.293	302.867	264.524	388.562	369.579	429.432	94.1596
DGIHFKDF_507_5	117.565	452.754	299.732	489.152	423.147	379.656	462.361	444.564	502.691	447.511	94.4422
KOPDDENJ_8_102	151.405	353.443	246.596	442.826	468.708	492.011	449.806	360.983	445.678	368.906	94.7427
NNENBOCK_130_46	81.9815	204.62	95.4579	142.277	277.08	175.738	180.803	283.417	368.721	339.925	96.1683
DFLBIPPG_42_16	130.603	332.564	166.805	283.095	369.177	311.628	328.912	301.32	382.311	306.052	97.3103
KKPGHLON_127_1	85.5227	289.049	185.757	280.034	420.816	324.573	303.741	402.139	454.069	492.484	98.1905
HGFDKNKO_69_9	89.9135	311.225	244.819	187.254	340.765	328.249	292.459	378.691	392.053	369.976	99.0323
NGIDNPEH_9_18	17.948	128.41	79.4697	165.629	212.207	171.581	189.405	224.185	321.203	341.48	100.285
LHGKDENN_132_5	68.8757	145.703	139.712	160.461	235.969	175.167	212.62	251.839	378.721	370.686	100.544
KCLEFMIG_18_18	21.614	119.512	73.8705	140.639	201.809	158.946	159.873	213.28	321.683	342.243	102.481
CBENGHKH_64_1	135.371	283.251	230.797	359.503	402.751	366.197	363.341	291.449	334.43	432.315	103.144
NMEKPIAN_575_1	102.731	230.358	129.55	185.893	261.524	187.007	163.337	228.95	327.837	352.482	103.496
LAJLOBNE_91_2	134.237	319.061	172.435	201.387	386.217	237.255	229.242	386.715	424.001	473.427	106.828
ICCICIKL_53_118	70.6549	218.185	131.903	166.698	307.529	210.532	195.47	302.405	320.951	441.398	107.051
GEAAAAEN_350_15	50.8482	114.078	72.846	163.006	304.618	216.706	252.855	298.975	343.683	388.242	108.457
EIKHOBMN_30_1	99.0433	164.032	151.654	158.725	188.843	190.048	172.768	243.058	342.059	378.268	109.033
LPCKDOMF_170_1	99.0433	164.032	151.654	158.725	188.843	190.048	172.768	243.058	342.059	378.268	109.033
LLGBHINH_237_1	88.592	134.12	107.088	142.218	141.834	157.86	147.083	192.868	295.998	288.642	109.178
ENICKNPH_57_55	88.3377	328.312	227.718	359.627	375.389	308.081	336.291	318.265	416.144	447.365	111.842
NDPGLPLK_32_16	62.1158	183.652	146.806	164.771	245.079	189.619	165.499	219.612	320.662	342.531	112.86
ICBCKKKK_138_15	102.217	192.951	163.326	154.392	240.197	176.608	197.158	272.826	351.173	402.159	113.389
BHJOCGJN_3_1	51.5318	148.66	113.643	119.663	277.452	175.878	167.523	283.208	347.149	399.773	113.688
PIANMFAJ_178_2	115.972	300.161	220.148	223.039	359.962	273.993	232.359	342.833	396.292	372.264	114.754
CNCNCCNP_152_18	128.529	259.253	177.568	190.058	384.124	323.881	340.67	410.936	466.391	420.421	115.022
LEKKIAAH_150_1	56.9525	241.929	172.926	195.932	289.878	211.417	182.927	266.96	346.227	420.421	118.29
JEHDAJPF_61_25	83.1634	214.236	99.4895	146.561	261.973	198.661	157.419	284.869	356.02	346.072	120.05
NGMOPKMC_86_2	83.309	132.513	130.121	110.909	168.057	121.376	152.133	190.652	247.631	311.096	122.354
EMEEGMFL_700_3	87.3699	422.622	329.246	407.717	455.663	427.316	423.8	452.364	476.767	484.563	122.751
IADMOHIP_375_1	44.6149	267.841	127.392	188.083	330.427	278.471	296.19	302.266	391.944	452.327	123.3
CGGEEMNC_293_3	50.9355	210.351	108.283	157.378	279.269	182.729	158.276	286.299	381.453	356.39	124.259
DBLJEKIA_374_3	50.9355	210.351	108.283	157.378	279.269	182.729	158.276	286.299	381.453	356.39	124.259
EDPJEEBL_152_13	97.4245	265.228	188.154	159.987	286.511	298.02	224.669	323.088	377.584	455.858	124.998
DLFDEKGP_61_58	87.2411	251.932	133.563	270.713	318.209	282.453	281.761	294.75	355.033	351.249	125.283
FFMOECEE_231_4	102.556	373.617	208.062	265.025	418.024	377.723	343.744	380.401	484.682	372.931	125.294
DONGBMFP_677_6	16.1153	28.19	37.0724	164.647	226.594	204.148	229.082	291.022	435.512	420.233	126.752
IKDFCCNA_38_4	48.2538	272.253	172.007	226.21	358.655	341.522	331.841	314.406	384.195	486.16	127.565
EENHFHNC_7_21	150.655	214.568	180.442	176.228	259.412	315.495	297.667	342.175	374.543	423.305	127.813
DOCLLKKD_33_18	125.113	352.649	111.523	274.675	430.103	331.747	354.636	425.483	447.215	511.548	129.554
CDMHADHB_13_2	126.728	197.492	135.424	246.088	250.018	218.389	175.082	194.557	301.608	384.488	129.794
LKACKFMG_10_7	149.052	297.38	280.2	272.288	270.914	305.614	285.303	304.634	398.674	367.641	130.357
GGJMJOFG_34_8	149.052	297.38	280.2	272.288	270.914	305.614	285.303	304.634	398.674	367.641	130.357
OHCLFNHJ_60_7	84.6311	319.402	229.477	299.222	363.925	466.103	392.284	415.532	403.298	482.464	134.143
GJBGJFNG_58_2	81.4927	242.559	252.284	220.414	279.587	307.543	275.71	319.695	380.878	432.216	134.735
NDAJAKLO_206_6	71.9173	238.94	126.025	177.795	324.181	248.096	243.756	336.767	403.211	417.511	134.906
ICNECMED_121_17	126.962	242.162	149.639	254.598	264.687	231.907	252.503	283.442	384.765	351.057	135.067
ADFKEOCB_70_1	77.1712	384.029	268.054	284.666	433.514	398.768	367.935	349.965	393.987	318.995	136.13
GNNCBGGM_17_107	156.782	243.252	208.584	160.542	414.053	277.512	345.038	314.265	332.111	414.923	136.165
GGCFKADC_112_11	81.8185	216.639	109.329	149.321	275.478	194.365	150.673	280.821	374.288	320.721	137.027
FIJJPHGJ_266_2	118.078	329.677	209.256	242.415	349.374	297.834	261.375	357.578	403.43	424.052	137.096
OBCMDBHP_52_26	87.7316	308.664	228.296	240.838	284.064	253.95	297.604	367.791	473.452	365.637	137.85
LAMFONBH_15_14	55.2776	183.557	77.8904	84.6582	273.746	188.608	133.775	256.801	369.157	410.4	137.881
MKBBINBF_7_12	55.2776	183.557	77.8904	84.6582	273.746	188.608	133.775	256.801	369.157	410.4	137.881
LKBPNCKB_104_21	124.15	290.261	286.899	283.081	283.529	312.527	298.036	325.031	393.151	397.664	138.663
ABBBLBMD_87_38	124.15	290.261	286.899	283.081	283.529	312.527	298.036	325.031	393.151	397.664	138.663
KFCJGCLI_144_6	183.523	443.969	305.042	340.459	416.129	384.365	416.649	380.418	426.45	341.8	138.818
BIPNPGMJ_333_4	146.833	195.498	189.29	234.651	267.907	215.375	217.058	218.183	307.351	314.89	139.848
CCEEDJDB_69_21	102.733	195.998	112.886	165.165	255.102	152.537	166.568	244.466	334.618	325.401	142.103
BHJKMAJD_15_20	102.733	195.998	112.886	165.165	255.102	152.537	166.568	244.466	334.618	325.401	142.103
CCGMBFFG_428_1	74.5544	260.775	90.0449	134.885	379.42	322.367	307.439	451.415	479.376	439.291	143.475
MFMOEDNK_357_3	74.5544	260.775	90.0449	134.885	379.42	322.367	307.439	451.415	479.376	439.291	143.475
IOIKDEDN_5_14	154.819	241.973	157.511	162.566	254.018	225.087	226.478	282.226	391.413	372.428	143.93
DAIGHAGO_189_9	184.444	465.946	355.491	417.817	431.407	429.671	434.34	416.089	482.633	427.105	145.04
MEBADGCM_64_7	150.909	264.423	201.19	264.43	337.883	263.186	288.379	371.736	443.55	479.486	145.271
EHKJGOEI_558_6	131.271	275.955	334.432	246.92	330.806	263.122	271.161	343.703	354.703	418.676	146.023
CIBCBEEE_16_2	177.352	389.308	213.105	307.839	426.573	409.556	442.361	462.423	477.863	471.588	146.153
CBKCKAFE_6_26	93.3821	253.097	223.803	257.908	309.115	301.586	291.869	346.993	442.093	423.053	146.208
IAKFMJEM_272_2	192.112	270.381	177.27	244.895	246.427	286.766	276.569	318.807	432.509	456.982	146.506
MBKHLEHK_2_181	37.2937	104.163	25.1152	64.3437	281.09	165.686	156.615	286.296	308.985	296.223	146.507
IBOODKDA_8_7	138.125	163.178	145.157	190.739	241.21	229.086	230.14	278.702	311.661	371.413	147.005
IHGNANKF_72_3	66.2231	223.014	184.998	199.839	212.769	256.616	257.899	348.269	371.922	472.975	147.079
DBCOEKGD_3_191	174.958	186.096	151.689	239.772	311.389	224.957	280.081	390.988	460.008	490.639	148.143
OHIALCHJ_181_41	150.076	244.563	198.929	206.174	383.708	253.495	243.133	281.933	346.771	504.395	148.454
GKKEEBDC_22_58	108.808	209.698	116.251	201.974	220.134	191.112	189.268	292.027	354.34	400.317	148.504
PGEEBHBE_8_25	129.751	365.126	339.62	369.727	366.34	383.237	331.446	387.109	435.348	386.029	149.299
HOCLGGFK_69_8	168.842	299.188	211.148	280.766	355.384	325.499	314.532	375.649	461.09	429.642	149.307
EBIPKGNL_1003_4	87.8274	229.542	133.861	207.761	303.876	229.589	249.22	316.046	379.46	415.63	149.665
CHIBKKCF_287_2	82.8238	186.18	133.483	170.325	276.665	214.774	241.036	258.922	311.635	387.314	150.428
LKKEPBNP_155_29	53.8303	237.902	93.6128	99.525	204.121	135.781	152.165	271.737	391.715	439.152	153.061
GNCENCHD_382_8	151.605	226.714	196.153	236.846	256.454	247.143	212.386	296.614	374.506	382.275	154.575
NBONLNAG_30_1	173.211	310.194	286.35	273.713	365.315	332.135	320.22	366.967	432.139	463.284	154.706
GCDCONLL_2_1	84.2489	313.255	162.925	144.286	349.642	266.593	331.463	365.061	447.663	519.552	155.326
FNFNEMEO_143_1	118.841	245.682	207.95	240.459	356.737	260.764	265.977	307.36	387.653	444.288	155.334
GHHMGHBK_13_63	116.896	351.027	177.497	301.365	428.622	346.357	376.949	394.45	469.804	354.889	155.615
FJOFIFII_377_1	99.5412	253.209	199.911	266.305	323.653	278.938	270.494	333.448	426.504	366.798	157.308
GJNODNJA_9_36	131.426	167.662	182.519	170.971	247.117	218.2	194.103	254.014	296.655	361.082	159.152
FCLKNIGA_72_1	109.77	330.819	168.077	220.161	303.902	242.469	270.186	342.406	413.968	418.056	159.787
ELMMPHKD_177_1	103.322	202.437	118.278	177.638	410.415	386.537	337.686	441.618	510.164	473.832	161.642
FOFKHIPA_463_1	202.178	280.895	259.694	321.656	332.149	305.835	316.792	336.795	389.162	436.337	162.426
GBOJGMIE_112_2	265.234	395.023	284.991	388.892	472.325	405.205	415.794	448.205	495.843	391.492	162.485
LDFDGFAA_589_1	76.9825	207.665	119.508	226.846	241.373	196.274	181.488	269.098	350.527	337.415	163.744
OEDHKPFD_80_14	126.269	177.244	158.523	187.751	212.024	190.75	170.214	229.842	334.934	358.792	165.981
PINHJFLC_638_1	105.775	335.852	253.274	287.569	379.488	366.251	425.204	390.446	411.556	492.506	166.32
DCMKIBAL_42_1	131.041	293.951	193.651	292.46	339.848	307.375	299.858	395.028	427.213	475.117	166.859
MHOBFLEE_291_7	93.8687	218.85	196.498	183.563	256.773	247.398	192.607	247.951	316.727	308.774	168.066
ECACJCPL_208_8	83.8669	344.886	241.47	305.291	392.334	315.339	360.688	377.468	461.77	467.997	168.519
MJIPPEME_67_24	162.476	384.455	226.461	340.613	516.942	458.426	472.014	528.066	531.069	396.241	168.546
PEMCANAD_149_7	240.575	369.941	263.901	320.352	416.722	447.516	403.089	448.012	437.441	412.663	168.555
DPBJAADB_32_2	216.116	331.911	253.844	295.121	355.99	348.942	350.316	388.559	449.299	485.617	169.201
LGAOIKBH_41_8	115.204	212.896	200.438	215.073	305.865	261.962	270.601	326.668	484.72	481.327	169.715
AMEDOMHJ_240_4	172.276	279.413	199.331	200.517	327.268	281.405	309.731	276.714	397.371	406.228	169.912
DECBAKBH_301_8	248.745	327.487	260.861	314.769	377.981	336.642	358.097	373.494	424.251	405.704	169.929
CAFPPPBF_6_3	98.9218	187.942	186.938	149.3	224.555	171.264	156.102	235.374	345.426	368.502	170.718
KIPJBGOE_80_4	151.919	193.596	167.355	169.519	193.459	172.351	154.68	201.199	317.066	324.755	172.167
OEEGLEHL_47_2	132.094	266.392	202.893	223.722	298.178	244.195	236.155	316.056	402.122	409.854	172.341
POOKNHCI_177_35	144.74	352.161	252.527	249.153	461.158	297.499	371.528	439.96	495.962	500.322	172.435
FNBCNFFH_50_34	144.74	352.161	252.527	249.153	461.158	297.499	371.528	439.96	495.962	500.322	172.435
ICBCKKKK_56_48	136.83	242.406	173.065	186.925	257.894	189.888	172.569	279.911	344.918	419.938	174.388
PDFOFEJH_146_5	63.2685	362.426	249.665	292.603	386.095	420.09	399.774	439.096	417.287	396.589	174.388
OEEGLEHL_38_28	46.3052	282.87	117.416	163.881	278.241	188.99	212.062	348.533	461.353	469.84	174.91
MJCJCPAN_11_1	87.2528	349.954	293.668	321.471	376.234	336.457	369.169	319.941	418.844	432.176	174.965
AALBNAMJ_5_92	157.34	222.691	165.678	152.522	241.681	197.54	299.628	332.182	348.465	337.268	176.293
FMFMJIIM_115_3	124.878	291.872	203.409	240.525	281.045	282.407	249.763	331.868	432.138	424.951	176.804
ODHOBCAK_18_1	94.3001	303.702	157.519	314.757	366.371	372.535	379.152	388.334	423.761	465.223	177.391
LEKKIAAH_349_2	146.561	275.471	205.356	240.091	372.358	319.894	327.347	376.526	461.479	462.262	178.272
DHLFLHGA_40_1	265.939	321.335	225.317	296.375	325.48	349.906	373.458	399.102	464.433	415.936	179.036
KIEHLOCK_199_9	175.191	374.542	287.385	292.54	421.754	335.189	313.685	400.158	436.017	452.167	179.528
KJBKIOAM_83_4	76.9136	220.574	194.603	167.893	273.476	236.457	236.009	279.505	371.759	455.973	179.703
OOLOLMOA_35_13	76.9136	220.574	194.603	167.893	273.476	236.457	236.009	279.505	371.759	455.973	179.703
LKBPNCKB_34_27	149.412	328.458	265.815	319.363	348.757	332.944	367.318	361.774	401.132	398.173	179.942
ABBBLBMD_107_1	149.412	328.458	265.815	319.363	348.757	332.944	367.318	361.774	401.132	398.173	179.942
LKACKFMG_21_13	149.412	328.458	265.815	319.363	348.757	332.944	367.318	361.774	401.132	398.173	179.942
GGJMJOFG_44_16	149.412	328.458	265.815	319.363	348.757	332.944	367.318	361.774	401.132	398.173	179.942
ICOMKHEL_29_4	142.662	262.692	276.372	279.864	314.893	288.678	208.639	276.753	367.193	282.484	180.455
ABBBLBMD_122_18	100.564	269.228	196.151	236.429	272.947	248.957	285.019	299.994	394.755	392.858	180.85
DLFDEKGP_58_1	136.731	262.69	218.686	217.913	327.199	209.722	232.207	308.771	382.607	449.284	181.982
ENCDCCNJ_59_7	239.522	415.349	238.437	298.848	444.689	378.788	401.479	425.023	483.046	398.442	182.553
LDCPKHLH_26_3	27.3455	101.422	71.683	144.755	228.254	193.999	174.035	245.932	357.514	341.17	182.855
BMLCGDAE_88_3	96.6966	256.171	174.329	257.511	287.59	235.012	232.725	293.557	370.973	415.042	183.609
EHILNAML_112_8	84.2894	251.286	244.41	245.916	238.451	313.33	256.783	299.109	382.604	399.564	184.392
OHMOLDFD_180_5	112.186	330.385	284.571	356.718	355.867	384.084	402.018	434.013	465.34	471.055	184.554
IDKIGBJD_248_9	159.022	458.029	332.67	373.986	472.724	400.277	423.147	474.08	461.947	411.796	185.709
NEFIDIMH_1_8	159.022	458.029	332.67	373.986	472.724	400.277	423.147	474.08	461.947	411.796	185.709
MGGLONMC_56_6	159.022	458.029	332.67	373.986	472.724	400.277	423.147	474.08	461.947	411.796	185.709
CBFAIEJC_14_291	144.345	274.475	270.497	256.264	289.453	324.136	259.933	331.926	433.511	375.012	186.223
PFFBMKHE_122_2	161.739	226.968	211.044	211.737	243.558	222.673	185.331	222.981	324.133	346.941	186.317
PJIGDKCP_9_12	140.256	465.069	349.226	352.053	447.115	390.989	396.768	349.175	439.465	489.404	186.485
NLCOFIOL_215_2	266.484	454.15	409.036	422.967	461.313	437.905	471.878	451.944	493.226	368.998	187.491
NLMDFIEA_365_8	223.89	427.651	316.41	457.539	475.208	452.121	470.677	441.534	474.153	486.717	188.088
DLLABPDM_128_1	54.8489	102.957	107.45	187.055	241.218	212.783	190.875	288.498	349.344	324.382	188.147
ABPACAOB_528_2	120.816	389.97	212.1	305.451	406.849	393.693	407.049	429.695	468.982	443.826	188.453
PCNLCECH_127_1	198.725	420.177	349.364	369.368	413.02	433.075	429.824	402.284	444.596	483.921	188.524
GCPFHCHN_84_3	55.4337	355.387	152.705	190.658	398.872	341.152	314.288	372.748	447.773	485.744	189.503
JLMBNEBE_87_10	147.157	252.109	208.433	213.541	364.667	269.199	289.373	294.009	490.125	440.248	192.291
KIPJBGOE_135_6	228.13	419.304	327.981	344.738	392.124	407.276	419.139	356.185	451.324	432.679	195.055
BIPNPGMJ_283_20	178.022	294.148	178.015	200.385	381.419	301.911	246.703	414.783	443.081	513.348	195.057
DOFEOPKJ_250_5	104.16	328.648	333.91	241.966	456.615	354.093	369.211	381.983	402.355	415.366	195.116
KKNDCODD_100_6	110.435	248.37	182.123	217.076	257.471	195.822	229.43	256.333	383.445	408.504	195.355
LKKEPBNP_148_14	108.063	244.847	200.852	170.271	273.669	204.976	191.923	253.607	327.74	370.162	195.408
CGGEEMNC_101_11	83.937	277.63	168.923	210.402	326.712	257.066	207.193	328.228	405.786	324.945	195.941
CGGEEMNC_506_8	83.937	277.63	168.923	210.402	326.712	257.066	207.193	328.228	405.786	324.945	195.941
DBLJEKIA_14_6	83.937	277.63	168.923	210.402	326.712	257.066	207.193	328.228	405.786	324.945	195.941
DBLJEKIA_439_3	83.937	277.63	168.923	210.402	326.712	257.066	207.193	328.228	405.786	324.945	195.941
KFOBHDBC_709_9	83.937	277.63	168.923	210.402	326.712	257.066	207.193	328.228	405.786	324.945	195.941
MHOBFLEE_144_1	206.638	254.427	261.921	248.334	267.484	257.042	277.464	283.688	365.817	391.732	196.868
IPGEANND_22_159	182.052	230.764	242.669	269.33	290.51	285.999	291.621	288.555	397.493	380.39	197.19
FPDLEAHF_15_3	180.336	340.852	340.175	277.974	404.384	288.014	299.197	388.434	375.222	556.604	197.193
FJIODLBK_15_37	114.209	206.47	193.714	217.058	233.308	210.905	201.209	236.627	307.682	357.053	197.575
LBFMECOL_19_26	95.9285	369.936	297.278	272.428	366.744	365.34	379.863	388.259	462.025	436.328	198.545
JOLIOCDE_30_5	101.959	403.415	202.56	341.448	478.335	431.319	460.289	483.191	499.303	526.16	198.705
DFLBIPPG_17_4	160.272	370.643	249.742	341.794	490.819	429.602	441.004	478.042	508.377	456.423	199.113
KCPDNHAK_70_1	54.7958	303.108	180.883	217.418	363.659	282.641	323.08	219.821	317.209	336.972	199.194
OEFIAKPL_149_3	134.247	235.826	190.798	209.962	267.14	216.262	238.04	304.51	336.46	414.355	199.245
KFCJGCLI_3_9	193.518	448.098	278.597	307.221	377.8	405.077	353.111	448.794	437.895	424.091	199.92
OONNNJMN_37_2	140.327	257.291	194.835	249.102	276.983	286.738	258.455	293.254	340.582	337.646	199.969
ICBCKKKK_79_12	213.026	349.702	253.221	244.425	386.712	374.544	366.11	405.044	490.658	509.836	199.998
MJCJCPAN_418_18	75.6308	324.31	291.972	323.72	342.37	347.555	289.302	321.789	434.018	432.339	201.744
EMBCFOFO_21_18	80.1298	182.633	99.2735	205.974	257.872	204.529	192.782	274.498	361.855	386.469	202.186
HOAEJAAF_48_1	178.91	331.581	188.018	241.229	372.067	243.09	304.01	394.349	406.451	451.462	203.101
NHIIIKLN_113_21	73.4307	187.772	173.732	208.97	191.027	171.785	180.53	235.631	319.521	359.635	203.158
CEIMKNJA_125_4	98.584	184.999	144.599	222.893	267.29	217.734	194.245	264.28	344.287	356.587	204.385
BHGFJBKP_59_23	228.307	431.175	321.201	392.929	417.973	442.283	452.225	413.698	492.05	424.645	205.576
BGLBHDLA_200_1	214.173	297.258	247.567	262.027	275.209	278.624	234.075	343.344	362.163	391.879	206.442
LKBPNCKB_36_29	61.4983	237.857	207.156	299.478	295.897	268.631	279.799	278.959	407.075	409.593	207.344
ABBBLBMD_7_2	61.4983	237.857	207.156	299.478	295.897	268.631	279.799	278.959	407.075	409.593	207.344
LKACKFMG_52_2	61.4983	237.857	207.156	299.478	295.897	268.631	279.799	278.959	407.075	409.593	207.344
GGJMJOFG_94_2	61.4983	237.857	207.156	299.478	295.897	268.631	279.799	278.959	407.075	409.593	207.344
DECBAKBH_103_3	164.264	243.191	235.29	269.766	316.563	281.676	287.457	278.742	401.675	427.415	207.84
FMDDOPJB_118_6	224.018	430.416	367.916	299.636	461.215	403.674	406.276	418.902	465.704	419.303	208.169
EBBODCAE_541_8	170.238	381.375	323.299	337.856	421.83	416.331	405.166	433.468	487.584	492.005	208.986
EMEEGMFL_506_1	175.173	276.16	270.163	237.726	325.28	286.817	308.75	327.529	410.859	430.408	209.066
BKBHMIGP_82_12	203.408	333.26	245.964	246.515	311.316	271.015	306.915	329.588	389.155	424.028	209.467
MFMOEDNK_171_1	158.689	263.654	207.878	294.48	357.621	315.679	318.392	351.695	425.99	412.691	210.417
KOFGBFOK_86_5	109.464	225.674	200.306	162.455	304.237	197.472	229.616	314.54	340.294	436.584	211.302
KDFDCCFH_128_4	109.464	225.674	200.306	162.455	304.237	197.472	229.616	314.54	340.294	436.584	211.302
OICIJIOO_69_5	109.464	225.674	200.306	162.455	304.237	197.472	229.616	314.54	340.294	436.584	211.302
FCLKNIGA_197_6	293.604	340.801	303.255	315.127	430.977	360.81	403.49	415.104	482.955	505.928	211.718
ECACJCPL_140_6	113.859	314.776	237.656	250.133	346.596	260.058	340.48	320.629	342.006	488.169	211.986
NMEKPIAN_724_5	226.219	271.4	185.434	316.988	355.039	336.171	371.39	384.837	461.712	460.25	213.183
KKNDCODD_308_9	142.743	252.194	228.467	232.739	310.235	236.994	220.642	287.9	370.402	376.277	214.321
LMPFGBPF_32_58	223.529	242.892	299.213	254.585	322.121	328.213	279.278	351.211	472.616	411.26	214.453
ENICKNPH_167_2	215.256	330.297	282.74	331.699	344.687	346.848	324.485	318.394	301.843	369.856	214.687
LOEOMKJD_66_19	142.682	392.427	390.341	327.389	412.266	438.211	327.793	396.683	457.426	413.444	214.844
PMJKNAEO_11_39	230.18	294.384	198.741	249.21	276.137	235.007	259.698	302.395	389.551	423.938	215.498
HDMFDFEC_36_4	215.521	266.807	289.438	265.427	329.524	275.616	335.273	341.927	400.507	465.845	217.698
GFAPHGNP_74_1	207.743	370.213	259.72	274.4	404.018	292.532	308.617	406.756	462.106	495.306	217.95
GCMBIIMM_41_6	170.975	303.582	272.423	310.207	293.961	314.337	292.571	244.165	392.745	391.056	217.976
KGPBEPPN_101_4	161.324	270.972	218.322	239.597	349.585	297.716	339.127	332.892	463.072	421.186	218.123
OHIALCHJ_198_27	234.717	371.546	316.643	332.175	405.373	383.159	373.323	435.585	442.524	413.596	218.247
BDOMIJBA_83_6	298.481	362.33	381.466	331.152	405.279	377.932	366.155	404.073	432.086	430.149	218.433
JKANDIBI_209_1	142.104	324.169	225.77	292.25	315.05	286.154	298.466	275.753	399.019	430.434	218.558
FPNGPMKE_98_2	192.819	511.517	444.767	472.979	478.169	491.083	515.651	365.755	474.521	411.303	218.767
MENBPKOE_145_15	263.366	385.094	255.111	365.362	417.438	395.71	379.453	404.388	426.053	434.669	219.387
OGCOFHCG_4_8	206.166	261.591	263.032	272.315	295.332	307.784	308.138	303.614	447.543	418.077	220.016
KAPCIHNN_146_13	150.542	208.53	189.859	239.023	257.382	235.167	249.193	267.315	381.838	316.289	221.361
NJPCPLPI_239_2	242.541	322.499	315.741	305.658	436.338	372.82	352.057	375.123	453.348	483.121	221.655
OBCMDBHP_88_6	236.583	301.376	325.628	281.558	363.399	362.465	355.724	389.798	475.467	457.778	221.828
BALHDFCL_43_14	209.434	368.298	265.685	306.561	402.367	334.129	329.373	407.842	458.256	430.683	222.337
KLODJPDJ_179_2	251.203	434.778	409.918	422.317	449.811	433.705	430.861	420.192	448.653	469.211	222.444
JMMHIICP_242_1	180.082	310.938	267.634	247.675	336.517	279.519	272.632	335.845	391.838	439.676	222.456
JDJMJEBK_91_31	224.5	365.011	230.721	329.022	385.715	355.128	378.391	401.05	441.59	437.523	222.826
EOLDCPEM_136_7	171.798	339.404	219.057	338.248	358.466	341.674	336.258	411.614	453.44	481.567	223.587
POHKCCHO_234_7	171.798	339.404	219.057	338.248	358.466	341.674	336.258	411.614	453.44	481.567	223.587
GAOBNHDM_377_3	190.169	346.707	285.361	268.518	351.998	323.865	307.704	384.564	471.022	468.9	224.384
LDFDGFAA_122_3	246.403	366.436	325.8	288.123	384.697	413.677	346.945	381.055	412.106	382.172	225.193
GFFPLFCF_32_10	197.7	332.206	269.165	298.184	423.355	362.527	342.206	397.094	396.335	483.488	225.257
BHJKMAJD_43_14	177.983	351.251	277.474	336.808	376.506	353.946	365.267	366.212	438.973	421.898	227.177
LCHLHEKD_57_7	131.137	314.512	324.1	351.558	346.644	366.981	323.551	313.79	376.132	422.605	229.421
ECACJCPL_81_21	178.445	373.905	298.107	360.191	369.297	346.272	388.01	373.538	447.499	474.417	229.432
KAONBLHN_159_3	178.945	316.785	249.819	303.242	331.626	373.457	359.354	352.076	397.247	414.575	229.507
HECEMDOC_64_1	98.2337	478.496	252.417	410.856	527.698	408.173	398.095	490.442	507.832	516.224	230.188
BDHJOFGG_53_4	98.2337	478.496	252.417	410.856	527.698	408.173	398.095	490.442	507.832	516.224	230.188
KKKOIOLA_50_5	98.2337	478.496	252.417	410.856	527.698	408.173	398.095	490.442	507.832	516.224	230.188
GIKLDKJA_20_73	49.9482	374.891	284.078	279.541	431.011	372.571	415.442	411.841	457.973	406.755	230.417
EKOJIBFH_130_1	103.019	272.649	165.518	193.006	317.516	264.444	240.352	305.555	389.805	400.951	231.823
CFEKOEEO_124_2	173.901	211.988	208.708	240.248	254.784	224.735	232.569	240.67	393.646	336.244	231.973
KHHHKCJG_167_12	155.702	258.695	250.447	251.313	263.387	244.692	250.87	249.114	372.325	363.097	232.265
PIOJOGJG_3_60	234.8	280.407	230.834	302.526	317.571	253.591	236.7	325.563	401.077	404.883	232.304
EHFDCMEE_48_1	204.092	308.365	294.069	288.354	321.73	276.7	296.023	324.816	414.087	404.24	235.174
IAPKAHNK_99_9	139.865	451.755	372.582	457.147	446.212	473.55	438.988	484.049	493.601	464.927	235.367
KJAMEGOG_506_1	121.578	261.968	246.819	209.261	284.549	277.261	265.332	287.641	380.602	446.702	237.18
BGKBPJDF_40_5	207.496	303.244	282.568	290.837	343.923	295.33	290.328	328.321	393.556	376.847	237.37
IGJLCKIK_7_23	187.18	271.008	235.97	265.971	316.001	283.739	305.413	293.033	398.834	402.845	237.568
HOAEJAAF_35_4	172.035	268.691	198.872	199.095	345.637	364.189	394.074	407.861	497.285	466.442	237.909
MLCBNMHP_99_1	109.51	307.799	213.192	253.174	306.079	297.329	289.783	327.103	416.633	381.928	238.08
OFOBCBEG_49_40	199.938	254.277	254.731	247.741	305.26	306.781	294.828	322.644	519.458	451.267	238.345
EBBODCAE_222_1	204.301	386.167	393.997	391.969	411.261	388.553	394.719	417.925	466.657	461.592	238.719
CBOPLNHK_17_3	280.827	475.485	402.967	426.495	500.57	477.377	475.36	479.919	514.414	357.99	239.793
APPKEMID_21_6	136.973	327.57	290.877	266.812	423.044	318.127	333.63	317.56	389.077	477.054	240.555
HDEKGLIK_70_6	262.353	396.034	296.948	351.312	453.614	399.841	422.419	481.066	500.64	501.287	240.649
GOGOMFGK_302_3	146.875	320.245	263.225	251.805	347.448	315.829	276.12	360.741	374.258	424.449	241.16
GOGOMFGK_34_1	146.875	320.245	263.225	251.805	347.448	315.829	276.12	360.741	374.258	424.449	241.16
GOGOMFGK_351_1	146.875	320.245	263.225	251.805	347.448	315.829	276.12	360.741	374.258	424.449	241.16
GOGOMFGK_643_1	146.875	320.245	263.225	251.805	347.448	315.829	276.12	360.741	374.258	424.449	241.16
NBPCDCCG_13_19	201.976	277.929	227.916	277.872	361.24	292.933	320.719	371.983	433.888	476.539	241.266
OIOLDIDN_201_2	178.646	362.335	269.213	262.262	405.23	349.84	356.608	408.325	440.366	504.873	241.281
FFDAKDOA_35_1	309.489	448	366.631	359.495	469.055	477.159	464.021	406.358	413.361	469.212	241.501
CKOFCMJB_774_6	206.032	253.961	216.973	244.086	301.844	301.351	294.695	272.978	412.747	501.107	241.614
BDNAFLFJ_21_2	125.047	305.476	226.254	251.138	266.375	223.455	251.606	296.282	400.37	424.454	241.761
NKNCIDFI_9_15	271.974	305.991	287.353	314.241	323.248	289.097	324.944	340.419	413.248	408.142	242.694
ECACJCPL_167_10	104.326	333.692	320.409	306.151	348.578	366.061	417.676	369.038	430.844	477.375	243.001
AGFGDEPP_3_140	207.958	263.546	260.988	299.722	325.751	289.167	301.391	328.92	419.39	389.412	243.894
NNIFDBFB_89_14	144.532	454.995	450.206	401.862	444.665	411.706	393.169	438.976	525.334	410.921	247.389
JDCFMPNP_82_41	196.671	303.954	318.723	313.192	341.281	340.689	307.812	358.59	463.473	475.673	247.416
CFOIEDKB_34_33	196.895	264.537	262.817	260.961	299.86	267.907	266.364	288.309	391.84	380.333	247.604
KKKAIPPD_1_144	232.187	419.268	375.997	364.578	459.062	439.711	438.147	449.902	491.872	501.445	248.031
CKBFPJAI_14_38	213.964	321.287	303.954	271.46	345.574	338.496	343.248	302.899	359.024	413.782	248.245
FDOHJKJH_447_1	207.577	398.387	261.424	308.34	469.28	344.713	405.471	484.456	460.169	550.919	249.572
HOJMOMBC_212_1	238.376	307.224	273.082	295	342.614	342.142	335.626	365.225	412.775	446.403	249.79
ABIMFLDF_43_23	192.117	310.602	268.092	288.312	381.025	313.299	342.415	356.651	442.326	469.939	250.779
FNDHDDGH_29_37	122.723	393.924	333.049	396.732	416.9	376.334	401.269	423.998	486.227	450.393	251.207
FAHBNHCL_40_4	233.805	312.063	249.324	303.618	351.949	276.05	266.397	323.481	423.941	439.929	251.758
FHCMHAMK_493_4	218.707	280.205	191.555	333.439	313.085	310.488	304.697	325.135	402.744	409.107	253.474
DAMCAHIH_329_2	218.707	280.205	191.555	333.439	313.085	310.488	304.697	325.135	402.744	409.107	253.474
OHFHPIDA_260_4	218.707	280.205	191.555	333.439	313.085	310.488	304.697	325.135	402.744	409.107	253.474
MJHGFBCG_110_1	325.405	424.195	302.846	374.682	475.999	447.501	433.786	440.456	490.955	428.767	253.615
CJICECBE_205_10	109.983	266.718	214.716	226.597	260.682	247.273	262.407	251.131	371.69	317.377	254.143
GKACCAFP_42_26	190.765	276.076	246.106	249.714	312.308	281.061	257.96	337.395	388.679	354.557	254.336
LPLOOJEN_16_16	198.377	221.814	190.091	179.914	236.443	245.857	255.483	246.612	356.164	334.56	254.611
FCLKNIGA_129_4	114.275	243.939	211.047	230.986	266.172	279.131	250.595	295.091	371.989	379.698	254.914
AHMCFDPC_20_41	316.732	383.486	343.948	360.418	442.902	392.904	361.111	458.472	486.071	523.309	255.602
CENODMGI_218_3	224.18	312.4	293.085	284.98	313.798	291.087	287.629	334.619	415.912	416.655	255.871
HKJMHKLB_6_15	154.047	211.132	153.234	229.951	319.654	277.049	270.609	341.621	376.43	448.432	256.43
LEFHGJPA_256_1	206.715	313.936	297.983	280.83	335.172	270.969	262.097	339.935	400.465	427.888	256.526
ECPJPLJJ_27_4	129.488	455.403	373.799	417.212	452.389	455.341	398.641	423.246	498.749	322.2	256.855
HPDNPIEA_429_7	160.29	432.256	257.586	301.661	474.827	444.806	423.35	459.208	505.14	456.819	257.241
COHBNLED_219_1	126.176	366.181	328.128	284.926	328.761	371.832	351.056	367.105	425.308	427.632	258.284
LDCPKHLH_546_5	199.229	373.66	273.069	289.324	431.246	353.129	366.577	428.784	472.026	461.392	258.349
EMEEGMFL_620_3	197.61	273.077	264.971	234.463	330.771	256.451	298.771	330.303	395.753	433.529	258.509
LKIEJCHL_455_5	396.683	479.09	433.569	431.905	503.146	468.763	468.328	493.665	526.47	431.713	259.837
NPEJHEFM_40_5	268.382	354.649	371.234	354.165	397.087	359.658	337.179	377.448	416.897	407.642	260.07
JGCEHHJG_78_4	351.344	411.444	362.526	356.515	413.114	369.752	380.78	389.072	502.538	503.482	261.421
JFGKALPH_415_7	205.321	426.217	295.492	442.053	443.9	411.134	438.523	469.859	491.149	537.598	262.121
CMAAFGAB_20_20	189.564	417.435	331.695	382.016	445.097	414.964	389.756	401.697	472.1	490.481	262.617
KIEHLOCK_114_5	272.486	364.245	324.397	359.847	356.538	357.689	366.049	355.566	424.88	441.623	262.98
BMKALGPG_1050_1	228.35	401.811	299.138	349.503	385.151	403.803	438.449	384.156	435.11	440.659	263.833
KFOBHDBC_243_3	237.683	306.916	279.471	346.055	344.47	339.457	352.486	370.382	409.792	393.825	266.625
DGAMHEBP_69_12	282.458	404.021	277.422	313.479	409.303	350.045	403.81	452.608	491.534	514.366	266.679
EMKEAJEM_402_1	209.13	311.255	289.039	332.161	361.131	325.184	318.313	350.148	419.494	407.8	267.208
LKNDKLPM_270_12	191.355	309.998	262.161	319.006	434.832	334.25	311.953	346.032	370.464	463.951	268.009
BGMMDEHE_30_1	239.981	480.292	394.86	447.072	468.85	469.365	470.159	493.547	506.153	473.085	268.192
IAAIGDBD_705_6	294.126	376.56	332.593	369.192	402.98	365.354	365.625	366.896	423.716	478.388	268.484
NDABMHGF_582_8	126.173	368.063	323.113	302.593	401.437	330.538	227.464	346.857	391.713	462.555	268.885
DFDIHNMG_507_18	126.173	368.063	323.113	302.593	401.437	330.538	227.464	346.857	391.713	462.555	268.885
NKOFHIIF_319_2	126.173	368.063	323.113	302.593	401.437	330.538	227.464	346.857	391.713	462.555	268.885
HEEDOPCH_84_9	152.087	247.218	190.779	198.066	251.963	291.337	256.171	291.398	446.194	408.577	269.102
FAGMIBAH_22_1	164.754	348.316	358.626	297.673	374.521	329.202	363.86	373.502	457.128	437.961	269.143
BHGFJBKP_44_1	200.418	295.043	275.901	321.673	339.464	304.978	305.612	315.91	444.617	370.406	269.871
JHHPGEIM_124_3	317.541	404.726	364.858	397.008	445.155	438.761	447.503	477.914	494.653	537.245	270.506
EBIPKGNL_1627_3	134.147	243.517	198.648	233.625	322.397	291.175	292.19	311.792	398.162	441.445	271.302
CGGEEMNC_290_9	225.605	330.26	322.018	355.633	392.03	384.746	391.541	384.774	459.87	446.683	272.327
OHIALCHJ_27_1	238.618	341.894	307.312	306.455	370.426	300.188	293.017	362.666	418.282	419.04	272.525
MDJGNOFL_42_6	221.179	459.687	332.715	427.883	484.845	436.695	468.27	439.369	473.264	471.718	273.013
CIJEKMCO_476_2	323.954	451.229	403.191	374.288	483.37	437.283	427.306	450.223	493.627	505.144	273.545
DMCDPPBI_541_2	212.144	319.974	255.045	300.611	355.971	300.945	306.398	350.231	382.402	452.094	274.309
GCMBIIMM_31_8	240.689	256.644	251.451	313.461	254.983	300.791	320.661	340.343	387.724	488.367	274.339
KKNDCODD_310_3	210.379	332.118	281.442	332.273	365.972	313.122	267.201	359.212	416.128	463.834	274.361
PNKOKCJG_51_3	245.82	280.108	281.583	288.351	289.752	276.086	269.759	301.371	405.244	416.02	274.752
OKNDCDBL_338_2	110.203	319.265	291.705	288.881	423.802	385.287	387.125	383.08	457.57	430.52	275.002
FDIMNBAG_431_12	143.189	271.845	238.847	313.052	401.822	361.155	316.475	401.114	434.406	513.776	275.603
KNGHPBFF_75_4	261.426	438.524	226.278	289.129	500.664	374.315	456.117	486.398	510.541	525.239	275.807
HGFDKNKO_232_2	292.474	342.19	291.494	326.558	364.846	397.728	402.014	389.369	455.171	478.299	276.416
MJHGFBCG_103_18	197.503	316.309	251.314	323.848	357.886	351.201	356.429	343.635	466.273	409.818	277.491
DHLFLHGA_706_1	123.649	301.715	198.937	250.009	330.086	329.288	293.242	313.442	410.881	389.62	277.741
LEIPLLPH_107_7	284.479	498.367	289.068	428.806	519.258	453.725	434.919	429.607	452.489	505.205	278.911
ELFKHDCH_188_2	125.515	342.305	235.071	261.12	294.469	278.123	299.954	341.014	429.16	464.931	280.392
AAIIPECO_18_127	158.665	399.741	254.538	323.007	448.63	382.029	414.757	447.113	456.336	465.639	280.785
JKANDIBI_210_26	294.567	411.376	403.455	409.403	410.399	434.644	436.272	429.739	513.729	439.837	281.009
EMLCJMHO_99_24	247.919	383.03	268.158	361.594	381.894	360.254	361.635	406.711	466.698	493.524	281.676
NIPKMEBA_19_15	325.924	407.101	341.591	348.54	403.791	385.863	377.316	398.502	467.641	460.182	283.559
GMOEOBNB_68_6	137.006	465.142	322.627	400.015	481.105	427.365	425.197	455.606	471.889	352.633	283.816
OPFOICGM_290_7	192.957	435.314	309.237	395.421	495.22	497.507	504.906	487.021	487.654	429.626	284.021
BPIAAOIK_33_20	144.253	297.974	251.262	252.812	316.112	267.168	273.737	303.333	381.339	375.702	284.397
EMAHDGMJ_55_26	144.253	297.974	251.262	252.812	316.112	267.168	273.737	303.333	381.339	375.702	284.397
DPONBGFN_78_39	144.253	297.974	251.262	252.812	316.112	267.168	273.737	303.333	381.339	375.702	284.397
LAPKCFCO_130_4	252.225	423.367	330.814	371.638	397.322	415.045	397.115	402.981	459.663	401.403	284.648
IKDFCCNA_57_1	195.272	354.782	230.747	335.217	388.276	351.897	372.129	391.262	467.07	458.422	285.146
GNCENCHD_91_7	191.64	409.325	359.815	326.975	456.791	363.815	410.257	442.029	460.928	452.721	285.371
LKBPNCKB_107_1	264.781	393.765	319.979	347.265	418.837	396.075	417.929	406.844	507.965	491.901	285.565
BFAFEAIL_253_1	239.727	389.45	324.882	346.866	373.141	352.731	330.894	402.324	476.694	431.927	285.623
POOKNHCI_289_17	273.697	447.823	357.335	411.77	455.035	386.822	410.218	458.082	469.385	456.138	285.918
FNBCNFFH_357_11	273.697	447.823	357.335	411.77	455.035	386.822	410.218	458.082	469.385	456.138	285.918
BECGIJIG_9_1	267.576	307.566	278.434	297	311.826	313.393	292.977	318.74	405.329	422.265	286.011
GMCODDEA_7_50	261.203	318.925	294.563	303.646	337.614	340.013	322.334	373.321	449.895	428.92	286.174
HENIIIJL_33_9	295.846	344.812	307.975	284.585	353.417	367.148	394.475	391.814	427.354	427.85	286.929
GNKANFNI_95_11	145.38	211.167	214.234	220.793	263.129	257.319	237.426	238.949	363.198	372.959	288.007
PDMGNGAF_190_2	145.38	211.167	214.234	220.793	263.129	257.319	237.426	238.949	363.198	372.959	288.007
APGDIBME_9_11	145.38	211.167	214.234	220.793	263.129	257.319	237.426	238.949	363.198	372.959	288.007
MICOHLPA_59_3	247.285	376.971	366.564	339.833	413.976	349.251	362.563	386.929	482.526	431.515	288.36
MLCNNOGE_24_21	266.039	334.05	303.725	311.249	355.734	334.636	325.262	350.007	446.556	423.608	288.533
JLJPOILO_303_3	245.935	324.276	271.919	342.026	360.759	340.06	356.325	391.208	472.47	436.963	288.686
DINCPFGH_5_20	276.37	520.034	401.508	392.979	489.584	433.449	436.227	464.284	485.817	458.014	288.794
IIHGGKOK_93_20	289.909	411.26	408.27	458.135	425.91	430.326	400.581	408.864	462.664	436.833	289.212
IPACGEIK_67_26	243.56	459.111	409.803	400.071	461.9	438.546	445.95	428.459	463.925	532.538	290.065
BFAFEAIL_334_5	158.154	325.436	239.949	290.766	324.272	351.372	373.348	395.731	488.077	513.853	291.476
CFOIEDKB_189_7	164.55	433.405	303.972	404.055	422.43	378.968	377.761	416.44	499.733	494.544	291.531
LDFDGFAA_305_10	315.619	398.211	369.118	390.398	458.925	448.444	463.195	489.928	476.586	520.016	291.612
GCPKHDHJ_83_1	258.704	344.442	351.32	325.925	390.814	310.645	314.476	410.663	404.271	436.485	292.821
JICMBPMM_160_18	289.729	409.212	385.403	461.623	442.957	425.472	399.821	450.644	472.394	423.306	293.474
BGEJPLBP_11_87	122.254	226.623	205.248	267.512	330.24	317.479	305.006	349.417	399.536	421.11	294.066
OKJDKIPL_9_5	218.705	301.051	269.396	304.642	376.306	385.254	396.551	389.969	469.806	463.43	294.202
KCPDNHAK_6_38	428.228	472.684	476.809	486.351	478.208	481.069	479.55	479.799	468.869	497.896	294.218
IBFOMGMI_46_30	361.543	439.071	303.601	396.496	458.97	443.255	426.994	453.616	498.734	487.741	294.558
OFGAFGID_228_13	275.756	340.751	318.238	341.713	381.119	335.521	348.032	375.303	439.485	471.244	294.741
AMGCNGIF_413_1	260.768	348.173	274.624	336.77	413.747	350.745	331.808	397.38	419.713	455.546	295.056
MNIOLPGK_20_7	196.992	347.111	316.785	368.007	370.993	357.426	356.325	394.073	435.498	448.299	295.084
ENICKNPH_135_6	131.04	331.728	203.385	215.723	334.497	303.877	302.759	336.793	412.16	348.579	295.27
POHKCCHO_1_10	269.029	404.808	346.543	360.691	393.991	435.288	421.31	441.298	484.483	478.675	295.756
BDOMIJBA_111_10	222.898	399.597	351.273	353.817	386.008	352.748	378.095	401.125	462.932	394.175	296.06
IPACGEIK_69_8	181.25	473.062	376.362	416.204	477.995	413.542	422.479	422.57	489.642	376.873	296.354
CFBDOOPH_456_2	211.884	323.975	307.206	284.134	363.015	273.876	290.8	338.409	386.081	502.299	297.682
JEICAJEH_27_102	432.209	427.932	447.309	461.698	454.529	462.682	458.903	475.978	513.434	465.963	298.31
IGGOJNFL_101_2	219.074	336.279	260.008	285.076	355.919	291.413	274.675	328.287	420.508	405.385	298.334
MAHBBFHA_31_8	219.074	336.279	260.008	285.076	355.919	291.413	274.675	328.287	420.508	405.385	298.334
NLCOFIOL_636_5	331.465	455.365	383.553	444.632	447.676	437.07	434.772	452.55	479.986	481.353	298.532
PHLOBIOC_141_4	248.846	412.312	344.085	398.209	420.865	410.875	440.413	456.128	504.409	520.251	298.989
IMEAMOFF_109_4	434.628	430.105	432.968	456.541	454.212	460.842	460.394	476.983	517.792	466.164	299.041
DEJCOLOP_35_3	251.954	326.551	266.472	343.672	392.485	378.776	396.532	392.037	446.397	461.764	299.427
LKBPNCKB_240_1	265.416	462.312	460.863	470.252	473.31	465.137	472.352	485.531	512.151	521.065	299.719
OONBPIIP_11_4	326.144	363.402	377.039	373.245	423.222	413.42	414.793	405.513	499.099	477.636	300.015
BJFOMLKG_81_3	287.307	391.304	366.337	384.946	395.846	390.26	406.216	388.946	494.592	459.611	300.291
DPHDEEHI_52_2	257.888	417.883	319.307	407.8	382.263	420.512	455.17	444.867	450.814	475.089	300.386
GPLJCPAO_100_1	375.784	409.716	377.972	388.809	469.113	478.66	445.545	473.17	502.663	508.255	300.406
HJAPGIAM_58_1	255.546	447.977	399.195	440.171	432.471	460.953	454.117	450.298	478.738	433.657	300.466
JFGKALPH_53_9	187.9	439.422	270.976	269.72	435.38	341.59	381.27	425.964	471.031	507.802	300.47
KCAABIEO_290_1	187.9	439.422	270.976	269.72	435.38	341.59	381.27	425.964	471.031	507.802	300.47
LJPEBJAM_137_1	284.838	424.237	269.034	397.789	480.417	493.605	432.967	487.447	486.594	460.394	300.655
LJPEBJAM_187_9	284.838	424.237	269.034	397.789	480.417	493.605	432.967	487.447	486.594	460.394	300.655
HENIIIJL_156_7	187.232	443.952	445.406	453.784	476.858	427.556	445.492	447.91	495.725	475.027	301.456
DNALNJHC_97_4	226.076	369.631	297.056	369.957	381.741	349.597	346.897	357.289	445.149	441.697	302.923
KEIMIPLH_326_7	152.617	321.526	235.004	264.258	308.401	298.728	262.116	338.013	429.048	381.361	303.639
ALBGKPPL_388_24	380.025	421.923	301.433	385.301	411.283	432.446	403.663	456.476	479.298	490.88	304.965
IPKLMCOG_56_22	216.805	292.845	302.694	281.313	384.662	383.077	349.532	347.886	418.671	406.457	305.008
ALJMBEPD_170_9	284.345	484.782	406.412	476.452	490.794	472.023	486.787	468.627	462.727	484.976	305.735
LKBPNCKB_222_3	240.448	321.711	245.109	275.109	327.337	275.258	284.335	320.467	381.887	399.098	305.944
ABBBLBMD_104_2	240.448	321.711	245.109	275.109	327.337	275.258	284.335	320.467	381.887	399.098	305.944
LKACKFMG_19_32	240.448	321.711	245.109	275.109	327.337	275.258	284.335	320.467	381.887	399.098	305.944
GGJMJOFG_17_21	240.448	321.711	245.109	275.109	327.337	275.258	284.335	320.467	381.887	399.098	305.944
LFCNJEPG_34_26	300.669	435.969	403.967	416.253	425.962	410.55	382.417	439.148	492.132	435.791	306.318
NJPCPLPI_314_6	185.588	288.049	298.774	313.716	365.328	360.845	324.276	345.163	436.927	433.982	306.357
BFHHFIMI_202_8	283.972	374.509	373.405	373.68	429.433	401.842	405.772	394.52	469.504	460.659	307.068
FCLKNIGA_179_1	278.358	349.198	343.169	321.47	374.154	316.886	315.504	356.341	438.711	432.49	307.969
PILMEDLM_205_10	260.096	348.243	347.696	338.572	353.029	335.003	336.352	336.922	433.058	425.073	308.141
ECPBKFON_125_5	197.393	415.245	370.107	339.165	375.516	388.111	396.182	392.163	495.197	436.191	308.812
CFPHHOAB_24_1	368.275	477.169	402.036	457.482	456.33	433.133	463.444	463.633	500.823	499.197	308.985
DPBJAADB_41_1	345.426	380.342	327.503	333.263	463.409	417.32	408.956	458.584	488.917	506.449	309.161
CENODMGI_20_1	234.301	366.559	323.338	324.138	386.695	336.416	354.207	387.869	464.739	461.651	309.196
BKBHMIGP_30_95	219.487	319.314	285.296	300.521	358.296	300.517	326.787	351.365	427.332	444.419	309.323
DBCHONDG_144_3	407.17	479.612	457.311	453.043	491.463	457.94	463.507	483.696	510.527	494.532	310.544
EKNKAGOK_539_2	231.155	459.166	405.317	424.105	470.918	478.053	450.651	445.753	501.597	475.159	310.872
ANCDLGFE_9_6	254.725	371.017	340.536	364.559	384.997	379.843	362.752	384.443	466.459	475.512	310.957
OLACNJPO_151_9	336.624	463.558	425.001	491.403	485.803	472.686	472.408	462.651	479.797	500.68	311.231
OFOBCBEG_40_178	198.95	477.244	296.671	455.38	504.429	474.788	492.036	477.673	497.1	486.615	311.309
NGMOPKMC_108_7	220.879	335.58	344.472	314.366	351.186	350.885	333.486	381.208	442.115	472.079	314.57
BKNOFKLA_118_1	237.444	355.034	418.257	365.667	459.728	381.308	413.062	403.861	438.611	438.773	315.566
JCMCOKNO_551_1	299.875	372.455	363.932	388.102	432.399	391.652	408.717	406.952	490.765	457.817	316.177
EMLCJMHO_60_2	315.859	377.266	351.942	350.77	388.801	355.099	373.959	398.743	433.372	381.569	316.263
BIGHILKH_204_5	228.845	401.475	351.924	384.571	464.896	476.353	462.415	490.266	496.266	500.218	316.289
FHCMHAMK_82_16	129.172	332.775	238.123	272.096	429.148	353.796	379.704	400.449	435.406	528.25	316.434
HDNFIEHE_34_12	264.75	336.918	276.793	344.259	365.03	339.38	348.848	360.378	456.635	458.305	318.977
NFNJAJMK_17_1	245.258	356.452	340.231	349.086	373.782	340.053	338.171	355.749	447.31	425.046	319.169
IKNLBCIC_18_79	219.773	422.497	350.112	371.791	428.578	385.768	384.68	449.656	497.822	518.537	319.288
DHIBOGDD_169_1	337.689	431.712	406.224	408.498	466.453	450.674	417.906	458.315	506.865	510.657	319.582
GNKANFNI_17_14	203.583	366.406	319.665	384.365	448.856	438.684	428.208	421.035	489.162	459.94	320.041
APGDIBME_1_14	203.583	366.406	319.665	384.365	448.856	438.684	428.208	421.035	489.162	459.94	320.041
MBJKJAIA_613_1	377.897	497.709	478.811	472.682	496.557	473.015	478.465	484.075	505.934	486.388	321.899
GKEFNFJJ_191_5	156.207	344.469	266.124	283.778	382.593	380.087	344.926	360.031	420.832	445.451	321.946
ICBCKKKK_185_44	296.301	418.911	321.444	396.3	491.401	438.164	419.499	467.012	475.841	527.324	322.878
LAJLOBNE_215_6	250.348	384.454	346.628	313.751	394.267	356.822	360.768	371.849	432.894	482.98	322.994
JKANDIBI_46_7	294.86	395.226	330.636	353.07	419.577	367.603	398.354	359.619	422.728	471.268	323.217
ALECFFGP_94_4	295.201	323.269	294.042	336.705	376.156	357.466	358.949	379.663	437.581	482.288	323.922
BMNDMLLO_81_4	193.8	300.252	270.745	349.42	365.746	316.021	358.631	326.652	417.889	432.056	325.314
LFKANOBG_147_1	171.545	373.404	369.135	372.809	395.945	373.108	394.495	407.613	465.956	454.669	326.085
CHIBKKCF_249_4	379.268	433.73	365.427	376.025	443.031	438.918	472.274	466.795	499.662	514.669	326.226
NKOFHIIF_531_9	154.633	412.343	302.075	304.414	422.199	336.915	329.554	368.796	439.736	486.936	326.565
CICNOPNC_148_2	226.009	449.269	333.159	425.088	423.653	462.12	462.302	465.054	487.402	473.069	326.939
BLKNPGAP_110_15	97.5445	369.648	285.905	250.302	406.532	346.628	347.332	383.985	464.695	518.882	326.962
JEGBJGEC_124_10	103.766	377.238	216.787	271.911	361.432	353.07	390.23	429.202	494.839	493.655	328.189
NLIOJFFK_44_39	441.287	471.762	378.646	449.077	469.498	466.708	479.563	492.458	497.014	510.822	328.781
FFNJLNJA_18_67	392.952	450.031	394.316	419.121	451.332	431.35	434.102	454.784	508.726	510.055	328.819
BMKALGPG_1031_4	330.709	452.277	348.009	398.156	404.126	396.846	376.956	403.431	457.597	496.802	328.924
LHGKDENN_98_19	467.231	486.076	489.354	463.324	498.771	476.222	445.902	475.167	456.077	462.538	329.213
IDKIGBJD_168_5	171.195	291.687	248.908	217.404	299.381	304.679	309.405	345.868	482.707	431.78	329.46
PJLGNEKC_56_9	335.47	420.787	413.988	393.692	439.872	421.116	394.353	448.044	487.343	501.053	329.934
EAHMDHCB_21_1	219.988	396.568	371.248	365.25	421.675	434.484	425.147	425.03	500.563	442.64	330.687
OHAGCPAB_196_4	341.89	390.756	345.897	418.899	436.16	421.402	391.551	428.028	492.965	463.448	330.689
EBJGJGPE_487_2	265.113	365.573	347.921	340.162	392.596	345.396	360.995	379.844	450.625	453.541	331.959
PAGHHCMK_39_5	89.471	426.318	248.931	344.403	389.865	339.678	342.905	394.644	489.875	487.394	332.732
LALGEODK_15_62	248.709	463.905	412.752	448.8	469.057	436.226	454.886	476.633	501.708	413.964	333.067
OLHBDDCL_19_1	348.09	422.023	389.079	419.627	399.911	391.03	395.875	402.115	491.611	437.613	333.213
FJIODLBK_50_111	319.715	379.819	375.551	370.372	406.598	404.576	412.055	410.775	494.024	486.77	333.99
FGBPHCAI_72_17	354.12	352.11	317.921	366.326	381.155	375.241	351.391	375.294	441.464	439.881	334.062
CNCNCCNP_227_4	273.361	422.38	333.894	400.592	444.882	452.759	464.159	464.743	510.937	504.403	334.633
EIKHOBMN_34_12	409.917	487.545	416.682	461.525	448	461.156	483.719	456.423	484.914	510.709	334.664
EOOHJCDJ_283_4	255.097	375.428	349.892	342.839	377.829	367.197	347.135	362.482	440.517	458.078	335.375
OKHNMCAF_31_64	230.937	391.756	367.719	403.149	487.736	511.382	516.796	486.919	508.818	529.131	335.724
KIMHDIKC_13_7	190.917	469.692	313.413	375.449	453.843	456.599	484.415	494.029	521.886	482.649	336.182
BBBCDLJB_456_9	277.916	326.263	307.971	333.91	355.594	309.731	301.466	345.636	443.279	429.643	336.227
NKNCIDFI_428_1	283.622	395.731	269.665	319.785	430.837	362.539	365.515	412.235	483.567	469.593	336.332
HDCNPNCJ_28_16	285.352	448.74	398.747	483.616	446.287	459.866	449.657	443.304	472.268	473.102	336.866
GJNOLOFI_197_13	284.512	378.998	313.645	391.463	394.064	369.513	400.761	384.56	463.949	455.876	338.786
NNENBOCK_77_7	179.444	302.809	259.044	224.165	311.682	306.34	313.986	350.523	489.156	434.361	338.962
NEFIDIMH_38_28	179.444	302.809	259.044	224.165	311.682	306.34	313.986	350.523	489.156	434.361	338.962
MGGLONMC_44_9	179.444	302.809	259.044	224.165	311.682	306.34	313.986	350.523	489.156	434.361	338.962
ICNECMED_168_11	358.558	376.485	400.296	388.865	399.54	398.51	416.011	413.648	506.739	458.808	339.068
ADJEFGIL_9_6	284.965	354.369	331.967	324.297	384.239	383.154	358.626	391.538	507.892	465.719	341.487
JECBHHKC_163_2	53.4931	384.688	104.83	214.871	363.213	350.621	369.082	459.957	511.749	526.388	342.11
JIPOEFDI_23_2	285.308	465.784	416.148	444.374	490.477	456.908	447.253	451.885	501.133	444.61	342.462
ENCDCCNJ_257_3	293.626	366.979	316.87	374.39	427.356	415.28	415.051	418.893	475.913	476.247	342.791
JCAIBNCO_74_3	245.837	369.591	399.439	367.363	405.814	392.018	372.651	416.668	465.127	474.312	343.26
HAEKJFGP_78_2	415.116	503.002	401.371	501.991	516.142	505.817	503.413	507.818	503.758	492.165	343.482
ELAIDHFC_18_1	272.95	379.505	397.736	368.456	406.388	364.777	387.62	393.953	473.751	437.946	344.076
DFDIHNMG_192_4	299.914	412.113	392.798	380.763	402.99	427.456	405.444	437.434	520.596	463.641	344.943
NKOFHIIF_752_3	299.914	412.113	392.798	380.763	402.99	427.456	405.444	437.434	520.596	463.641	344.943
OOCMFLME_58_17	259.768	377.846	372.543	355.466	398.921	402.664	380.074	390.816	480.135	462.313	345.075
LBJGNDLM_58_1	204.335	381.49	325.91	308.702	361.867	370.696	364.47	395.961	436.682	374.149	345.099
DCMKIBAL_34_5	185.916	436.329	362.406	411.64	487.432	460.305	449.659	486.843	513.44	488.277	345.52
FBCGENOP_346_3	319.229	485.829	436.24	448.282	474.425	457.505	461.499	457.772	477.727	467.736	345.978
CPPEEGKI_126_3	290.901	406.429	328.336	417.705	478.955	487.798	508.513	467.387	493.603	513.779	346.257
PHKBGOOM_74_5	277.982	412.736	283.815	406.086	477.972	446.246	427.488	455.087	500.263	515.856	347.372
KNIBKCOJ_192_2	75.4707	218.858	241.454	248.363	366.658	356.28	388.511	409.75	499.695	534.242	348.557
LHGKDENN_42_7	406.214	427.913	366.272	404.232	458.681	417.926	440.509	429.466	504.259	453.298	348.678
FNJEANDP_364_3	235.991	304.291	305.087	346.262	364.154	374.431	353.852	375.516	453.037	461.038	348.845
NBHHOGLK_65_2	376.355	438.229	451.21	438.452	458.015	432.575	444.027	443.707	498.938	510.6	349.202
PMJKNAEO_8_21	368.681	294.003	339.557	389.823	437.916	478.113	512.682	482.878	489.979	500.507	349.43
NKNCIDFI_598_9	271.733	324.345	325.329	338.448	373.846	326.259	322.767	354.229	424.695	406.571	349.791
LKACKFMG_27_37	335.549	421.179	399.423	396.574	429.842	418.839	383.426	361.844	469.469	436.109	350.177
GGJMJOFG_53_10	335.549	421.179	399.423	396.574	429.842	418.839	383.426	361.844	469.469	436.109	350.177
LKBPNCKB_239_10	328.339	420.88	397.145	392.764	428.895	417.254	381.817	354.969	465.698	432.243	350.551
PJACAEJC_217_1	341.156	392.236	388.13	390.049	398.949	368.44	376.132	383.792	459.746	449.501	350.794
HNCLEMDB_146_13	220.562	356.746	259.938	502.656	421.877	434.457	423.818	420.981	490.967	505.861	351.293
ICNECMED_121_9	368.142	425.483	402.319	450.649	417.586	440.229	359.609	436.821	481.081	483.362	352.323
MDJGNOFL_149_1	340.539	456.06	421.227	429.989	445.395	434.205	387.709	416.131	476.615	433.205	352.977
PCNLCECH_92_1	362.947	471.024	453.687	436.171	417.466	462.084	430.444	441.635	474.145	539.751	353.162
EHKJGOEI_468_5	312.928	382.656	323.834	371.382	402.555	387.774	412.938	423.331	459.312	481.343	353.462
NDFDGGDH_68_23	386.525	451.458	439.883	420.732	450.844	459.14	439.303	458.157	497.391	505.088	353.58
PMJKNAEO_6_36	249.621	348.639	300.218	327.806	398.089	353.134	335.249	358.682	447.39	453.147	354.484
PNCLIAJG_8_2	181.953	348.439	305.351	363.456	391.1	335.619	341.202	366.467	463.623	462.874	354.489
FPKJGNPI_412_3	274.398	380.243	356.521	326.722	408.495	400.271	341.768	422.431	453.887	465.098	354.885
DBCHONDG_295_6	271.717	429.912	380.089	389.916	462.393	427.081	448.766	455.161	497.16	496.473	355.424
IAKFMJEM_183_8	305.251	371.133	323.788	434.537	418.655	424.487	436.32	472.383	492.815	477.098	356.169
FKKLMBGH_13_122	268.413	404.062	353.277	343.223	387.547	342.017	326.011	346.554	456.476	417.09	356.207
AALBNAMJ_30_8	281.036	443.982	397.036	400.02	447.322	415.462	408.099	440.072	491.287	466.225	356.376
HOOJLFPK_26_13	258.345	396.501	324.744	374.181	415.431	373.904	387.715	401.172	443.28	448.78	356.996
ABPACAOB_232_5	339.589	453.252	424.835	486.14	483.669	485.362	471.721	474.817	490.362	527.073	357.428
BIGHILKH_237_1	321.738	478.358	421.745	412.957	483.671	459.502	416.558	446.522	455.749	482.205	357.471
LDFDGFAA_297_3	316.175	433.164	425.322	425.043	451.798	428.256	428.519	443.475	478.271	486.376	358.124
APLIPKFB_18_25	271.149	333.055	339.708	370.779	396.709	398.267	386.267	396.699	467.873	466.049	358.503
LAEAKBMI_238_1	183.136	379.45	340.38	357.521	423.564	392.422	371.14	392.695	454.268	481.296	358.993
MJHGFBCG_160_37	122.519	353.504	284.623	261.054	339.806	331.579	310.492	379.563	425.109	355.107	358.999
LHGBMGDM_406_1	292.889	483.645	389.91	425.114	501.965	481.898	496.547	489.754	524.069	512.337	359.413
HBGCNCHA_7_5	368.457	410.707	347.232	375.962	454.055	419.28	421.543	442.674	525.561	483.053	360.119
GGCFKADC_327_1	339.894	456.681	402.433	408.703	406.558	430.844	380.255	474.817	486.725	495.971	360.16
EIKHOBMN_3_1	204.885	478.758	430.035	488.31	482.714	501.252	465.508	518.541	511.491	478.032	360.573
IHHJCMMD_9_4	251.376	429.214	448.309	449.414	470.048	445.984	461.374	432.969	497.968	501.855	360.661
FMNJNAMI_146_6	420.072	442.368	440.747	446.556	459.081	459.22	444.701	453.936	500.389	480.537	361.404
LNHIFBOF_91_5	302.306	452.175	412.465	387.617	495.337	512.528	498.39	503.051	518.315	500.607	362.297
LFKANOBG_139_10	397.871	463.376	434.598	473.647	459.902	433.134	446.936	454.149	482.206	479.131	363.301
HDEKGLIK_228_3	335.149	477.232	341.455	466.046	512.242	483.369	470.978	476.021	499.704	514.968	366.177
KFOBHDBC_513_2	409.547	471.55	432.506	474.411	470.633	462.652	472.826	479.721	503.002	525.863	366.266
IPCMLAMI_131_12	397.352	427.412	415.291	452.95	466.492	448.674	424.137	444.708	483.637	477.611	366.988
EAHMDHCB_70_30	262.86	450.341	380.468	384.167	463.111	407.69	414.376	445.547	482.129	509.192	368.221
FFGAEJMC_46_75	262.86	450.341	380.468	384.167	463.111	407.69	414.376	445.547	482.129	509.192	368.221
KHHHKCJG_227_1	480.292	474.285	473.731	490.429	495.2	491.358	472.429	486.956	497.168	511.423	369.013
EHKJGOEI_17_2	354.731	451.141	453.481	441.625	466.384	443.32	428.198	432.441	522.706	503.246	370.143
AMHNPNDE_87_5	312.954	487.913	413.661	407.72	455.506	445.392	432.119	462.044	507.352	470.813	370.199
JGAODFDO_14_2	307.876	416.21	451.487	389.181	454.18	418.079	417.133	442.312	452.902	516.527	370.577
BKLBJKCE_140_5	231.593	474.275	289.646	338.882	466.366	410.03	412.688	470.766	451.971	518.681	370.793
FPNGPMKE_109_4	319.174	443.712	453.805	441.016	443.891	429.955	435.976	441.593	469.943	543.639	370.797
AOLGDHFD_212_11	339.501	360.474	327.029	366.261	397.734	369.348	339.49	350.282	450.582	438.038	370.923
FIJJPHGJ_138_1	332.694	359.334	364.826	403.973	421.198	414.446	410.072	408.841	484.631	488.316	370.951
EKBDCPHF_24_14	348.976	400.706	362.888	362.289	413.252	376.57	374.634	390.052	479.087	472.136	371.65
EJEDHMNO_255_1	432.866	454.669	467.787	446.392	468.511	456.912	447.243	459.851	464.797	464.809	371.949
KOOHGOLM_320_1	437.472	458.553	449.527	440.518	469.24	451.587	460.232	469.108	499.545	451.83	371.977
JCKFNMMM_90_1	333.87	458.466	369.616	421.688	500.725	461.275	456.855	479.263	497.706	502.133	372.176
JDINJJPO_7_2	250.885	395.468	384.343	353.157	391.783	389.977	367.316	390.207	451.898	428.754	372.25
GAFJMEOH_68_7	269.222	464.053	410.325	441.607	448.428	461.339	471.282	452.893	511.761	498.686	372.409
KKKAIPPD_16_2	279.8	382.424	367.363	376.189	401.396	366.735	344.147	398.39	465.836	457.519	372.861
LLAKNECE_83_2	305.886	444.933	326.489	385.378	437.63	443.944	444.478	447.749	502.991	512.912	373.221
AMCEHCFD_139_45	289.925	361.944	343.693	360.544	381.098	375.219	390.867	419.44	479.105	499.123	373.226
KNGHPBFF_207_14	289.925	361.944	343.693	360.544	381.098	375.219	390.867	419.44	479.105	499.123	373.226
KDPMIDBH_236_2	219.441	427.473	454.722	440.92	436.597	430.772	424.34	431.845	504.792	436.06	373.855
PINHJFLC_508_5	317.739	357.244	360.979	376.854	377.776	360.651	351.616	360.253	448.092	459.721	374.108
AMGCNGIF_35_5	336.627	382.333	324.321	392.541	431	438.397	438.331	435.239	473.443	476.153	374.274
MJNBCPKI_33_10	251.405	469.819	351.487	392.406	432.59	386.208	403.682	515.793	538.397	537.937	374.3
NNIJCGEL_214_2	273.471	429.08	447.899	469.534	419.22	459.098	449.885	423.676	461.834	465.054	374.323
NNIJCGEL_267_22	392.938	407.205	399.463	403.072	424.488	421.917	340.892	427.136	475.465	479.906	375.494
GEAAAAEN_30_30	253.557	468.058	426.537	417.662	458.668	410.007	408.154	451.496	514.419	483.285	375.952
FLFHMAHC_168_4	350.872	464.423	400.785	460.06	423.127	450.402	409.835	457.258	467.613	488.848	376.233
PCFAOBBO_332_1	283.127	435.534	372.196	421.194	437.239	423.134	377.88	395.708	414.094	504.589	376.309
INCGMNIA_335_1	334.636	453.091	460.42	442.29	444.125	438.799	439.046	442.627	468.294	539.624	376.381
MHOBFLEE_127_3	381.379	479.669	430.571	432.929	470.436	459.27	451.096	464.376	482.527	469.868	376.791
ICBCKKKK_253_5	378.087	404.238	377.829	406.49	446.603	415.76	387.144	425.893	494.012	474.604	377.291
PCFAOBBO_29_1	305.213	434.986	393.383	428.104	478.528	487.627	468.07	508.062	468.867	518.963	377.473
JDJMJEBK_126_3	381.676	483.449	530.632	435.352	460.415	448.872	455.289	482.089	482.835	421.51	377.51
HNCLEMDB_201_2	332.801	528.828	507.625	489.842	523.289	498.85	509.272	475.206	512.019	521.071	377.627
NKNCIDFI_259_2	312.867	348.441	378.411	367.094	394.312	358.839	348.975	379.031	453.601	435.339	377.697
IAJGHCOB_30_5	290.094	384.49	294.186	429.209	415.56	411.841	418.469	413.865	471.193	488.266	377.817
DHLFLHGA_687_6	302.392	390.946	370.012	342.952	401.009	384.362	370.922	407.167	503.834	494.943	377.93
NCDAIAKF_74_2	374.892	520.208	500.606	490.196	507.507	482.687	480.85	504.334	508.442	475.109	378.074
KLFLDMCD_69_3	283.54	433.822	342.332	390.931	448.462	411.485	367.168	421.288	498.347	456.673	379.973
FGBPHCAI_87_37	290.64	474.729	456.15	426.681	477.536	447.077	471.394	459.863	496.079	492.061	380.023
AMOJAIOH_19_73	290.64	474.729	456.15	426.681	477.536	447.077	471.394	459.863	496.079	492.061	380.023
FJOFIFII_351_1	234.3	456.239	431.467	438.809	476.665	455.971	439.696	466.644	511.5	507.274	380.209
BMNDMLLO_474_2	318.573	359.772	365.808	371.932	399.869	381.759	386.788	372.209	477.663	406.329	380.74
PCIMOJGB_114_30	301.951	374.043	383.325	351.065	421.241	407.077	427.626	412.219	480.605	484.668	380.988
CICNOPNC_108_13	322.649	463.477	431.341	425.744	483.54	504.303	493.067	500.637	500.121	515.774	381.363
NGHILOBA_32_8	302.957	421.973	368.526	420.798	447.626	415.198	433.23	417.143	460.939	484.532	382.542
LFICFLKJ_70_19	283.869	439.644	403.654	443.949	430.494	432.071	439.205	435.281	487.368	489.859	382.928
EFPKCKDP_19_38	357.981	500.683	356.773	403.726	498.467	467.32	472.964	454.165	484.775	510.325	383.571
MLCNNOGE_47_19	355.472	400.285	400.348	420.586	429.708	432.158	443.946	429.017	507.699	472.965	383.59
NMKPEHHP_83_5	262.363	387.709	383.138	387.672	373.234	415.462	412.303	397.552	486.051	471.887	383.85
OKKCHLFC_609_6	393.789	436.157	438.834	425.645	455.172	429.374	446.845	451.404	466.371	499.743	383.916
GGCFKADC_281_11	414.848	462.222	438.339	475.435	452.029	477.607	442.154	471.501	477.033	487.062	384.56
FGBPHCAI_21_16	396.785	477.57	507.556	467.986	478.356	452.453	474.979	489.359	468.03	445.778	384.917
AMOJAIOH_90_18	396.785	477.57	507.556	467.986	478.356	452.453	474.979	489.359	468.03	445.778	384.917
EACKFKNK_88_3	339.901	417.257	413.936	387.958	463.257	412.138	426.529	437.442	475.746	500.942	384.924
GOPPLFKP_39_28	365.883	477.414	404.293	445.972	466.002	469.761	499.491	482.721	517.359	511.995	385.186
GFCMJPMJ_158_5	303.754	417.98	373.691	387.006	416.38	398.541	380.449	410.46	473.573	475.518	385.224
LHGLAGHD_6_47	429.179	441.539	437.759	416.099	472.432	449.291	467.486	459.245	492.859	488.553	385.766
BIPNPGMJ_161_2	299.594	419.959	394.9	378.33	460.534	454.119	432.778	427.399	464.493	512.81	385.79
BKLBJKCE_204_14	371.04	457.109	454	461.368	470.184	462.905	476.843	439.099	481.912	480.242	385.99
CLBBIEOL_24_3	316.495	446.953	339.622	462.294	459.009	414.262	414.702	445.674	503.964	470.712	386.046
OHMOLDFD_363_3	316.495	446.953	339.622	462.294	459.009	414.262	414.702	445.674	503.964	470.712	386.046
KCHELPBI_263_5	302.461	378.479	363.961	357.884	441.861	421.059	485.603	455.764	501.727	496.341	386.213
HKHLFAFE_360_1	244.595	418.331	347.066	349.918	429.051	393.125	394.205	399.981	482.239	462.473	386.302
IAJGHCOB_138_6	367.406	416.659	391.08	418.793	437.919	437.182	434.932	436.551	489.516	447.709	387.175
KJBKIOAM_80_27	307.763	370.089	337.884	386.413	375.217	369.258	330.713	355.066	505.329	452.765	387.373
OOLOLMOA_57_9	307.763	370.089	337.884	386.413	375.217	369.258	330.713	355.066	505.329	452.765	387.373
FADKJNDK_87_1	353.014	426.803	414.703	437.027	427.319	400.596	405.303	419.673	500.598	443.643	387.697
OLFOFOJF_94_3	414.64	496.153	478.511	476.48	517.032	483.986	482.303	520.815	514.687	463.017	387.95
EMAKPJIN_100_1	330.78	405.956	335.24	394.007	469.129	420.136	399.976	473.806	501.819	519.326	390.206
PEMCANAD_78_1	316.814	350.904	333.902	373.038	373.228	373.998	349.532	383.178	438.729	458.197	390.76
OONBPIIP_332_2	440.348	461.206	454.72	484.593	511.27	507.429	515.298	504.624	501.153	495.308	390.79
DBOFCDMG_63_27	491.483	497.191	497.382	495.274	502.455	483.231	495.495	499.593	507.95	486.855	391.261
DLFDEKGP_30_27	335.401	421.419	396.149	427.926	463.442	429.313	458.964	448.483	487.01	505.5	392.484
HGNBCPJM_10_2	384.32	512.955	518.861	503.175	510.943	494.035	497.205	508.151	500.044	469.587	392.988
EBJEFPEO_57_42	304.71	405.135	377.151	391.902	466.054	446.674	432.931	482.653	479.855	504.43	393.185
EEOPACND_278_7	399.134	402.345	397.252	434.841	433.495	449.11	439.3	448.651	503.427	503.852	394.312
FLKMLDCN_24_1	307.178	454.823	445.965	378.438	456.824	426.461	432.722	437.202	478.653	492.361	394.592
ODLGHPJG_124_1	371.768	374.67	378.915	381.187	408.775	414.184	439.585	430.07	470.034	483.704	395.178
APLIPKFB_158_9	291.207	383.135	373.388	353.604	447.413	379.915	400.138	435.519	469.987	504.675	395.859
NKNCIDFI_641_3	203.68	519.511	396.056	488.583	516.569	470.339	503.452	512.776	501.625	499.236	396.417
CICNOPNC_2_7	358.035	456.332	365.12	395.581	460.981	431.851	430.772	448.401	449.315	515.184	396.771
FGBPHCAI_57_34	395.229	404.588	411.1	427.321	421.905	425.011	440.088	435.57	508.184	505.404	396.801
PPLLNGHE_295_7	331.687	444.839	434.873	413.588	449.892	427.39	430.718	459.65	496.07	485.802	397.165
HJJGMEJB_29_35	258.999	391.7	336.548	378.615	415.864	416.161	434.819	433.419	455.784	492.25	397.398
ADKCALKC_66_49	309.361	403.368	369.252	413.456	452.605	461.916	445.114	450.435	474.805	459.855	397.686
DGAMHEBP_134_33	226.444	429.549	417.617	353.9	439.373	412.865	404.713	420.946	464.792	480.578	397.999
OONNNJMN_99_4	226.444	429.549	417.617	353.9	439.373	412.865	404.713	420.946	464.792	480.578	397.999
LJALBDND_235_2	104.665	418.554	384.653	380.688	413.947	452.929	473.551	415.621	451.537	458.369	398.339
MPHHIGMO_368_2	317.476	466.372	466.188	447.905	476.084	443.411	449.967	444.885	480.044	491.581	398.704
KOOMOCIH_110_11	388.619	422.293	412.154	422.978	440.854	424.914	419.971	427.596	492.764	468.089	398.841
IEAPBGPM_57_17	377.312	483.151	476.171	448.487	493.649	479.729	485.164	489.956	505.51	517.277	399.83
NFGOFIFO_555_5	408.183	418.026	405.783	410.667	459.172	426.703	416.575	444.167	487.341	488.834	400.158
FAKNGFII_286_15	338.327	421.833	350.873	411.647	434.604	421.117	328.18	389.433	484.667	474.658	400.601
JOHHCMNB_98_3	332.005	427.24	466.384	437.413	446.21	484.537	472.415	497.008	480.596	529.226	401.181
NLMDFIEA_264_40	410.197	527.782	510.183	504.791	516.919	505.509	538.875	479.652	508.509	498.13	402.372
PNPOMJDI_39_42	410.197	527.782	510.183	504.791	516.919	505.509	538.875	479.652	508.509	498.13	402.372
NDACLIJG_25_1	227.401	450.235	397.351	442.637	457.444	467.196	443.787	439.554	475.405	456.621	402.569
JDPKAENK_43_1	381.498	437.118	434.448	431.745	446.051	451.869	447.893	427.147	480.086	485.216	403.064
BIPNPGMJ_299_11	336.426	413.103	381.268	400.651	468.079	418.125	419.281	429.945	490.594	509.339	403.197
EJJLEDJN_69_24	380.576	457.488	462.212	447.874	495.651	429.67	450.156	469.8	495.578	520.564	403.604
FBCILAEC_311_1	319.015	342.376	329.852	396.254	414.416	394.976	389.456	422.823	456.254	451.145	403.81
OAGAJOKM_21_2	431.036	470.622	479.824	465.878	482.347	478.708	470.101	483.317	493.147	491.437	406.349
AAFKEBIM_2_1	354.565	395.573	366.885	384.663	409.004	366.842	338.072	345.754	451.103	474.692	406.772
FPPHCGEG_33_6	278.258	351.165	364.392	352.798	380.829	395.583	379.377	381.144	502.012	441.107	407.338
OEKGDMPL_93_4	430.169	450.513	408.318	470.189	442.273	459.617	451.787	488.317	468.023	515.336	407.673
GNJEFLLD_1_7	372.461	484.686	459.972	448.575	464.382	455.081	437.849	454.263	496.142	496.156	408.43
GKAAFCEO_41_2	385.147	425.981	411.947	408.305	482.987	437.415	432.209	453.076	504.522	506.957	409.157
GDAKIHJJ_73_7	385.147	425.981	411.947	408.305	482.987	437.415	432.209	453.076	504.522	506.957	409.157
CGGEEMNC_525_3	489.691	498.828	492.375	497.625	496.013	499.69	495.535	485.052	507.41	498.294	409.954
HLAJGKCK_275_1	237.015	371.103	351.599	361.185	412.721	416.275	388.446	363.949	428.23	480.308	411.145
CBENGHKH_14_6	433.478	447.944	392.353	467.499	453.178	442.169	426.54	436.746	487.673	501.443	411.356
EKNKAGOK_127_1	400.274	485.424	476.594	470.207	492.351	474.373	481.384	479.76	503.412	493.243	411.517
CCGMBFFG_278_1	382.988	485.727	445.201	432.01	479.35	465.515	472.684	477.278	489.063	452.447	411.633
MFMOEDNK_33_10	382.988	485.727	445.201	432.01	479.35	465.515	472.684	477.278	489.063	452.447	411.633
LKAFJBHK_115_11	382.988	485.727	445.201	432.01	479.35	465.515	472.684	477.278	489.063	452.447	411.633
JLLMDFFJ_93_4	493.358	507.492	492.444	513.919	503.004	499.942	508.341	507.348	506.418	504.789	411.828
DKEELOGD_101_1	409.516	457.802	444.027	450.92	445.689	463.146	464.621	468.232	491.558	485.305	412.138
JFOHPMHI_2_50	395.261	491.907	476.654	494.125	513.672	509.623	504.464	506.292	508.875	496.044	412.819
IMEAMOFF_65_8	333.889	432.912	414.696	437.997	437.71	427.054	441.02	444.868	483.051	467.695	413.936
HIDEMPIF_85_5	288.724	461.953	406.006	389.558	438.294	425.888	386.587	443.686	441.959	511.951	414.326
DEJCOLOP_140_2	405.102	481.256	492.12	457.949	502.526	454.776	478.711	481.587	491.167	467.562	414.801
BFHHFIMI_47_36	421.682	477.779	478.895	484.99	486.533	479.009	480.173	476.767	517.522	494.93	415.313
ACLCOCJL_35_2	459.809	473.736	484.654	477.738	496.6	479.783	484.185	495.303	502.578	509.297	415.53
LKLMGDAM_276_3	283.728	448.092	380.14	431.635	447.599	467.397	454.615	449.838	515.653	502.513	415.634
JKANDIBI_255_24	362.198	372.52	390.184	410.64	413.591	395.329	401.433	408.882	479.251	461.034	416.93
PBILGAIH_41_11	416.026	460.891	458.047	456.968	482.195	477.009	483.118	471.442	503.73	465.056	418.056
PBENHFOC_28_3	257.841	447.946	437.924	464.584	477.382	444.993	450.235	455.36	505.411	505.088	418.089
MLCMMGOM_281_2	384.003	494.042	498.426	498.791	491.62	505.831	508.362	503.252	501.913	512.022	418.33
OEDHKPFD_18_7	455.133	475.163	466.63	463.606	477.122	471.805	457.317	473.963	498.285	477.051	418.517
ICBCKKKK_199_14	455.32	454.713	486.083	481.01	489.119	462.257	476.817	496.673	524.359	503.079	418.556
DCCNGCIG_157_1	350.996	405.006	395.188	396.331	429.602	401.439	411.293	424.981	441.716	472.787	418.86
GMKLPHPK_131_1	428.697	465.311	465.296	479.173	487.613	452.677	463.628	494.513	489.7	503.679	418.881
JCAIBNCO_404_1	428.908	436.482	441.066	456.93	459.711	460.83	443.521	456.07	491.251	504.939	418.927
CAOEPHBC_50_28	336.932	433.259	428.988	427.11	466.54	446.914	462.668	439.76	513.423	489.727	419.512
JFPKPEDE_140_3	357.661	482.679	450.869	463.474	465.958	472.674	480.623	483.906	506.987	486.342	419.929
CDDIELDI_355_2	458.902	483.549	458.705	480.59	498.339	503.094	504.757	471.95	482.594	461.54	422.078
EMKEAJEM_818_1	364.437	458.142	424.861	439.366	474.946	457.1	452.035	459.682	500.169	511.814	422.406
BFHHFIMI_89_18	369.167	393.49	405.341	425.383	421.651	421.31	418.589	414.979	478.388	465.357	422.705
ODODKDLJ_218_4	387.255	460.268	442.685	453.721	465.491	447.357	446.369	458.637	495.641	502.58	423.91
MNFECHNJ_130_5	293.954	398.088	356.986	380.065	424.695	416.171	385.436	400.488	460.523	434.429	424.032
CBIJBIGH_205_1	435.401	457.82	457.551	433.554	465.144	464.999	476.491	478.84	483.057	506.34	424.17
ODLDNGCH_165_1	419.441	458.335	466.745	462.529	510.057	475.989	482.445	490.996	501.795	470.839	425.445
FKABDIKP_362_2	351.886	435.252	442.345	444.853	434.445	430.447	422.304	418.014	484.612	474.242	426.046
OFOCLOHL_62_5	416.172	432.277	438.587	430.418	445.65	432.863	417.791	438.74	483.901	480.329	426.485
LFICFLKJ_179_2	425.306	483.284	420.19	453.855	473.103	455.143	447.153	463.26	485.442	504.951	426.663
LPEMMCJN_72_9	432.735	482.325	478.245	485.851	503.302	493.115	490.472	496.345	500.56	498.341	427.092
CDPKENHP_22_95	449.755	490.507	494.675	496.524	507.008	502.859	502.937	491.3	490.368	510.81	428.257
GPNBCOBB_395_7	333.983	440.554	406.242	407.539	447.173	423.403	425.087	433.974	486.086	502.162	428.351
FCJLPJOL_15_2	391.141	456.366	454.211	462.553	448.251	445.529	446.159	453.687	467.373	435.067	428.857
EFMPONMI_139_4	411.551	458.85	456.465	449.598	482.052	473.644	470.593	477.265	505.231	490.735	429.579
GPLJCPAO_22_4	458.269	498.317	432.102	495.914	510.197	501.883	489.764	506.542	508.447	500.777	429.772
KFHHGAEL_135_13	430.908	496.827	418.101	492.312	503.628	489.952	480.147	488.489	491.373	501.376	430.265
ICOMKHEL_90_71	454.386	489.539	483.051	467.883	497.893	478.265	476.28	493.049	503.414	509.11	430.856
NNMJOBBE_330_3	389.667	447.248	414.23	427.88	436.481	442.231	440.935	449.272	509.008	478.36	431.091
HPFIMPEI_29_9	309.848	445.519	417.906	412.037	467.248	419.509	421.443	492.128	510.167	522.839	431.276
EMJIGOFO_76_6	309.848	445.519	417.906	412.037	467.248	419.509	421.443	492.128	510.167	522.839	431.276
LLAKNECE_92_16	339.85	452.663	409.554	423.393	428.952	445.692	437.852	395.411	491.891	441.716	432.151
IPAJDFGG_28_4	391.639	427.139	421.708	423.5	439.329	446.524	429.689	457.709	498.332	469.28	432.207
IBPAHCCO_16_24	402.775	448.348	445.018	475.675	467.961	479.488	455.352	449.277	484.537	490.934	432.342
FFNJLNJA_17_33	400.564	464.612	437.755	459.008	441.014	441.592	433.716	445.262	448.104	464.675	432.359
OHEAOINH_50_13	442.397	466.27	458.86	459.463	481.783	470.89	463.616	471.237	512.662	512.968	432.651
EMJIGOFO_95_12	490.791	490.733	496.506	500.939	484.186	500.015	498.449	483.149	504.69	493.813	432.696
NLCOFIOL_694_2	328.324	473.114	441.877	406.603	478.394	460.818	454.69	490.514	516.305	514.151	432.972
FAKNGFII_173_3	333.012	441.358	397.648	379.542	443.339	426.239	438.702	434.21	457.973	468.53	433.132
JGCEHHJG_140_15	522.986	511.886	502.483	507.591	510.637	500.558	506.414	507.176	508.818	515.294	434.139
CENODMGI_110_1	344.993	452.01	419.151	409.148	472.058	453.092	433.691	470.582	496.066	508.818	434.274
BGMMDEHE_282_2	359.837	477.281	473.985	446.622	488.896	472.023	487.262	482.886	501.489	497.344	434.731
DHIBOGDD_272_33	470.29	511.395	516.597	504.205	516.495	511.956	508.426	501.759	506.425	501.631	434.802
OINKMAKN_13_57	498.827	499.858	516.874	509.162	505.702	503.053	506.312	510.445	500.632	511.251	434.894
OAFPEDIB_12_79	395.385	469.706	440.101	441.115	496.938	478.293	485.134	480.107	501.352	506.5	435.955
LGMPKPMI_54_17	395.385	469.706	440.101	441.115	496.938	478.293	485.134	480.107	501.352	506.5	435.955
GACEDKPE_101_11	381.67	427.829	380.485	393.882	419.225	421.284	393.108	437.075	484.736	498.542	436.206
NLCOFIOL_491_6	464.055	449.125	448.766	455.411	473.833	444.697	445.542	452.448	493.637	493.181	436.53
PKGDLEHC_372_1	378.691	452.353	442.071	446.332	436.509	447.292	436.015	444.666	517.482	496.248	436.707
JIPOEFDI_98_9	276.47	446.919	470.635	467.371	435.897	458.983	467.731	464.678	515.138	504.804	436.837
PINHJFLC_167_1	377.912	491.275	486.874	463.208	500.121	489.533	478.164	494.683	523.699	496.714	437.119
HDNFIEHE_42_14	464.437	457.722	472.872	446.311	474.197	486.886	477.103	501.301	522.044	522.542	437.586
NPMGFPNF_391_1	439.456	484.327	451.446	461.887	475.32	475.107	450.309	466.778	492.292	492.722	437.928
NCJJNLBN_63_47	458.092	504.608	500.451	474.003	504.13	489.386	484.825	506.726	498.033	508.069	437.938
OENFBOHI_142_5	403.812	518.194	496.045	512.427	517.137	510.818	519.956	506.428	509.544	511.801	438.396
GEPOGDIE_192_2	352.403	352.563	374.217	392.265	359.368	418.22	426.974	426.417	508.346	467.013	438.761
CPPEEGKI_116_6	419.987	443.129	407.645	443.09	448.272	444.536	447.9	433.269	470.793	478.808	438.764
APGNHLOD_309_3	484.576	483.208	473.763	497.304	495.189	480.023	496.031	492.44	513.152	510.936	439.352
LFFIDLNF_58_1	385.098	412.322	390.896	404.446	407.776	405.271	390.772	400.022	487.306	458.661	439.503
EMLCJMHO_136_9	438.175	496.748	465.191	482.4	492.308	491.627	484.637	485.369	509.828	504.541	439.636
PINHJFLC_811_1	361.764	467.134	471.932	450.517	468.48	481.311	473.786	469.264	492.369	502.353	440.474
DOFEOPKJ_441_2	410.808	477.683	438.305	481.674	485.677	483.763	493.456	485.873	505.699	491.765	440.872
JNFGIEIN_123_9	445.265	484.235	464.857	477.525	489.786	485.202	489.423	487.966	505.734	499.558	442.218
OONNNJMN_333_1	434.606	480.257	464.605	446.455	478.773	459.221	480.888	484.421	488.647	495.095	442.322
LPFNNGLO_89_27	473.043	474.874	457.754	478.673	486.395	464.363	475.535	477.972	513.802	502.866	442.477
EHIJNLMB_129_1	448.587	482.272	475.41	473.143	487.815	485.134	492.453	487.941	505.661	513.53	442.538
DAKCOGMA_68_1	392.943	483.21	477.292	472.776	498.528	473.979	464.81	463.393	501.265	504.984	442.672
MGENFGIA_106_67	255.412	490.29	455.577	450.696	499.458	489.648	481.653	487.584	492.068	477.57	443.56
KKGMKDHN_19_77	433.38	466.163	465.511	465.025	479.676	468.123	467.726	467.784	501.433	487.132	443.732
MKNJNPBE_3_144	343.169	463.681	395.889	476.586	475.349	436.943	452.125	457.708	508.325	500.133	444.529
MENCFBOC_703_3	462.752	511.482	436.63	478.393	494.938	495.158	457.584	504.81	503.295	507.728	445.768
JGCCPAEM_81_39	362.96	510.306	463.64	467.75	487.658	470.066	383.782	485.958	526.295	512.958	448.121
LEIPLLPH_294_3	362.96	510.306	463.64	467.75	487.658	470.066	383.782	485.958	526.295	512.958	448.121
EAOJADEF_75_2	385.087	446.626	424.994	487.703	480.562	475.881	469.696	474.535	517.786	474.39	448.224
HNGGJNHJ_165_36	268.679	493.429	477.784	452.138	511.937	489.365	483.902	495.779	496.17	499.108	449.623
NJMACCPO_14_2	432.761	482.218	455.611	483.91	487.391	489.3	496.199	487.163	491.823	503.693	449.929
DOCLLKKD_81_10	398.352	486.652	486.968	475.606	455.85	475.685	478.557	483.773	512.843	513.158	450.209
PEMCANAD_54_27	224.28	414.953	371.391	398.707	420.649	420.546	410.156	390.782	493.715	434.346	450.315
EBIPKGNL_428_1	368.532	513.188	410.984	506.325	518.185	510.625	499.91	485.688	509.186	479.701	450.482
LHGBMGDM_329_1	371.135	455.794	437.515	434.201	461.333	443.874	451.304	435.528	491.896	497.221	450.787
AODPIKDL_63_2	418.363	465.917	466.451	463.899	478.958	472.67	479.895	484.516	513.066	488.056	450.906
JBPFJJCB_238_3	461.374	496.346	480.836	490.993	507.016	504.596	502.993	502.791	519.391	517.01	451.721
CHIBKKCF_79_3	411.332	468.148	453.715	468.226	488.698	459.025	463.088	472.799	510.474	516.197	452.232
FDIMNBAG_320_4	348.766	515.275	464.249	510.82	513.548	513.442	496.881	501.482	506.77	489.022	452.408
HENIIIJL_349_2	458.677	477.066	482.843	478.483	491.486	476.562	480.421	482.229	501.596	507.214	453.047
ACLCOCJL_40_18	414.5	490.864	469.008	477.479	481.992	465.047	459.251	479.407	508.631	494.88	453.576
EKBDCPHF_146_9	442.81	471.533	446.907	476.682	501.816	505.128	487.333	487.484	494.77	476.055	454.454
ELMMPHKD_187_4	442.81	471.533	446.907	476.682	501.816	505.128	487.333	487.484	494.77	476.055	454.454
LGAOIKBH_111_14	462.037	486.802	485.627	482.814	506.233	506.835	485.589	509.852	494.23	483.896	455.38
MKNJNPBE_3_214	376.074	456.07	457.925	440.389	469.646	469.467	461.878	437.257	497.252	463.421	455.493
NPEJHEFM_245_4	403.55	486.166	450.459	467.496	490.118	482.819	492.528	488.65	514.955	492.554	455.558
HDAGIOGN_501_3	286.98	417.53	357.345	419.499	503.508	491.433	471.559	500.45	520.868	498.136	456.877
DECBAKBH_326_2	453.958	488.899	480.094	473.931	477.375	474.784	482.237	483.522	491.824	504.484	456.894
FAGMIBAH_35_30	457.731	470.798	457.547	484.13	472.79	468.053	454.678	477.945	527.749	496.228	457.079
HECOAHAK_64_96	470.165	481.036	477.565	477.32	490.671	475.088	470.697	481.67	509.728	500.627	457.453
JBOAIABN_11_44	468.379	499.211	476.782	488.054	510.9	495.352	498.379	497.434	503.733	517.785	457.724
NMKPEHHP_293_1	407.884	403.281	401.422	432.6	438.986	415.282	406.083	415.08	475.97	471.623	457.805
GHHMGHBK_162_1	490.759	483.973	471.464	492.107	483.437	496.134	451.225	486.545	497.346	501.018	458.111
EJHIJDLC_56_26	358.398	470.094	372.636	463.406	502.28	495.095	469.304	493.134	499.98	510.018	458.346
EHKJGOEI_547_4	484.782	490.72	466.565	493.287	492.544	491.579	490.699	479.705	497.003	514.131	458.478
MFBIBGIB_76_1	344.37	466.754	438.391	452.621	454.283	467.636	483.011	477.394	516.683	457.91	458.7
FILNCIPO_574_2	441.392	505.128	459.174	471.929	484.869	473.46	472.968	484.598	507.605	521.64	458.877
PODDHOJH_80_9	451.731	490.967	447.802	467.266	486.784	471.082	470.908	487.469	500.965	518.333	459.076
FGBPHCAI_30_60	446.638	483.973	454.976	469.566	491.207	476.2	488.168	486.898	519.708	493.916	459.275
GFMOCMNL_256_9	387.75	451.327	474.356	452.954	480.392	471.505	478.67	464.469	510.578	502.233	459.416
MENCFBOC_739_5	458.331	478.331	471.645	492.898	490.621	471.807	481.233	476.272	503.611	512.57	459.985
EFPMGGGC_95_2	177.832	500.129	458.555	498.634	508.303	515.056	507.088	448.596	508.771	481.45	460.163
IHCAEKKF_101_9	438.915	489.95	484.022	471.664	496.059	499.375	489.325	488.82	497.565	503.756	460.306
DKFCPLCN_40_41	396.738	467.194	459.223	450.439	464.279	442.428	442.948	444.828	516.498	493.615	460.452
OEKECGOG_72_5	423.132	466.654	462.823	446.378	486.567	455.492	461.783	470.208	503.208	499.936	461.087
GCPFHCHN_760_3	374.122	443.511	433.305	442.767	463.56	442.6	449.375	437.851	512.587	475.84	461.825
OEEGLEHL_1_6	339.606	488.766	468.985	490.498	504.302	483.319	475.692	478.877	503.842	485.159	462.042
KKPGHLON_16_152	228.868	427.787	293.064	303.742	438.772	422.764	454.645	439.17	506.147	503.015	462.624
FAHBNHCL_213_13	312.077	473.109	436.289	396.618	434.79	442.89	448.632	453.323	500.065	511.091	462.682
GNKANFNI_55_6	457.509	494.181	494.309	495.906	503.193	479.745	479.528	484.009	514.405	513.944	462.787
PDMGNGAF_119_10	457.509	494.181	494.309	495.906	503.193	479.745	479.528	484.009	514.405	513.944	462.787
APGDIBME_38_23	457.509	494.181	494.309	495.906	503.193	479.745	479.528	484.009	514.405	513.944	462.787
EOJFHDCA_581_1	464.966	507.72	504.307	498.853	521.057	518.2	502.835	514.651	512.211	517.861	463.153
PLALPCGD_57_10	442.186	486.121	482.729	486.081	470.265	482.977	477.043	484.794	516.623	499.226	463.211
ENCDCCNJ_179_1	454.945	453.676	492.699	490.666	506.58	518.057	507.66	502.388	493.486	510.011	463.604
PHKBGOOM_156_4	314.937	480.923	459.802	438.042	474.783	488.019	462.9	462.631	496.579	510.42	463.717
BCGFPKJE_39_1	411.209	475.125	470.662	460.543	484.307	462.934	465.524	478.554	493.253	504.068	464.643
HHBKGBCH_127_1	411.209	475.125	470.662	460.543	484.307	462.934	465.524	478.554	493.253	504.068	464.643
HHBKGBCH_17_1	411.209	475.125	470.662	460.543	484.307	462.934	465.524	478.554	493.253	504.068	464.643
ODBLGFJF_22_26	413.038	486.728	451.057	480.054	512.699	485.995	471.9	496.739	502.599	490.19	465.128
IMEAMOFF_65_38	273.928	486.161	469.525	454.034	472.719	497.504	495.076	481.788	479.826	479.719	465.515
JEICAJEH_13_24	273.928	486.161	469.525	454.034	472.719	497.504	495.076	481.788	479.826	479.719	465.515
BGLBHDLA_135_4	473.214	489.267	498.286	457.182	494.055	498.036	495.792	510.297	504.428	496.399	465.573
ODHOBCAK_39_13	311.86	458.948	444.009	457.933	458.808	461.855	455.292	432.809	518.104	495.101	465.63
CDMHADHB_46_28	309.728	465.999	485.055	465.79	482.707	474.517	448.117	427.186	508.291	486.928	465.676
CCGMBFFG_587_5	458.857	506.229	506.808	493.297	515.583	503.409	501.986	518.522	499.048	497.992	466.116
MEICBBJD_113_16	456.287	479.679	468.099	493.513	487.219	486.542	460.448	482.604	510.372	503.039	466.381
JCMCOKNO_124_5	495.06	502.387	507.722	513.998	508.025	498.14	504.002	511.043	514.05	507.825	466.691
DOFEOPKJ_296_5	392.883	448.281	451.436	496.581	478.117	497.279	483.524	490.928	500.546	486.982	467.443
FNFNEMEO_112_4	422.96	490.797	486.65	492.478	499.209	486.132	477.068	479.434	491.339	468.695	467.542
FFEJCLNM_464_1	425.523	504.379	496.807	474.831	500.537	488.434	490.283	500.08	514.975	477.723	467.592
BIPNPGMJ_572_1	402.036	488.032	456.87	459.685	466.775	468.532	486.187	479.803	485.89	512.038	467.601
FNJEANDP_214_13	461.717	504.845	486.006	485.834	501.671	494.098	494.65	477.011	500.581	508.828	467.954
DCMKIBAL_93_19	497.977	496.596	497.649	507.834	503.065	496.706	486.804	496.5	502.311	504.056	468.261
GIIHCCLI_153_4	441.443	475.835	468.518	454.329	476.37	467.608	468.064	479.046	494.157	503.531	468.318
ICBCKKKK_56_29	400.965	483.617	478.038	471.876	497.838	490.748	488.45	487.455	488.128	496.208	468.544
IAPKAHNK_153_3	481.727	496.682	492.138	491.665	508.281	489.613	493.148	492.475	505.27	495.054	468.679
ANKKBANP_6_41	424.609	483.198	484.125	464.6	467.928	473.947	476.417	473.891	508.598	507.455	468.741
CFBDOOPH_229_1	399.387	467.314	411.221	459.986	470.101	472.449	460.168	442.713	504.72	491.828	468.792
NDFDGGDH_1_4	407.103	499.414	475.541	493.904	504.042	497.694	503.842	510.797	508.283	513.413	469.21
PCPMHHLM_66_4	495.769	495.89	516.159	515.695	490.281	499.281	479.462	491.528	510.545	508.608	469.45
BFAFEAIL_315_5	445.155	491.625	479.863	468.616	495.969	484.651	466.281	487.692	508.138	497.887	469.781
CLDLOCKN_20_28	474.628	503.059	463.133	495.925	489.096	499.169	501.111	502.45	506.828	503.64	469.924
EOJFHDCA_150_1	359.438	458.531	458.55	480.021	484.692	474.987	482.628	475.097	513.505	475.191	470.382
EBBODCAE_461_4	480.267	500.724	469.703	474.19	471.256	479.623	484.69	490.64	484.766	507.14	470.897
LLGBHINH_191_2	484.618	479.376	493.656	494.617	486.696	498.251	503.06	501.161	511.885	518.146	471.121
ENFPJDJP_132_4	503.291	502.397	506.618	491.941	507.191	500.639	491.255	503.788	508.881	485.708	471.636
ECGDAIFI_208_2	391.041	510.557	489.537	507.521	474.512	506.824	512.934	502.228	506.297	502.074	472.972
EDPJEEBL_121_5	453.363	480.651	482.835	474.23	482.281	484.562	485.928	481.416	516.347	509.043	473.519
CNCNCCNP_127_6	494.464	483.174	502.038	482.273	496.108	499.357	500.762	491.023	502.869	503.348	474.014
AALDIBPL_142_27	446.579	465.928	446.257	468.37	483.088	468.014	434.355	484.096	500.269	491.515	474.65
BCGFPKJE_44_7	446.633	500.907	410.122	469.52	479.785	480.501	473.621	454.356	501.23	503.092	475.197
HHBKGBCH_86_58	446.633	500.907	410.122	469.52	479.785	480.501	473.621	454.356	501.23	503.092	475.197
BNINIGFF_138_10	450.551	465.378	457.949	465.135	470.502	474.813	464.102	475.323	529.057	514.166	475.577
PCPMHHLM_252_1	410.223	455.436	446.644	440.935	472.435	467.242	459.861	466.866	484.281	481.36	475.582
HLLDGPEO_119_11	418.489	460.006	448.543	451.298	480.474	463.27	449.176	472.558	509.324	518.268	475.663
CMHNOBHP_226_1	443.926	493.758	463.377	483.388	487.566	504.452	511.454	508.223	512.422	526.341	475.885
PLADLNHJ_235_4	381.22	476.771	488.046	470.006	496.7	477.149	495.574	497.757	511.553	510.717	476.018
LOGKCIHJ_188_1	394.91	470.803	467.738	441.254	485.031	467.829	472.961	472.448	511.393	503.292	476.56
CICNOPNC_228_1	501.469	499.315	483.471	502.961	512.987	508.129	498.603	504.226	502.415	496.743	476.647
LPFNNGLO_87_2	327.981	451.823	423.04	414.477	451.476	448.067	459.743	458.37	507.436	481.625	476.738
IGJLCKIK_8_44	461.42	493.493	501.922	493.358	498.68	508.828	508.365	509.201	503.982	511.942	477.2
NBGFJMAC_104_20	465.197	492.159	470.35	474.107	482.318	484.94	490.721	486.278	497.568	503.189	477.424
IFPDOPNG_22_50	418.909	501.488	485.939	495.309	492.787	502.09	491.291	476.96	509.654	501.654	478.719
AMOJAIOH_3_1	410.817	483.883	434.496	469.062	512.566	501.251	508.131	495.351	509.72	509.495	479.239
EFPKCKDP_51_14	498.553	499.776	500.518	491.63	497.919	504.114	500.292	508.555	515.296	515.07	479.272
DKEELOGD_82_18	498.553	499.776	500.518	491.63	497.919	504.114	500.292	508.555	515.296	515.07	479.272
LPFNNGLO_48_1	424.474	491.485	492.029	485.831	502.597	496.411	497.57	501.767	507.017	505.067	479.731
AOJKHCPH_36_18	439.893	497.425	491.536	488.229	502.751	487.16	482.23	489.183	508.598	498.284	479.873
CFHKIPKK_145_29	381.34	451.566	432.173	465.898	473.939	463.238	449.174	460.082	509.862	512.848	480.27
LEKKIAAH_64_1	459.131	490.786	480.761	485.412	500.042	492.684	476.666	477.736	507.264	508.611	481.847
OPOFEMDE_91_7	428.534	512.909	458.922	498.134	521.545	486.065	447.571	495.518	502.427	483.977	482.164
OIHBEECM_91_1	499.931	484.246	471.3	471.082	502.416	480.091	478.33	478.551	510.067	507.888	482.305
KDPMIDBH_128_6	440.185	508.851	497.477	508.441	517.361	495.253	492.127	505.408	496.316	500.408	482.757
CGIEBIGP_143_5	465.277	500.495	457.11	487.951	502.092	499.681	483.024	496.872	498.127	518.059	483.905
AMFJPKLD_20_3	492.496	493.987	500.239	498.72	496.964	493.814	495.328	500.285	504.141	507.945	484.406
KLKHCHJP_39_1	414.372	486.899	436.221	478.099	502.363	473.59	444.51	481.679	508.304	484.547	484.449
BDOMIJBA_208_1	363.781	486.582	483.913	468.481	497.838	480.639	471.076	491.539	503.48	478.053	484.555
MIFALGFJ_3_15	443.997	493.757	479.471	512.741	499.072	494.582	500.168	500.783	515.349	524.518	485.025
LKAFJBHK_49_2	464.91	494.261	494.141	458.226	492.41	485.133	483.922	497.952	508.897	510.628	486.932
EGDGCNOE_1_2	465.95	496.755	492.782	475.343	489.834	478.023	496.065	501.031	502.399	503.824	487.251
FLBMGKCD_50_47	483.961	504.119	485.834	489.988	517.19	501.705	498.936	507.088	500.806	511.574	487.914
OONBPIIP_27_9	386.69	489.981	501.317	492.19	501.261	490.492	472.952	477.456	474.269	522.041	489.717
BMKALGPG_115_5	518.818	512.984	501.101	509.514	506.386	504.391	496.565	495.62	503.552	511.78	489.742
NPLDDKJN_745_5	460.632	501.512	500.187	507.901	511.138	499.484	502.646	502.154	508.544	509.853	489.88
EAOJADEF_86_2	455.619	497.226	493.261	482.683	502.493	490.161	486.981	494.384	501.467	504.456	490.442
MJHGFBCG_97_1	467.196	510.698	518.21	518.236	512.357	506.779	518.226	506.262	514.232	510.637	490.832
HECOAHAK_47_34	484.409	483.894	484.919	490.847	489.931	483.41	480.416	482.55	501.872	503.262	490.973
OKGIDNFP_33_16	358.258	488.535	428.298	508.557	505.975	507.264	511.511	494.045	496.71	400.901	492.276
GLJOBBPH_120_8	480.769	493.544	514.223	523.801	507.811	508.108	499.187	516.721	512.804	515.036	493.065
APPKEMID_4_16	489.933	472.221	478.712	495.586	502.942	494.2	498.946	500.45	506.21	519.691	494.145
JDJMJEBK_160_1	497.709	500.14	510.116	505.997	509.612	501.756	507.734	505.858	508.754	480.897	494.735
IAKFMJEM_316_3	495.171	490.084	504.473	499.018	499.99	511.699	510.324	508.617	515.678	507.595	494.776
CIJEKMCO_620_11	495.272	498.284	497.9	495.198	495.866	494.653	504.511	494.636	511.226	514.132	494.951
FHCMHAMK_120_4	443.757	493.823	484.541	486.232	508.043	507.001	493.93	505.244	510.278	502.85	499.307
OHFHPIDA_32_3	443.757	493.823	484.541	486.232	508.043	507.001	493.93	505.244	510.278	502.85	499.307
CGIEBIGP_9_2	470.81	487.568	475.108	480.667	498.098	483.543	487.147	491.503	513.758	440.566	499.618
HKJMHKLB_37_26	489.044	484.481	495.643	479.864	497.828	485.598	476.74	491.164	505.688	509.608	500.584
CIJEKMCO_182_5	513.297	510.226	507.007	514.882	508.172	510.063	512.916	511.795	509.302	493.486	500.592
NFNJAJMK_113_1	412.517	497.188	473.698	467.669	492.36	481.941	466.054	496.063	499.841	479.688	501.172
LHGKDENN_246_1	360.892	497.136	491.227	482.349	496.675	487.95	481.896	487.358	513.369	513.618	501.185
GEAAAAEN_96_60	500.42	510.535	509.401	508.199	511.342	507.304	509.098	511.17	500.783	506.701	501.329
BFEMGKGJ_148_4	493.853	489.429	501.851	491.605	495.607	492.172	499.109	490.597	510.539	507.942	501.644
CFOIEDKB_72_14	490.358	506.635	504.074	503.522	483.384	497.619	503.91	496.607	510.92	507.52	502.226
FHGAEOEJ_19_55	495.101	507.296	520.141	509.819	505.426	502.771	504.763	509.901	512.88	506.216	502.353
NCJJNLBN_15_8	441.364	506.552	494.197	496.886	496.408	495.198	497.266	501.293	515.264	510.666	503.145
PDMGNGAF_43_4	441.364	506.552	494.197	496.886	496.408	495.198	497.266	501.293	515.264	510.666	503.145
APGDIBME_35_8	441.364	506.552	494.197	496.886	496.408	495.198	497.266	501.293	515.264	510.666	503.145
FHBODMBI_109_10	437.524	498.329	508.223	509.12	501.309	509.439	506.143	511.992	511.753	499.639	503.449
BKMJBOJD_137_19	512.069	508.923	509.327	509.713	507.216	505.173	497.212	505.967	509.347	498.27	504.125
NNENBOCK_43_57	440.558	503.062	494.48	503.034	499.873	498.582	488.159	508.369	498.247	499.773	505.116
EBIDJMJL_171_2	440.558	503.062	494.48	503.034	499.873	498.582	488.159	508.369	498.247	499.773	505.116
NCCOEKMA_11_34	499.691	488.511	512.48	506.274	505.781	507.543	510.945	502.137	505.259	477.415	505.607
APPKEMID_19_35	499.115	501.861	484.642	495.367	503.028	504.438	502.325	491.614	507.578	512.605	505.97
BHJOCGJN_104_4	510.185	511.448	510.242	507.815	509.348	512.28	506.626	514.962	511.518	512.268	506.096
GKAAFCEO_7_17	465.053	504.363	519.465	512.079	503.337	509.049	510.038	514.023	511.014	492.377	508.161
LDFDGFAA_245_3	395.851	499.686	487.891	476.913	481.338	499.532	501.089	498.229	514.553	511.276	508.2
HJEFFHPK_247_4	509.822	513.863	506.454	515.672	524.022	513.543	510.302	514.597	501.086	509.798	510.566
DPMDJPGG_785_1	482.752	502.103	502.656	504.21	509.193	506.038	510.444	502.467	513.825	509.974	511.938
EKAMJCNM_177_2	451.968	496.44	495.128	492.257	513.397	500.787	502.799	498.097	511.399	530.586	514.035
