# Supplementary material for: Arctic deep-sea hydrothermal microbiomes as a natural niche for novel antimicrobial peptides
Source: BMC Microbiol. 2026 May 8;26:576. doi: 10.1186/s12866-026-05098-1 (PMC13321764; doi:10.1186/s12866-026-05098-1)
Supplement: Supplementary file 6 — Supplementary Material 6: Table S6. Kruskal–Wallis test showing differences in AMP expression levels among the Arctic deep-sea hydrothermal metagenomes. Post hoc Dunn’s tests with Holm-Bonferroni correction were performed to identify significant pairwise differences. [file 12866_2026_5098_MOESM6_ESM.xlsx]

## Sheet: Sheet1
Supplementary Table 6: A Kruskal–Wallis test showing differences in AMP expression levels among the Arctic deep-sea hydrothermal metagenomes
Dunn's test results (adjusted p-values):
	M24	M25	M33	M36	M37	M38	M39
M24	1	0.3875	1	1	0.626	0.0057*	0.0048*
M25	0.3875	1	0.489	1	1	0*	0*
M33	1	0.489	1	1	0.7838	0.0001*	0*
M36	1	1	1	1	1	0.0007*	0.0007*
M37	0.626	1	0.7838	1	1	0*	0*
M38	0.0057*	0*	0.0001*	0.0007*	0*	1	1
M39	0.0048*	0*	0	0.0007*	0*	1	1
* p< 0.05
Kruskal-Wallis H-statistic: 86.309
p-value: 1.768e-16
