# Supplementary material for: Arctic deep-sea hydrothermal microbiomes as a natural niche for novel antimicrobial peptides
Source: BMC Microbiol. 2026 May 8;26:576. doi: 10.1186/s12866-026-05098-1 (PMC13321764; doi:10.1186/s12866-026-05098-1)
Supplement: Supplementary file 7 — Supplementary Material 7: Table S7. Predicted antimicrobial peptides identified from contigs not included in MAGs (exMAGs). Four AMP family types are represented in this dataset: CLP (cationic linear peptides), CDP (cationic peptides with disulfide bonds), ALP (anionic linear peptides), and ADP (anionic peptides with disulfide bonds). A total of 2,169 peptides were predicted from these contigs. [file 12866_2026_5098_MOESM7_ESM.xlsx]

## Sheet: Sheet1
Sample_ID	Contig_ID	Sequence	AMP_family	AMP_probability	Hemolytic	Hemolytic_probability
M24	JMPJJEHM_193_7	VAILFPRRPRHVLRELRTKFRALRLFAGMEKYQF	CLP	0.792	Hemo	0.802
M24	JMPJJEHM_297_5	FAIRDRRKAITEKDLIQAIDKVIKGYKKFSATGKYMVYN	CLP	0.614	Hemo	0.584
M24	JMPJJEHM_603_4	LGFGRSRGGRKAYRDIVDSRRVAIYFCDRGGQNLS	CDP	0.604	NonHemo	0.465
M24	JMPJJEHM_662_5	LAWVYVQQATRKYAAKHPEFGAAKEEGLGCGKNCGCKAGKCESN	CDP	0.545	NonHemo	0.188
M24	JMPJJEHM_1541_2	VVAVIARKLELTRAEKHVHNFMMDTQLNKRVR	CLP	0.515	Hemo	0.584
M24	JMPJJEHM_1632_19	IVVVFAAKAESVIEKKGNLTLS	CLP	0.545	NonHemo	0.089
M24	JMPJJEHM_1706_5	ILLIKKGTIYSGKYECNILIDRSQNFYHKI	CDP	0.505	NonHemo	0.386
M24	JMPJJEHM_2139_28	SSYLFVAHLVVFVRRVDLPLRRQRAVNVAVTFVR	CLP	0.594	Hemo	0.703
M24	JMPJJEHM_2267_5	GVVTLGNMISGIVSGKLTEDATVSHALYKQKPVSGK	CLP	0.535	NonHemo	0.475
M24	JMPJJEHM_2300_6	VLKGIKKDEIIKRQLCHWFRVPKLGAGVVKRLNINKYIQ	CDP	0.564	Hemo	0.851
M24	JMPJJEHM_2384_1	RIQNIGKYIRSYLLTNQLTVSPKVRVLGL	CLP	0.525	Hemo	0.545
M24	JMPJJEHM_2562_1	TSLCERLIRTGARLMRHGRHAIFQMAEVAIP	CDP	0.663	NonHemo	0.446
M24	JMPJJEHM_2931_4	GAMQLYGESRGCRLPGYGEHLGRLAAKLKD	CDP	0.515	NonHemo	0.139
M24	JMPJJEHM_3176_5	GLVEGRRGRGGGGGLVGVR	CLP	0.525	NonHemo	0.347
M24	JMPJJEHM_3426_1	LGRKTNYCKYSRMLGREANYCKYSRMLGREANYCK	CDP	0.584	Hemo	0.653
M24	JMPJJEHM_3708_1	VVVVVVILVVVLVVVLVVVLG	CLP	0.584	NonHemo	0.287
M24	JMPJJEHM_3841_3	KYMKYMKYMKYVKYMKYVKYMKYVKYMKYVKYMKYSFILCE	CDP	0.535	Hemo	0.842
M24	JMPJJEHM_3849_2	FLCFYVFMFLCYNNADENATPVVKQARKAKGLM	CDP	0.515	NonHemo	0.455
M24	JMPJJEHM_4125_33	VGSVAFTMMLKPLPTPPKAVELQHKLMETEHRVKV	CLP	0.584	NonHemo	0.238
M24	JMPJJEHM_4125_43	KPTRMIMATVMERTMGMPTTPHTGHVEWMKLQ	CLP	0.554	NonHemo	0.158
M24	JMPJJEHM_4212_9	MFVLGRVPLGGERLTVDRYLQHVLVKTLLQVATK	CLP	0.545	Hemo	0.703
M24	JMPJJEHM_4668_7	FVYKMDLRVMGRIKRNMIGYFSMASP	CLP	0.663	Hemo	0.624
M24	JMPJJEHM_5332_2	VLLQAMDGVGLVGQVALKGVMAK	CLP	0.505	Hemo	0.505
M24	JMPJJEHM_5550_3	AFYLIKYIIPTYKIKILPHSNKDNYNPFQSLQLQKG	CLP	0.525	Hemo	0.634
M24	JMPJJEHM_5707_3	LFTVLKVAQLKILHLIGYLTLHFGQV	CLP	0.535	Hemo	0.891
M24	JMPJJEHM_6055_37	VGAAATRMVLPVVRSVITLLPNISGATSATIHK	CLP	0.673	Hemo	0.792
M24	JMPJJEHM_6825_3	IFIAIVAEHFYQMFIRYALMGKRSKSGVSGLSN	CLP	0.782	Hemo	0.911
M24	JMPJJEHM_6904_1	FFCFLQSTGHLGKANILQHGPKRFGGSGLGDP	CDP	0.614	Hemo	0.703
M24	JMPJJEHM_6931_1	LGIFYYSICLEFIKQKKLILNQVLNIHKKALARIIHE	CDP	0.564	Hemo	0.802
M24	JMPJJEHM_7452_23	LCVVGIDRLNLLVKPYFYLNLTTRYAYGLSAKPRN	CDP	0.644	Hemo	0.861
M24	JMPJJEHM_7604_4	VAATLNAAASLRLGRERGAVTVGRRGDILVYDLPHWHHIIYQ	CLP	0.545	NonHemo	0.396
M24	JMPJJEHM_7663_3	IGVYGMLTMGVNRFTAVLYPVRHKVVRRSTAT	CLP	0.525	Hemo	0.644
M24	JMPJJEHM_7668_1	LAVKAVGYVLYDAVWASKIRDLEAMGAIVKVRIPIKQ	CLP	0.634	Hemo	0.614
M24	JMPJJEHM_7827_4	IVAAIIINATTDKIIFLVVFIIKSRYKLNKF	CLP	0.594	Hemo	0.911
M24	JMPJJEHM_7961_11	LVGGLCKVIPTVNWWVVMATRLCYKSVAINAGKLKCTVSC	CDP	0.554	Hemo	0.851
M24	JMPJJEHM_7991_3	VVGHGSVLLKLKTGDTVKVIQLTGDTL	CLP	0.683	NonHemo	0.168
M24	JMPJJEHM_8804_1	LAMYSLHLPNVLYNVHHRSYYMIKAVHQERRLLSGLAG	CLP	0.564	Hemo	0.683
M24	JMPJJEHM_9132_11	LLLWQKCEFVELKVLKVWWVCTACGLYFVKARITPMLCKEARVL	CDP	0.594	Hemo	0.653
M24	JMPJJEHM_9515_3	VIFVPKVVFGVTRARPLLYYVFFQGHLVLQKTR	CLP	0.842	Hemo	0.901
M24	JMPJJEHM_10032_1	LARLFVIFLIELTNKFFKHIAHAKIS	CLP	0.782	Hemo	0.861
M24	JMPJJEHM_10431_1	ILAGLCAYSMRALPEKQTRKIKSRDGFGKGVLKARLYWMSKP	CDP	0.515	Hemo	0.584
M24	JMPJJEHM_10648_5	SGLNRIIFKLFITHYRAIVTGEKEGYVCRGANRLAIVIL	CDP	0.604	Hemo	0.782
M24	JMPJJEHM_10721_1	LILLFLLSILNLFFWLLPLRLERTIFKAKAKPEGG	CLP	0.604	Hemo	0.762
M24	JMPJJEHM_10899_1	VLSHHLFYDRLFPVRQSVLRRVCTVGVVYLAC	CDP	0.663	Hemo	0.673
M24	JMPJJEHM_10910_2	GFFDTVKKGADIAKKV	CLP	0.604	NonHemo	0.356
M24	JMPJJEHM_11739_2	INLEKKQVDKFNNLVKWYLPKNMNLPNNFGFRKV	CLP	0.594	Hemo	0.644
M24	JMPJJEHM_11777_2	IVFQYKYIYNNNNILVYIVRLTLNPPKKYLYTLKGE	CLP	0.554	Hemo	0.842
M24	JMPJJEHM_12031_6	IGGASKGLAYLHSKSIIHRDIASRNCLVAIKVDPVYNLFTQ	CDP	0.554	Hemo	0.624
M24	JMPJJEHM_12031_17	IFGESDIRMFYKLGNGWKPTGMWNIGRQSGGGQSHKV	CLP	0.782	NonHemo	0.406
M24	JMPJJEHM_12366_3	ILVVDKIKKVNKRNFLVLLIVIAIKENVERESEFFRFFTKN	CLP	0.614	Hemo	0.644
M24	JMPJJEHM_12762_5	IAAADGRVVHIVVPVRLCVVRGRHTHLVVLLRVRRAEHLEPDVC	CDP	0.525	NonHemo	0.347
M24	JMPJJEHM_12793_1	IGVYGMLTMGVNRFTAVLYPVKHKVVRQNM	CLP	0.673	Hemo	0.861
M24	JMPJJEHM_13516_28	SMSSGDMLNTLAKACRVQKVMQLRLTHAKLAAAAILAR	CDP	0.545	Hemo	0.574
M24	JMPJJEHM_14069_2	AVFFGLKFGQKKKGAKQVSELLSKPNLPLIQRYRNIFNSKQELKLNF	CLP	0.554	Hemo	0.743
M24	JMPJJEHM_14426_1	GAEQGQKIIAIEAVWKQMVKTFPGTMLIKKYGKS	CLP	0.505	Hemo	0.743
M24	JMPJJEHM_14432_7	AIVIKHFVLQFARAEVIMSDLVG	CLP	0.604	NonHemo	0.158
M24	JMPJJEHM_14574_1	GIGMGTGILDPKIGAHRHRHPKRAMGVQH	CLP	0.594	Hemo	0.851
M24	JMPJJEHM_14739_7	LFLGLGNIRLASMFPRDPHRLAP	CLP	0.663	Hemo	0.584
M24	JMPJJEHM_15125_1	IAAIGNHFRVKKLTVAKELGDRVVLLKFK	CLP	0.733	Hemo	0.802
M24	JMPJJEHM_15149_7	RHTNAYGDTHRCDKCGNPMYADEEFCRKCYPDGPRPGRD	CDP	0.515	NonHemo	0.03
M24	JMPJJEHM_15281_5	IVLKCVHYVYIRSTKRDTSNIYFIKIVKLDFTYFHHT	CDP	0.693	Hemo	0.752
M24	JMPJJEHM_15298_3	VAISNFWFYTIAIVVILHIVIGFIYLVYKLSPKKKDKSKNK	CLP	0.535	Hemo	0.832
M24	JMPJJEHM_15387_1	KGLVEMRPASKPLDMRMPPSSWVSSSMGSMSASPMSPRAGT	CLP	0.644	NonHemo	0.228
M24	JMPJJEHM_15414_1	GGVICGITIVGLRITGYLKAFMRLFGIYRLNESTDQHINK	CDP	0.574	Hemo	0.812
M24	JMPJJEHM_15528_7	YMLTGPAAVMARDQILRRSRLLVLLRRAQTKVAIVVWLRS	CLP	0.535	Hemo	0.614
M24	JMPJJEHM_15862_4	LVALLASVAASATVTLLLVCGGKKKNKKNAGKSIAVHPAQVCISIK	CDP	0.535	Hemo	0.881
M24	JMPJJEHM_15958_4	SIAHLKQLITVQEKQLKRSKFLKILLSVGLGAASIIAIIK	CLP	0.515	Hemo	0.822
M24	JMPJJEHM_16124_1	RVTGLVLTQANPRRISRYGYTGYGYGYGTNAARKYYTD	CLP	0.554	NonHemo	0.436
M24	JMPJJEHM_16326_6	LVYRCPSPQVSSPCMSCPYHMLFYYEGTIDKFLYNDEQLFNRRRGR	CDP	0.554	NonHemo	0.059
M24	JMPJJEHM_16461_11	LVVRVLRVARVARIFKLARYSSGLQTIGDTMKKSAKVNWVLG	CLP	0.584	Hemo	0.713
M24	JMPJJEHM_16493_3	AGVVWVRGRVVCRAVGVQHFTSTLTTHHPVRPLRSDKRCVRG	CDP	0.683	Hemo	0.792
M24	JMPJJEHM_16606_5	FGLAVKQGVVGGVRYGEVGPFCVGSAVLAGVVAKKLFKIV	CDP	0.683	Hemo	0.931
M24	JMPJJEHM_16614_1	AVLFNLMALMKKLALVNLILMVTTMV	CLP	0.574	Hemo	0.97
M24	JMPJJEHM_17873_1	IGVHIYVDHKIDREHTGRLLVTAYRKWVTVG	CLP	0.683	NonHemo	0.396
M24	JMPJJEHM_18502_1	ALLPGNLLRIQARLRNIVLAGTTLIGIRDVFE	CLP	0.535	NonHemo	0.475
M24	JMPJJEHM_18510_3	ASYSKTLEDYFRIPILIKVITPLRGKSLHKL	CLP	0.663	Hemo	0.663
M24	JMPJJEHM_18748_1	HCAVFTNRMLHFTGFRLIIIARMLIKLLNKIIRQ	CDP	0.584	Hemo	0.891
M24	JMPJJEHM_18842_2	VVCYLRAAAYTIKVNAHITVLKIVAGKHIAAIGTTFGIN	CDP	0.525	Hemo	0.871
M24	JMPJJEHM_18888_2	YGPAMIRVGTREPLLFGRIIPRFMFCKKMV	CDP	0.574	Hemo	0.822
M24	JMPJJEHM_19042_2	IALIIRIACRLLEAKIAAMKRAIVVKVQREAKGVTFKTE	CDP	0.743	Hemo	0.752
M24	JMPJJEHM_20459_2	ALLKGGGFKQVTQYFAIAAAMAIIINFFAVLNYKKRA	CLP	0.525	Hemo	0.842
M24	JMPJJEHM_20461_6	AIAVGDIQKLRKTIK	CLP	0.515	Hemo	0.614
M24	JMPJJEHM_20637_6	LVFSVILFAFIFLLFFLKGEGSNYGSARGRKDKMNFSDKNYFF	CLP	0.505	Hemo	0.584
M24	JMPJJEHM_20929_12	GCLIAMLLGFIIGWLLRGINLY	CDP	0.564	Hemo	0.663
M24	JMPJJEHM_20930_5	VIRGYGRYVVIGGAKRQMYPCLM	CDP	0.743	Hemo	0.881
M24	JMPJJEHM_21330_2	LLSGRGVNLFIFRKSYRFCSNISKTRHV	CDP	0.782	Hemo	0.653
M24	JMPJJEHM_22125_1	LSTGSTHTLRLIPMMRKLERIVTVMMLFAFIWKKVKRESFC	CDP	0.525	Hemo	0.762
M24	JMPJJEHM_22369_36	LLGRVVGHARYCVINNTTLLLDVHLDPQTGDGLPKIIRR	CDP	0.505	NonHemo	0.238
M24	JMPJJEHM_22793_6	ACFWSSGKYIMETSEGSKNASSAKRDELRLNCRGIPAKQ	CDP	0.515	NonHemo	0.109
M24	JMPJJEHM_22857_1	IVYYKTSKSLIDIDLSGLKKVFLVR	CLP	0.703	Hemo	0.545
M24	JMPJJEHM_22942_9	ILAHAAAGLNLKAAAWPKKPLLNRLYAA	CLP	0.535	Hemo	0.95
M24	JMPJJEHM_23511_17	FVHGEAGKMEMLKKKMNIVCASVKYGP	CDP	0.515	Hemo	0.564
M24	JMPJJEHM_23878_5	TPPKSGVHTSYEKYYRNFQPPPPAPTFRYVN	CLP	0.614	NonHemo	0.327
M24	JMPJJEHM_24162_3	KTTPTLPRTGPDTAARGALAAISGSGAGPLG	CLP	0.515	NonHemo	0.436
M24	JMPJJEHM_24474_6	AVVVVGVVVVLVVVLVVVVVGL	CLP	0.554	NonHemo	0.277
M24	JMPJJEHM_25052_25	GVISLVATHTGGRGLMLKNVSRVAAIAARLLVFSG	CLP	0.545	Hemo	0.832
M24	JMPJJEHM_25094_2	NHFVSKAVSNTKVAWIYMNMRTARIVMKPKR	CLP	0.564	Hemo	0.594
M24	JMPJJEHM_25258_13	EKAVPGKFKFKHRGMVNLKVHMQF	CLP	0.644	Hemo	0.723
M24	JMPJJEHM_25302_19	GNGFVLRAAEQRFLVRLDQPRARDQTTVAICRAAGRHLRIDR	CDP	0.505	Hemo	0.604
M24	JMPJJEHM_25327_1	FPHLPTYPASGIERVMIFTKGGSKAKKRKEGNST	CLP	0.525	NonHemo	0.406
M24	JMPJJEHM_26174_4	QIIIIIIIIIILLQSLSRRKQKKVLRYYKKFQVYGLKN	CLP	0.505	Hemo	0.812
M24	JMPJJEHM_26194_3	AVYSSFIQTKGAPSIFYCPGKHTLRTLELQKNTKRTWDGVFP	CDP	0.624	NonHemo	0.446
M24	JMPJJEHM_26388_5	LCFSTYPYTHLMNTLEHSLIMPLRKLGYVGKVAANYLH	CDP	0.723	Hemo	0.752
M24	JMPJJEHM_26416_49	GIYMDILNIFIRIAMIMSGQRRK	CLP	0.673	Hemo	0.614
M24	JMPJJEHM_26431_18	YVFKLKHITRGVLIKKLKLQVAQSLSVTQ	CLP	0.564	Hemo	0.802
M24	JMPJJEHM_26891_1	LYAGCRITLINANSSSKRRTVPRCLVIFRAAARLAVMM	CDP	0.634	Hemo	0.634
M24	JMPJJEHM_27380_9	LLFGRHIMAGYRVGRLYFVEILVVLYGLSHNDKGTEKAKE	CLP	0.574	NonHemo	0.376
M24	JMPJJEHM_27418_1	AAIGKIIRLVFSDLEGHGQAPAV	CLP	0.653	NonHemo	0.099
M24	JMPJJEHM_27534_1	VPIAVKRFMLRRFLRYQVR	CLP	0.683	Hemo	0.96
M24	JMPJJEHM_27570_5	GIKFMLTNPIRSTKKWRDQGGYRKGRKFIMISFKVIIAQS	CLP	0.505	Hemo	0.762
M24	JMPJJEHM_27821_10	KDCLGKARGGAWGLIVAKRILKVTITHIFRDSLGCKL	CDP	0.634	Hemo	0.703
M24	JMPJJEHM_28139_5	KFMGKVAKFVWLSTILKG	CLP	0.604	Hemo	0.96
M24	JMPJJEHM_28294_22	TFALIAMRMPPMGTKITPTIRKAGMTVVAVRIGCHAGSFC	CDP	0.554	Hemo	0.812
M24	JMPJJEHM_28402_1	AKGGKGKAKGKAHRPRQVSRSSRAGL	CLP	0.577	Hemo	0.733
M24	JMPJJEHM_28568_3	VSLSGAGDVVLNLCRDRKVKGSILGARNKVGLL	CDP	0.614	Hemo	0.564
M24	JMPJJEHM_28831_21	VFFEYFRHIFRRSMFIMVL	CLP	0.713	Hemo	0.644
M24	JMPJJEHM_29293_8	VVTLCHRLAWHNMRQLLKGFAERLAFGE	CDP	0.683	NonHemo	0.386
M24	JMPJJEHM_29312_7	FVAQHAVLMLGEAFKCDIHRHPKVETGRVRVPT	CDP	0.594	NonHemo	0.198
M24	JMPJJEHM_29339_2	LGFGAKPVLSVPTQLHSTLWPVPPLK	CLP	0.644	Hemo	0.901
M24	JMPJJEHM_29820_1	AFFAQVYGYTPLVNTQFRADSVLFKTKLPEVHKKCFKFV	CDP	0.733	Hemo	0.891
M24	JMPJJEHM_30037_11	QFVPLGVKGWRRKSNCLCTLAYKLVYCKPLKFRQLYNVNI	CDP	0.574	Hemo	0.594
M24	JMPJJEHM_30053_1	NNVHRFVLVVELGLKLDRLLILTINRKTWKTLKVEM	CLP	0.525	Hemo	0.644
M24	JMPJJEHM_30649_2	VRQAIRKVAIKELVIRKVTIEKVKGT	CLP	0.693	Hemo	0.653
M24	JMPJJEHM_30870_2	VGVVLPVARILFNKAVFAEKSNHDVLVSVEP	CLP	0.505	NonHemo	0.01
M24	JMPJJEHM_31123_2	ANGFSASIVTIHGLTVVPKDLARKGPRGTYSH	CLP	0.683	Hemo	0.614
M24	JMPJJEHM_31612_2	LVGSLSVLVSFFGMVIFFAFKVMRVR	CLP	0.554	Hemo	0.822
M24	JMPJJEHM_31978_1	SKGGMAKMMRGFKGQFGQGQGFPMR	CLP	0.594	Hemo	0.723
M24	JMPJJEHM_32099_1	VFFFFGNMIMLNVFVGLTMNNFNKIKQEVTG	CLP	0.515	Hemo	0.723
M24	JMPJJEHM_32116_5	IGFLDAGMRTLRMLTKSKEDLRALPGNNCESVRFFRLCYKLKLDKD	CDP	0.624	NonHemo	0.396
M24	JMPJJEHM_32316_1	ILLVMHKLIYLKVRPVTIP	CLP	0.644	Hemo	0.95
M24	JMPJJEHM_32727_6	MIITLKGCDFSFLVVQRKPKCDNVLAKHGLLIL	CDP	0.525	Hemo	0.634
M24	JMPJJEHM_32829_2	AVGDGYTMRNFAFLRVPEKVIKHGMVSAWTRDWFSMARSW	CLP	0.584	NonHemo	0.426
M24	JMPJJEHM_32924_52	ALYMRRRIVPNNIPQCGVSTMSAMHNVGGLHGGGLTVVYHVHHHRD	CDP	0.505	Hemo	0.624
M24	JMPJJEHM_33027_5	FGGRKLEKLVFVLQFVEFL	CLP	0.515	NonHemo	0.297
M24	JMPJJEHM_33127_2	MVAIVSQVKGFVKFKFYHLIKALTKQYLGELYHLA	CLP	0.584	Hemo	0.901
M24	JMPJJEHM_33734_1	VLLKLNFKALGMRNLAKAVQNTNLLSKNIIKAEKNT	CLP	0.644	Hemo	0.723
M24	JMPJJEHM_33981_4	LFLILASSYFLIGRIQAYPRG	CLP	0.644	Hemo	0.871
M24	JMPJJEHM_34400_3	ALIGEMWATQKFNGNKIFSKFSRVTVQNVHQQHARLHVVFALLN	CLP	0.584	Hemo	0.723
M24	JMPJJEHM_34533_8	GGGGYGGGAQSIGEVIVPRSAVGMIIGKGGENIKRMA	CLP	0.554	Hemo	0.614
M24	JMPJJEHM_34834_5	VAGGTGFYPFMDLVDLLFKGSYLKNRVENASIKQKIRALNPILK	CLP	0.554	Hemo	0.723
M24	JMPJJEHM_34932_4	YFVSGIFFQLKKATQRISLKFLSILNADETPTI	CLP	0.554	NonHemo	0.455
M24	JMPJJEHM_35099_4	LISATARKIYAAVWLGVSAVTIIHLKLIDAA	CLP	0.545	Hemo	0.812
M24	JMPJJEHM_35106_5	AFVVVRVVRYTVRNNCVNVLIVTLDIWYVFG	CDP	0.683	Hemo	0.683
M24	JMPJJEHM_35165_32	LAGALGIALQLKKLDKSFQIGDLSL	CLP	0.723	NonHemo	0.228
M24	JMPJJEHM_35273_18	LWCLFQPPRCTTTTPQCNRRRALHYTIVSISKYEHML	CDP	0.584	NonHemo	0.465
M24	JMPJJEHM_35359_7	VGQELIKISDYGLAELYDGRLLKKGGGKEAKKKG	CLP	0.545	NonHemo	0.248
M24	JMPJJEHM_35775_1	GCGKYGIIKIFGDFLSSVVLHVKPAVT	CDP	0.881	Hemo	0.792
M24	JMPJJEHM_35924_3	RHRGNILNRQRLYRLITGGFLRIYP	CLP	0.69	Hemo	0.921
M24	JMPJJEHM_36017_12	SVSMDRGVRGFLGLFFFFLPPTLTLNDTKFFICHKKTKKFL	CDP	0.505	Hemo	0.822
M24	JMPJJEHM_36027_1	MIMATTVVGRRRIGGGGGRQIQNGTMEKSQRQKL	CLP	0.604	Hemo	0.505
M24	JMPJJEHM_36081_6	GVINMKIVKVMQAWARQNPNASVGDFARYWTALNSCLEVR	CDP	0.604	Hemo	0.554
M24	JMPJJEHM_36099_18	HDWWFNRAHCQLKGFFYKGASTSV	CDP	0.545	NonHemo	0.188
M24	JMPJJEHM_36164_15	IGVYGMLTMGVNRFTAVLYPVKHKVVRQNM	CLP	0.673	Hemo	0.861
M24	JMPJJEHM_36343_2	LLGLLVRAIWGIDSEILVHQDKTGITK	CLP	0.624	NonHemo	0.02
M24	JMPJJEHM_36459_1	VLLVAMLNRNDLMRAQKRFALEYGFLAADTNRRFHVALRCGLE	CDP	0.535	NonHemo	0.376
M24	JMPJJEHM_37056_1	VAELAVHLARLGAEKTFEFLRLTVH	CLP	0.713	NonHemo	0.139
M24	JMPJJEHM_37391_17	AVYRLYAMTALIVHCAYIRELAMAKRRGIVHGTEKSMS	CDP	0.564	Hemo	0.663
M24	JMPJJEHM_37589_3	STNLVRVGFQAFSKLEYLFFKVSV	CLP	0.535	Hemo	0.634
M24	JMPJJEHM_37756_16	LIILFKTVETSTLVVYKHDKLSDKITLSEALK	CLP	0.634	NonHemo	0.129
M24	JMPJJEHM_37853_6	LIVIKNVESLFEKFENSVEAWAKKLF	CLP	0.673	NonHemo	0.168
M24	JMPJJEHM_37893_37	HVMMQRVTATCAHCSYTFCTYCRKSNHGVAPCAITASTSFN	CDP	0.554	NonHemo	0.416
M24	JMPJJEHM_38074_12	IAGLAFADAVSGLSFTIAGIARVSFIMNGSRYVKVR	CLP	0.505	Hemo	0.861
M24	JMPJJEHM_38426_1	IISFILEKDGAIRKKVGFGKKGLTFGKLGLMAKK	CLP	0.614	Hemo	0.851
M24	JMPJJEHM_38811_2	GLTVLMGVARFTRPKCARKKVLGQFSIDPCGGVFTVAPPR	CDP	0.594	Hemo	0.733
M24	JMPJJEHM_39093_3	GVAVALFEGSHFFGRAAQAGSTVGYGRLKSQLFGF	CLP	0.505	Hemo	0.723
M24	JMPJJEHM_39500_2	AGLNLPTVAVFHPAGEGWHQAVGHRFVAKYAMI	CLP	0.683	Hemo	0.594
M24	JMPJJEHM_39612_1	IIYPVFKHLIPLPTLINGNRFTKFIKGILSHCDFSWH	CDP	0.663	Hemo	0.901
M24	JMPJJEHM_40059_4	YLYVLRQTNRVRNEFNILQCHVKV	CDP	0.584	NonHemo	0.248
M24	JMPJJEHM_40585_6	ASLLFLKRNQIKIFLIVYLIKFVKKYSKSHSIETIIEKLK	CLP	0.505	Hemo	0.891
M24	JMPJJEHM_40755_3	ALVVRAAVLVGAHIAGRVARVRSAGLSVGKIKLTWQN	CLP	0.584	Hemo	0.881
M24	JMPJJEHM_40868_1	LGWFVGQVMKATQGKANPQAVNQLLRERLGLD	CLP	0.584	NonHemo	0.327
M24	JMPJJEHM_41060_4	QIRQVLCKLGNIYANWKILKGKYTCAISIKARTVNRVFVANHTV	CDP	0.525	Hemo	0.624
M24	JMPJJEHM_41826_12	MWSGNVLLSTHMLATSMACARLYPRFAHQALRLSTATS	CDP	0.505	Hemo	0.713
M24	JMPJJEHM_41833_3	NPEQGAFVQFKGFGRIRFNMRPNLRFPFCFVQSA	CDP	0.594	NonHemo	0.455
M24	JMPJJEHM_42271_4	SVWVCSDILCNYLIVIVIIVIVIRIVIIVRVIRIVIIVRVIRIVTR	CDP	0.574	Hemo	0.95
M24	JMPJJEHM_42554_18	IAAMRVYGKLWQFIEVGGRGLRGCVLCVGAAL	CDP	0.733	Hemo	0.861
M24	JMPJJEHM_44108_2	GMAPPLKTNSLGILANEKILLKFLVRN	CLP	0.535	Hemo	0.713
M24	JMPJJEHM_44279_1	GFGVWGLGIQGKWPRPIADYWHSGG	CLP	0.743	NonHemo	0.495
M24	JMPJJEHM_44318_1	LKFLKGLKGQLSHSLQRALRRAFGLGIC	CDP	0.832	Hemo	0.812
M24	JMPJJEHM_44497_1	LLVLLELMVIAMMPKVTVRQSMRKKPHLLRQPLLRLTLQSQQ	CLP	0.545	Hemo	0.743
M24	JMPJJEHM_44975_3	VLIRQSKIRPKGIKYRKLNNTIGYKINFLHKINK	CLP	0.554	Hemo	0.822
M24	JMPJJEHM_45034_1	VINQAEVAVGHQVLVGRPIHPPHPSARAAKASASKTS	CLP	0.525	Hemo	0.584
M24	JMPJJEHM_45114_3	HFVPMFLHGAWLYLRKGAHSIVNALLSLMKFSTWST	CLP	0.515	Hemo	0.921
M24	JMPJJEHM_45578_104	FFSLLRYHRVPFKSRVGFWLFFGFGGFGLFKDGLKGF	CLP	0.574	Hemo	0.871
M24	JMPJJEHM_45831_3	LLLLPIRFDLAVLKLV	CLP	0.693	Hemo	0.604
M24	JMPJJEHM_45840_3	EKTYMPKSSFNMGVECDRFRKGVNFLKIMIGNKF	CDP	0.574	NonHemo	0.149
M24	JMPJJEHM_46224_1	ALLGNSKAKFKEVRSNTVFMRSAQHTVLCITKAL	CDP	0.574	Hemo	0.624
M24	JMPJJEHM_46816_4	PLMPLMPLMPLMPLMPLMPLMPLMPLMPLMPLMPLMPLMLLIVFYFI	CLP	0.525	NonHemo	0.198
M24	JMPJJEHM_47025_11	IVITVYSMYRNRMRISCFRPVYYSNAHLQYYAKIIKKLID	CDP	0.673	Hemo	0.752
M24	JMPJJEHM_47130_1	RSPSAMVRAPGAVSVTGRAAGATSMGSDRIASALPSVAMMRTSG	CLP	0.564	NonHemo	0.475
M24	JMPJJEHM_47338_1	IIIIKKILKNKIHLKNKFVVLPVEIEMLEWKI	CLP	0.594	Hemo	0.574
M24	JMPJJEHM_47779_3	AVLKFCFHKKVEHNFMMIMQMIIIYIWVTELNIQA	CDP	0.545	NonHemo	0.287
M24	JMPJJEHM_48228_2	RCNALYIALRRIVVDLHRLKRIN	CDP	0.505	Hemo	0.842
M24	JMPJJEHM_48457_17	GCCVKLAKGLQKETGMNIEGNVLRPPKECFTFLQLCALTLRV	CDP	0.525	Hemo	0.525
M24	JMPJJEHM_48457_36	LLLANLHANTFHYFTLANGAEYKRSTLLGVVYIPRGTRCKAVQHWQ	CDP	0.554	Hemo	0.693
M24	JMPJJEHM_48499_1	LFFGKDFVIAITNRKKLLAKYLYLFLVKGLNI	CLP	0.752	Hemo	0.901
M24	JMPJJEHM_48955_1	AVALTLYNLYCLAFKQYPWLYTMGHVPEKYRKK	CDP	0.624	Hemo	0.871
M24	JMPJJEHM_49032_3	ETPPGGPTNGLRGREKSFVVYGFGAGGTVERPGRSNKDAQQVGWSSIN	CLP	0.545	NonHemo	0.099
M24	JMPJJEHM_49151_29	LVVLFALQDKDGKYRLILIESRIHRLARYYKTKRQLPQKWK	CLP	0.733	Hemo	0.703
M24	JMPJJEHM_49423_4	GATSINSAAPVGGGAPSRFICDIAARRMMTTGAENAASIRK	CDP	0.535	NonHemo	0.356
M24	JMPJJEHM_49568_2	ILFMVALIQIKLKGVMETISFMVIQIH	CLP	0.594	Hemo	0.693
M24	JMPJJEHM_49851_2	ELGVGQRVGQRVGQRIGQRVGQRVGQRVGLQVGQRVGQWVGPP	CLP	0.644	NonHemo	0.485
M24	JMPJJEHM_50019_1	ACGYRNKERFKNAIYFHLGQLDLSPALAGSHTIS	CDP	0.604	NonHemo	0.218
M24	JMPJJEHM_50852_10	VAIGMHRMVSRFRKESRVLVYPLSSTPFSSLSRNHHSLKLLG	CLP	0.604	Hemo	0.743
M24	JMPJJEHM_51024_1	AISAWVIKTIKMKPAGIATIS	CLP	0.802	Hemo	0.901
M24	JMPJJEHM_51647_1	PKPLARLFKALKTLDIDVRLKLLMVLFMKGVIFLKA	CLP	0.525	Hemo	0.921
M24	JMPJJEHM_52104_6	LLAVKEYQRVKDVVVLGEFKNGKALSKKK	CLP	0.614	Hemo	0.564
M24	JMPJJEHM_52190_1	GTLARTAIITGAIVAQQGASKKVTGTALSRGLWSIKIPTE	CLP	0.535	Hemo	0.812
M24	JMPJJEHM_52219_4	DFFIKVLRRIKKVLANARARKKIARFYPNDKRDDPAAPIKIPFMWR	CLP	0.554	Hemo	0.634
M24	JMPJJEHM_52399_1	IIILAILAAHLHVVVDQSGVRDVHMRDVLLALRGLHV	CLP	0.564	NonHemo	0.198
M24	JMPJJEHM_52818_7	FVRVNRIKVGNDLRCYPYSIGAVCIGRII	CDP	0.614	Hemo	0.743
M24	JMPJJEHM_53587_1	ACDAVRDYAPYGGLRIAFKPATKRARHSAT	CDP	0.624	NonHemo	0.446
M24	JMPJJEHM_53631_1	IRLRKALKKEAASIAEQGHRATPVPVVAPRP	CLP	0.525	NonHemo	0.446
M24	JMPJJEHM_53746_8	TVNRAGEKVGPKDFELLKVLGKGGYGKVNLIH	CLP	0.525	NonHemo	0.455
M24	JMPJJEHM_54022_2	LIGRAGVLIAIAVARQNGTAVERGVVRRVARV	CLP	0.663	Hemo	0.644
M24	JMPJJEHM_54449_2	GCKGTSTRPGSLNFGSFLDVLTQLNRNPFCAKE	CDP	0.535	NonHemo	0.248
M24	JMPJJEHM_54605_6	FAGAVGAEMKLGGRGPASKLVLAEMFGQLWYRVTR	CLP	0.634	Hemo	0.842
M24	JMPJJEHM_54812_4	AVIVLLFGGFEVKHIRGRRGGRRSMTLPVDAKKHRP	CLP	0.713	Hemo	0.782
M24	JMPJJEHM_54917_16	CGGNKFVTTAGKTLQRLAVLAKHKLTVTVSY	CDP	0.604	Hemo	0.871
M24	JMPJJEHM_55511_5	GLFYRTIRMVEHGIKPVYVFDGKPPTMKGGELEKRKEKRDEVGP	CLP	0.584	NonHemo	0.238
M24	JMPJJEHM_55831_4	AKKAKKVVEAVKKVVVKAVKKEVSFADLTKKERMEARRGYAK	CLP	0.525	Hemo	0.743
M24	JMPJJEHM_56886_4	GFCIVEGVGIIQVVKVSHWKWGGGKSRRHWRGSD	CDP	0.733	Hemo	0.594
M24	JMPJJEHM_57042_1	GIIKGRQRIDLRRVPSGAQAKPVKGLQINAFG	CLP	0.683	Hemo	0.614
M24	JMPJJEHM_57206_16	LGSAARARIAIPKIPTVTDDASVKIR	CLP	0.515	NonHemo	0.228
M24	JMPJJEHM_57243_7	VVGAVGVVVGAVDILSSVVVVGEVTTVVGAGMAVITMGWV	ALP	0.515	Hemo	0.515
M24	JMPJJEHM_57432_6	VIKLNTLLLFVLERESGALMRN	CLP	0.604	NonHemo	0.297
M24	JMPJJEHM_58273_8	VFAVQLATILIVGPSNPRRLRHVRLPVDRLDRLRHARSRP	CLP	0.554	Hemo	0.822
M24	JMPJJEHM_58340_1	SPIPKYVPPIARAKIGRSALRIP	CLP	0.525	Hemo	0.733
M24	JMPJJEHM_58555_8	IIIPLIIWNAVNKNKAMFDLLERIIMIKIS	CLP	0.554	Hemo	0.723
M24	JMPJJEHM_59621_1	LLVCALLTEITEQATKKYTLGRIIHLTGIRYCGSY	CDP	0.614	NonHemo	0.366
M24	JMPJJEHM_59661_2	YTAIVLLVGRLIRGLVTNDPTSVIITELPNVDRVLKVRLN	CLP	0.584	Hemo	0.554
M24	JMPJJEHM_61461_18	AFAGLAMVAVMFSMLLSIFRSKHRGYPYSFLFK	CLP	0.733	Hemo	0.861
M24	JMPJJEHM_61545_1	ERGTGLVAMLMRRRMDTMSGGLRMCRSFFFVYPDGTWKNFA	CDP	0.584	NonHemo	0.248
M24	JMPJJEHM_61702_1	RAIELCRALIKGLKVRRAFRSADLRRIKKELRDLNVLK	CDP	0.604	Hemo	0.713
M24	JMPJJEHM_61746_2	AVTYANVGIRFTGLAGGTAVT	CLP	0.525	NonHemo	0.406
M24	JMPJJEHM_62215_9	VAAVVVWRIMGRLVVVVEIGKVAEDDWRRERNR	CLP	0.594	NonHemo	0.188
M24	JMPJJEHM_63126_1	ALKLDNLRIIGFLTLLMGVYRLFRFVHFRRKYNEIHGRRPL	CLP	0.564	Hemo	0.832
M24	JMPJJEHM_63921_1	WVARKQGAGTDSTFWLAVRVVPLLAGFARATFL	CLP	0.545	Hemo	0.703
M24	JMPJJEHM_64198_6	IGVYGMLTLGVNRFTAVLYPVKHKVVRHNVL	CLP	0.703	Hemo	0.802
M24	JMPJJEHM_64214_3	LVGIWACTHWQVWEIMYGMIRMLMDVRMQMKKV	CDP	0.703	Hemo	0.525
M24	JMPJJEHM_64523_4	VGRARGFYGRGRRGLGGLGNYASVI	CLP	0.683	Hemo	0.644
M24	JMPJJEHM_64585_5	FVTAIFARAAGAMSMRIGGRGRVNFGRVKQLNSASQ	CLP	0.564	Hemo	0.505
M24	JMPJJEHM_65234_1	LLCFGKVFIERAGQKGLFFLFYKFETE	CDP	0.554	NonHemo	0.129
M24	JMPJJEHM_66928_1	LLAVPKCLKDLHSPKVVACLGPLRDMRVVLVQG	CDP	0.663	Hemo	0.693
M24	JMPJJEHM_67498_2	FFWQPLDIKNYSNGELAPAEFGKSRMNQAFKNGLKRRYR	CLP	0.515	NonHemo	0.495
M24	JMPJJEHM_67697_5	SLTLTLHRPIAALLLRCEAKTFSAVKF	CDP	0.624	Hemo	0.733
M24	JMPJJEHM_67791_2	STGHKKLGIMWHELFNEMQKGFILNKLY	CLP	0.554	NonHemo	0.455
M24	JMPJJEHM_67841_2	GGGRGGRGGGGMGGGGGRGGMGGGGGRGGMGGGGGGGGGGM	CLP	0.505	Hemo	0.673
M24	JMPJJEHM_67958_10	AVLVMRQPARLAAARARRHNLRESAPRQRHILRVVQLCTYIN	CDP	0.574	Hemo	0.911
M24	JMPJJEHM_68217_5	LGEREEREEKIKRKGRGRGRERKRYKGHILHILKGIA	CLP	0.505	Hemo	0.564
M24	JMPJJEHM_68373_10	EASVTALTDLMTGLVGYLVTGVLAVATAALGIYGIRFGIRKLKAVFAAGS	CLP	0.515	Hemo	0.653
M24	JMPJJEHM_68733_2	IVIKVNRLVSDNSVFEKKVLEIAA	CLP	0.713	NonHemo	0.129
M24	JMPJJEHM_68751_2	LMGVIQLFRGLLSIHVRWL	CLP	0.683	Hemo	0.911
M24	JMPJJEHM_69035_9	YAMVLLVHESTLNMVKSPKRSVGERCAWKLRKIVVKLFHML	CDP	0.525	Hemo	0.683
M24	JMPJJEHM_69428_2	CAGRGDLVIARGRDAGGRGGVCAVTAAVHRHRVHACKYCMIYANGLL	CDP	0.525	Hemo	0.505
M24	JMPJJEHM_69775_1	GVLVKKNGKRLTTIDGFGFKKALFGIWLGEKPADKKLKAGMLNAK	CLP	0.752	Hemo	0.851
M24	JMPJJEHM_69877_7	IAGVVGSKMPRYCMFGDTVLIANKMESSGAVGYCRVL	CDP	0.535	NonHemo	0.406
M25	LOKNJMPF_83_1	LCVAVCAKKNLYVLFAFYAHYDEILGSLSRKLED	CDP	0.505	NonHemo	0.069
M25	LOKNJMPF_85_3	LATYKFDNIKINHYIKRLNLKLNIKGYVTKPLLN	CLP	0.584	Hemo	0.703
M25	LOKNJMPF_386_1	GASFSNFTSAIEVNFDKRYLLNQLRYHLKFGVGSHVIHSHICH	CDP	0.614	NonHemo	0.376
M25	LOKNJMPF_555_3	IKKIILPVIAIYLIKVKLSIKKLKTKRAMKKDKKFSILIFFI	CLP	0.594	Hemo	0.99
M25	LOKNJMPF_920_1	VWLLDHWQVRIWVDFWQFRLGLVRLGLVRLG	CLP	0.614	Hemo	0.644
M25	LOKNJMPF_1243_1	SALGKKIVLSIQLLLHGTIEKNMINRTNSKIMLSKTNY	CLP	0.634	Hemo	0.663
M25	LOKNJMPF_1576_14	YGRLKGKKGELLDFVKKVKYQLFLFLG	CLP	0.653	Hemo	0.683
M25	LOKNJMPF_1610_5	IGWVFRRVLWLVLGLAHRALRILRREGVQGVC	CDP	0.653	Hemo	0.891
M25	LOKNJMPF_1629_1	LRGVRGALAIVLWSYGYKINLIINKKSNARKLALL	CLP	0.545	Hemo	0.941
M25	LOKNJMPF_2025_1	VNYRPSSMVHRPPYTVTRTWLRCKAFSAWCAAE	CDP	0.723	NonHemo	0.495
M25	LOKNJMPF_2036_1	ALLKKLGIGLIMKVKLELLLAILIYPLLL	CLP	0.505	Hemo	0.812
M25	LOKNJMPF_2052_2	AVVVVDGVDVVVLQRTIGYCYCCCWSSRRRGRQRREGRAEK	CDP	0.505	NonHemo	0.228
M25	LOKNJMPF_2692_4	GAKSSSCRAMFRKISMSVVVRPGSRNIRFMMVSMGSGASA	CDP	0.663	Hemo	0.564
M25	LOKNJMPF_2742_1	VAAAAELAKMTPFTAMEKKDKAQALKRGMSSAQLLGEKGLL	CLP	0.505	NonHemo	0.465
M25	LOKNJMPF_3113_3	FGILLGIDISFKYIYKWNVVQDWLALHVRFRYIHFNVLIN	CLP	0.584	Hemo	0.762
M25	LOKNJMPF_3185_4	ILLFPFFKNTLLNIMLIMLKQNRAFKYANHTQ	CLP	0.663	Hemo	0.851
M25	LOKNJMPF_3395_3	LVVMIALGREKKLPLLMLKMKIVTLY	CLP	0.525	Hemo	0.812
M25	LOKNJMPF_3511_7	GLIPALSTRNLTKKNKKKTLINRIYRHGYKKDITLEINQ	CLP	0.535	Hemo	0.752
M25	LOKNJMPF_3586_1	IFLIEYARISDWGGNISKNKKNRRKKFLDIYKINFWYQK	CLP	0.564	NonHemo	0.495
M25	LOKNJMPF_3703_7	FIIMPLVIFKGFFSGLLQKASESFKVVMGRYAVF	CLP	0.505	Hemo	0.861
M25	LOKNJMPF_3941_23	ILAFRRHRLLWLDDWLHALQPSIAHLTRFPAVKQTHIAKSAG	CLP	0.624	Hemo	0.564
M25	LOKNJMPF_4477_2	LFGIPKDIRKGASNHNCLSNTGSKIIKLTKKFINIIMKQETYAT	CDP	0.505	Hemo	0.673
M25	LOKNJMPF_4478_1	LSLKLWNKILIWFLISVANTIKLEHAKLS	CLP	0.545	Hemo	0.891
M25	LOKNJMPF_4626_7	GGVSKRKKGASWKSGLPLCSTTTLDLFNNNYFKLDSMHVKYLIG	CDP	0.554	NonHemo	0.465
M25	LOKNJMPF_4658_1	AVSGNRKKNVDSYNLSLFQMIVVQLFIKDCVTLIFKKKTISVM	CDP	0.634	Hemo	0.832
M25	LOKNJMPF_4680_4	KGPFGKKGEAGNKGDLGQQGPVGPRGRSGPKGAIGKPGAPGKLQL	CLP	0.634	NonHemo	0.416
M25	LOKNJMPF_4713_4	LGLWLVERGRGGVEVDSRVVGGGMSRLKGKIKY	CLP	0.614	NonHemo	0.356
M25	LOKNJMPF_5479_4	YGVLQLHRKIRRTGTIVR	CLP	0.673	Hemo	0.911
M25	LOKNJMPF_5999_5	LLLSGCGGQGVKQVRSLSVTQFDV	CDP	0.535	NonHemo	0.198
M25	LOKNJMPF_6573_3	LAVSAASQNPVTVTEYTVGTLTVTVSVC	ADP	0.505	NonHemo	0.337
M25	LOKNJMPF_6681_1	VAKEFNRYFNYKIFTFIKHALIAMLNFYFYKDVK	CLP	0.525	Hemo	0.802
M25	LOKNJMPF_6685_233	KDKKVKIYIGFNKGNSIISKVVR	CLP	0.505	Hemo	0.802
M25	LOKNJMPF_6701_4	ALTFETVTMRGRRFLLYINDIFKKRKASR	CLP	0.525	Hemo	0.772
M25	LOKNJMPF_6811_6	KAGAWARLYVQRVGPCRPIRKGARTSSRIAVWVIA	CDP	0.733	Hemo	0.634
M25	LOKNJMPF_7060_1	VVVLGILYGDGTKRIKGFGGFRVVVLLVLAVDCGVGA	CDP	0.505	Hemo	0.574
M25	LOKNJMPF_7757_123	LIFFYHRKVQFGLSGSLKDGVRVRGDEQMPCRRTTLLGQIP	CDP	0.505	NonHemo	0.465
M25	LOKNJMPF_7976_1	VQNAKKCFFEVIKNIKKCFFEVKKEQKMFF	CDP	0.624	Hemo	0.624
M25	LOKNJMPF_8331_5	PKGKLDKSKLTKKFITIFDKIRGAYVKGV	CLP	0.584	Hemo	0.832
M25	LOKNJMPF_8434_12	FILFVKSLGRIVNFNFETLVSIPNMKIIC	CDP	0.644	Hemo	0.921
M25	LOKNJMPF_8705_3	FIVSYIERFRVKLKLYVEYVKRMLSS	CLP	0.525	NonHemo	0.347
M25	LOKNJMPF_9252_2	FLLWGVKVCFDVRKARTHFDEAKLIRWSIYNITMVNILMLLIQ	CDP	0.525	Hemo	0.673
M25	LOKNJMPF_9416_4	VLLIKNIKKSPATIKTGLLKGCKFKFFGFRFKKSAKKYNLN	CDP	0.673	Hemo	0.98
M25	LOKNJMPF_9526_3	FLIRICRKCNGYIIIKNDNTERDKILYNQIKNLLCKCQ	CDP	0.515	NonHemo	0.426
M25	LOKNJMPF_9620_3	VLYQCNEKLVYKAKISELQFIYVIISSLSKVSKANWPKAPKKI	CDP	0.554	Hemo	0.772
M25	LOKNJMPF_9682_2	SVVKNIGEKLMKVKPLLTKNFRFK	CLP	0.792	Hemo	0.941
M25	LOKNJMPF_9787_4	GVLILGLVINIKIELGKSFLKLENLQIIKKH	CLP	0.545	Hemo	0.703
M25	LOKNJMPF_9901_1	RHWKIDTQRKWNEGGGAPLEKMRVTEMKTFKIMCGGGGACATGK	CDP	0.634	NonHemo	0.198
M25	LOKNJMPF_10078_2	VILKRRSSDRLFYGGQLMMGRRNIGASKIIEKLIVISVK	CLP	0.535	Hemo	0.604
M25	LOKNJMPF_10206_1	FGRGLGGEKGLGGGRGAGGLGGARGVGGARCLGGTRGARGGGGLGRYFS	CDP	0.584	Hemo	0.723
M25	LOKNJMPF_10248_1	IVAAAVVLATLHLCQKQIKKIKQMNYESFKYQIICEANLLVIVSYK	CDP	0.554	Hemo	0.891
M25	LOKNJMPF_10323_3	LTNGSLKLIKFKKINVLYFAKKLISNNIRPIVINQTNVYSGKN	CLP	0.515	Hemo	0.723
M25	LOKNJMPF_10433_2	YAMAIARIVRSAPALV	CLP	0.515	Hemo	0.723
M25	LOKNJMPF_10527_1	IVLARGLAVPDYMNFLLELCEPVRHTKKLLRPETSSK	CDP	0.505	NonHemo	0.168
M25	LOKNJMPF_10666_3	LKEKYGGVNYKIKFIKRNDCNFIKKVCQL	CDP	0.604	Hemo	0.772
M25	LOKNJMPF_10818_3	WALLEVTLFVVLALGVYLLIRKK	CLP	0.792	Hemo	0.851
M25	LOKNJMPF_10843_1	ALILFWPNRGILGSNRGILNSSRGKRGISKDSNANRGI	CLP	0.515	Hemo	0.574
M25	LOKNJMPF_10995_5	IAALALFVLWTILKVER	CLP	0.663	Hemo	0.644
M25	LOKNJMPF_11585_1	LNSYVLGKRVKKSAVVLLLVIL	CLP	0.515	Hemo	0.901
M25	LOKNJMPF_11604_1	KESQIRIIKKKLENHKNIQLRIIRHGANL	CLP	0.574	Hemo	0.525
M25	LOKNJMPF_11709_2	FLVAKDFAPGNRQLFERLVLVGSALIK	CLP	0.644	Hemo	0.614
M25	LOKNJMPF_11741_4	VIGGNRNRGSIKACSAASTASDRARPSALPSPSPHIGQLRK	CDP	0.535	NonHemo	0.475
M25	LOKNJMPF_11774_2	AKKRNEKGKKGEKLILNLIPQISGPTD	CLP	0.535	NonHemo	0.327
M25	LOKNJMPF_12166_2	TGLRRGASWTWGGGVRVGGDPGTARGLERGYKG	CLP	0.614	NonHemo	0.436
M25	LOKNJMPF_12202_6	IVAIDIGATKTIIATGDKNMLEKKVTFPTPKTYT	CLP	0.584	NonHemo	0.347
M25	LOKNJMPF_13020_2	GCGGTGRGVLPPGAGIRRAARPAIGRGLWRGRGRGWSPRRTDWEI	CDP	0.564	Hemo	0.634
M25	LOKNJMPF_13053_2	EEVDRFLRRLRAFALLVATVAEGMRRLLKIVAGW	CLP	0.525	NonHemo	0.248
M25	LOKNJMPF_13672_5	AGAKKCHANIARNKSGLDIIEFSGSGSKLWLFLCL	CDP	0.584	Hemo	0.614
M25	LOKNJMPF_13676_1	GVVLVQLRRVSSGSSECVRGRFSQGRGPGPSGGGYTVSI	CDP	0.614	Hemo	0.564
M25	LOKNJMPF_13949_1	LVFDPKSIIQKYKNFFQLKIKALVFKKISDNDL	CLP	0.663	Hemo	0.564
M25	LOKNJMPF_13995_3	LSTAATRGQGVGTTRTLGKKIFVKDILSLINY	CLP	0.604	Hemo	0.762
M25	LOKNJMPF_14032_2	IVIVIKKHVGKNVVQLVSSSEYNNLNNKGGRTLYYRD	CLP	0.545	Hemo	0.505
M25	LOKNJMPF_14194_1	YLIKVILNNRIKGIIGALTKICNLISTFNNLHA	CDP	0.683	Hemo	0.95
M25	LOKNJMPF_14205_3	IAVKVFHFEHAIIYGIKTEHMIRKGQLSEG	CLP	0.683	NonHemo	0.168
M25	LOKNJMPF_14355_4	IKVEKKVIKRLRGFIKCDRADRIKLNM	CDP	0.703	Hemo	0.693
M25	LOKNJMPF_14392_2	VIATLTFSYEMFIPIEKIPIKNRIKYNLGKKLFF	CLP	0.703	Hemo	0.762
M25	LOKNJMPF_14484_1	SGIIVLAIFVFYVGIATFAFKFIVQYKSKPYKSLRKAS	CLP	0.604	Hemo	0.95
M25	LOKNJMPF_14688_3	MIKYNLSELSKLTDKELKKVFTKKTNPTLAMVQIKLGKLKK	CLP	0.564	Hemo	0.792
M25	LOKNJMPF_14740_3	GKVIGLANIKGGVRVFKKSEKEVK	CLP	0.782	Hemo	0.713
M25	LOKNJMPF_15052_4	VGGKEGLGAFLIAVILGNLTLFVWAVLKSYKRI	CLP	0.653	Hemo	0.881
M25	LOKNJMPF_15756_3	KRIVLALQRIKARIKGIIEANSVSSSWHRCCSER	CDP	0.554	Hemo	0.515
M25	LOKNJMPF_16225_4	LIVLKTLIKQWTLGQTSTKTRIETKLGSQWLVGYGHL	CLP	0.653	Hemo	0.822
M25	LOKNJMPF_16374_16	YLAYIALAQAQDGRAEATFRRSLRQRKCM	CDP	0.604	NonHemo	0.386
M25	LOKNJMPF_16402_1	GVFAGVLRGLWGISVKRVPKVVKSGDFGGLGGVFERFWRGFLGV	CLP	0.554	Hemo	0.812
M25	LOKNJMPF_16594_1	CLLLLLGAVATSVRCQLGEKTTNLISY	CDP	0.505	NonHemo	0.426
M25	LOKNJMPF_16697_2	VKRFKGKKGGDKNITGAGGGCGFFLKKKTNYTRKSGYGFFLN	CDP	0.693	Hemo	0.752
M25	LOKNJMPF_16904_6	VVELVLLVRAIGGRALLGALLRLS	CLP	0.505	Hemo	0.832
M25	LOKNJMPF_16989_3	AKVYINYNKDYYYNMIGSTLSSTTYMGHMLSQL	CLP	0.525	NonHemo	0.347
M25	LOKNJMPF_17312_2	GGARGARGLGGARGLGGTRGVGGVGGARGLGGVGGLGGVGGL	CLP	0.545	Hemo	0.752
M25	LOKNJMPF_17570_1	ALFEEKNFFWPFEQILIFFAPFWSKIKRKLPFLHKKVTKFSL	CLP	0.515	Hemo	0.752
M25	LOKNJMPF_17627_1	ALIIKLIKINKFNKDIYFVNSKNKKRLNLKLIMKEILT	CLP	0.644	Hemo	0.733
M25	LOKNJMPF_17836_2	ILLIEIAAKKAKILPYQMHKKNLLANFNNPNNHSNKLK	CLP	0.505	Hemo	0.703
M25	LOKNJMPF_17918_4	KNAKGKGKKNKKNKKNKERRKIVNFVINQANEGAIKSLRKRNVNIGVVWEYL	CLP	0.505	Hemo	0.505
M25	LOKNJMPF_18038_3	FGIPKAFKNQEHGHAGIFITIM	CLP	0.663	NonHemo	0.436
M25	LOKNJMPF_18235_1	PNKANNPKQRRGYTGYIGPMPVIK	CLP	0.614	NonHemo	0.386
M25	LOKNJMPF_19204_5	SALSTALVSKALLAWVSGFVFGYTLKTIKVFFEKI	CLP	0.554	Hemo	0.891
M25	LOKNJMPF_19400_3	FFLIKLLGKNIENVMKFLIKQNRHRNNIIKNIKGAKKWIV	CLP	0.545	Hemo	0.931
M25	LOKNJMPF_19487_11	LAIDIDLYNFVKQRFKNQLFHLNKKIKT	CLP	0.505	Hemo	0.564
M25	LOKNJMPF_20125_1	IKYEKCVRLHFVTKIYTIKCKLRIIENMR	CDP	0.545	Hemo	0.762
M25	LOKNJMPF_20294_5	LLFFKASFKFKHNKLNFIGFDVIPSRFSGFRTGLIYKKPS	CLP	0.614	Hemo	0.713
M25	LOKNJMPF_20427_6	GGILKLHFKMQLYIYIDDILPFKQEIK	CLP	0.525	NonHemo	0.109
M25	LOKNJMPF_20430_19	KLKERKIEWLKKGNKGQLLKGP	CLP	0.505	Hemo	0.644
M25	LOKNJMPF_20562_1	IFGSGALNIKRKEFAKGDRKREKSRVINAMERNVIMV	CLP	0.535	Hemo	0.614
M25	LOKNJMPF_21060_2	ISLSVLKGVYRFCQGSVTAFAKAESVLTRV	CDP	0.673	Hemo	0.911
M25	LOKNJMPF_21146_2	FYPFMLQIWVFMPKNSSKYGHLTQYPIFKRL	CLP	0.515	Hemo	0.743
M25	LOKNJMPF_21982_12	WAWPGILRAALQSSEKKKKRRALKHLSNIVNPNSII	CLP	0.604	Hemo	0.752
M25	LOKNJMPF_22272_1	RLGKVARQKALKPLAGSSSHGMLRWVMAPDHGGR	CLP	0.505	Hemo	0.703
M25	LOKNJMPF_22382_5	GGRRGRRGLNNRDRGRDCCISYFYCVSGEQSPEVELCLCGL	CDP	0.564	NonHemo	0.099
M25	LOKNJMPF_22672_1	AAVKRCLKRASSCGVRVISGSSTNTCKLAANIGLITCR	CDP	0.644	Hemo	0.584
M25	LOKNJMPF_22909_1	LGGKGNKKRKEKEMGIYTVAGWTKPVQRTAIPAPFINTYIN	CLP	0.545	NonHemo	0.426
M25	LOKNJMPF_24437_4	VLPLVEHILVLRQASVTARMLYHIFIKPV	CLP	0.505	Hemo	0.743
M25	LOKNJMPF_24480_3	IFLSMSYIKHILNIRYSKLYIKVFLFFLQHEKIPFLNVKWNK	CLP	0.505	Hemo	0.832
M25	LOKNJMPF_24695_2	AGFLSDWHPKYLPLPPPIMELLANFCGTRGKKFTLDTIHYKKRAR	CDP	0.525	Hemo	0.594
M25	LOKNJMPF_24752_1	AGLKKNREKHQNLGAALTTNKSFQFPYCFAQY	CDP	0.535	Hemo	0.505
M25	LOKNJMPF_24973_3	FLIKLKVESGHVYVQKHPVDGETVKTVCRCGAIRP	CDP	0.604	NonHemo	0.337
M25	LOKNJMPF_25480_2	AFHGLPVRWLGRRGGVEDDGCGPTGRGRTYHSNKSFRSFP	CDP	0.634	NonHemo	0.287
M25	LOKNJMPF_25747_2	GVCVYNKSIQLGKIINYTLISKLGGNPEPRNEAKVNKRAGKQK	CDP	0.663	Hemo	0.614
M25	LOKNJMPF_25802_1	VEKVAMVEKVAKVEKALQ	CLP	0.564	NonHemo	0.069
M25	LOKNJMPF_25824_2	LVIVYINIKEREMVVIYKINTIFEKIIDKLAKLGEVAF	CLP	0.624	NonHemo	0.257
M25	LOKNJMPF_26247_1	NLGAVWKQNIIQNLPKSLIFLLIKFQRLLAL	CLP	0.535	Hemo	0.812
M25	LOKNJMPF_26521_4	AGRAGGRAGGWPGGRVAGRAGGRAGGWPGGRVAGRVAGRVVTVEEA	CLP	0.515	Hemo	0.594
M25	LOKNJMPF_26724_19	AVGLLVGAGVWGLMYVILAEMMDRRFWNHRRKLDKTTRGEG	CLP	0.554	NonHemo	0.356
M25	LOKNJMPF_27658_2	NCFPKARQKKQAAPNVVYKVLYFSSAQNNMN	CDP	0.535	NonHemo	0.307
M25	LOKNJMPF_27899_3	ILLLCKLTYKIFRLTVNYHNPNTNSNITWIPEYEKYK	CDP	0.693	NonHemo	0.485
M25	LOKNJMPF_28106_1	GIEAKIKAKLALKLNNKIIIYNKAHNNHHIKNCFIIQNKHTF	CDP	0.644	Hemo	0.832
M25	LOKNJMPF_28284_3	NFVAIRKNIITKELKKIYIVKIILVD	CLP	0.584	Hemo	0.723
M25	LOKNJMPF_28581_1	GLVTSVVGRGQLSVGEALINSVK	CLP	0.733	Hemo	0.545
M25	LOKNJMPF_28685_1	AAVGMGTPIKTVGSTFDTLTLNRANLMAPKIM	CLP	0.634	Hemo	0.842
M25	LOKNJMPF_28933_2	GKKIILRNYKQNKMPSNFKKLKIYVILRLSKK	CLP	0.564	Hemo	0.861
M25	LOKNJMPF_28940_1	VFVVFDLNFFKSLEALSLLGYNLKKLDGLVGIK	CLP	0.584	NonHemo	0.198
M25	LOKNJMPF_29184_2	KGNAMGQFNDVTGNAMGQFNDAKGNAMGQFNNMKGNAMG	CLP	0.535	NonHemo	0.099
M25	LOKNJMPF_29189_13	LLAVRLWFSGGRVLECFALANKFGFYLCRLV	CDP	0.644	Hemo	0.743
M25	LOKNJMPF_29376_2	VGFMKPELLQVLVAVVEQFGRKKRLGGELLL	CLP	0.683	Hemo	0.545
M25	LOKNJMPF_29419_1	GVIRLSLRIRRKAGPSIIVCVIKFIA	CDP	0.693	Hemo	0.99
M25	LOKNJMPF_29500_9	FVRRPLLESFLLAGGRRLLYGRRKTGNTW	CLP	0.505	Hemo	0.673
M25	LOKNJMPF_29998_1	NKSWDDKYKKYRSHFEYLLNRKSGGGYGGGRPIMYRSVGRAMPMMAMEMQ	CLP	0.564	NonHemo	0.327
M25	LOKNJMPF_30117_1	IGFRFFLNILKEIIKYNSYFMIPYQYISY	CLP	0.535	Hemo	0.614
M25	LOKNJMPF_30564_11	LVSGFIGREKTLSLYKEAIKNKYRFFSYGDAMLII	CLP	0.653	Hemo	0.525
M25	LOKNJMPF_30612_4	ALFEEKNFFWPFEQILIFFAPFWSKIKKKLPFLHKK	CLP	0.723	Hemo	0.535
M25	LOKNJMPF_30612_12	LIVKRIGQVAVDGSDKPTDPVKIIGARVIT	CLP	0.693	NonHemo	0.386
M25	LOKNJMPF_30840_5	FLTTSKKTFFGILDHLKFRALIISFAQIWFKIKQF	CLP	0.574	Hemo	0.851
M25	LOKNJMPF_30847_2	LLMILNFVISLIKLLLTMDFNNFCVKKNSKKVNTCAINKAFKVEK	CDP	0.624	Hemo	0.812
M25	LOKNJMPF_30911_4	KKNVNIHYQIIKIVNLSLLVNLIQIKKFI	CLP	0.515	Hemo	0.762
M25	LOKNJMPF_30945_3	KDGWIQAGFNGQKGPNGARREGGGGEGTEVDFGGIHRTLRVHWSRF	CLP	0.554	NonHemo	0.119
M25	LOKNJMPF_30999_2	YFGQFWGSLARKLGVCEQKKVYFKSKCGAFM	CDP	0.653	Hemo	0.812
M25	LOKNJMPF_31000_1	KGLRVQFLKNLKEVLKLKELLKLKEVLNFSKWIPKKLLRKSLRTNS	CLP	0.683	Hemo	0.861
M25	LOKNJMPF_31239_2	GFYIVKFQMGALLTRRIQKGVIIIMCGINW	CDP	0.673	Hemo	0.881
M25	LOKNJMPF_31248_2	WGISAGFRRLAAALVRRLSRLFRGVSWRHVRPWQQGPPWAQ	CLP	0.634	Hemo	0.673
M25	LOKNJMPF_31555_3	NFEFSLPGYFLYFAQGKKQDRSAKNPQMECYQRQFNKI	CDP	0.574	NonHemo	0.257
M25	LOKNJMPF_31962_2	CCEARVILNVIAVSGPVFDLYRVFKKIKK	CDP	0.604	Hemo	0.891
M25	LOKNJMPF_33236_5	GVVVLFFEGICRGNGFYREKAYTSKKWHTVYMLNALKWHFKIDFKVVVQK	CDP	0.545	Hemo	0.772
M25	LOKNJMPF_33244_1	RPTGRAGAKAGLSDPAVLNGRAVAHRIKGTPGITG	CLP	0.515	NonHemo	0.465
M25	LOKNJMPF_33463_371	IICRLVFDQVREKVLTSDKVIVILGPKQVGKTTLVK	CDP	0.743	Hemo	0.713
M25	LOKNJMPF_33684_3	WVLVKRKDSSVVYEESMGEGLLIGKLRKASKGSVC	CDP	0.574	NonHemo	0.198
M25	LOKNJMPF_33829_4	LSLDPRLVVFVGAEVVVFKVFKKRYN	CLP	0.564	Hemo	0.564
M25	LOKNJMPF_33879_4	RRGGGKNLKQKPKNGYSILLVYHLLAGVGGCNGSAQ	CDP	0.614	Hemo	0.574
M25	LOKNJMPF_34003_2	IKVLKLLEDRKRERNLDRLKEAYIYSLHIS	CLP	0.525	NonHemo	0.168
M25	LOKNJMPF_34433_11	LAGQLVAGARAVFEGHLPAPIDFVVIKK	CLP	0.505	NonHemo	0.228
M25	LOKNJMPF_34467_8	LIVVARICNRMDRTNALHVREVTGSMH	CDP	0.564	NonHemo	0.198
M25	LOKNJMPF_35060_1	LGMINCKVKSFGRYGRTREIRINMPDTTYNKIKNYLKNEFI	CDP	0.574	Hemo	0.545
M25	LOKNJMPF_35212_8	TIVSLSVDGKWAISSQAPKVNRLWRRFNDQPVNRGVPVK	CLP	0.515	Hemo	0.505
M25	LOKNJMPF_35440_3	GLIKKLQYSVTPKSPVKAKSGHNQIAAKYAIWQPCFI	CDP	0.703	Hemo	0.851
M25	LOKNJMPF_35675_2	GKPLKSWVRLGEVRLGWVRLGEVRLG	CLP	0.752	Hemo	0.525
M25	LOKNJMPF_35982_3	IVRVKLNDNEIKNLFGNYRMCHAFRP	CDP	0.564	NonHemo	0.257
M25	LOKNJMPF_36005_1	IIKVKRIPLLIENQKNHFLILIKLAIMIF	CLP	0.673	Hemo	0.891
M25	LOKNJMPF_36209_2	IIAIIIIYKAGLFLTVKWASFFGNRDEEMINKINWIKRLA	CLP	0.525	Hemo	0.683
M25	LOKNJMPF_37382_6	YTKAQKKPKSLILIQKLIPIAKTIIRIQK	CLP	0.515	Hemo	0.941
M25	LOKNJMPF_37419_2	IVIVVAIAKANKIIIVTKLLLKTKTVMI	CLP	0.525	Hemo	0.891
M25	LOKNJMPF_37717_1	IAAIGNHFRVKKLTVAKELGDRVVLLKFK	CLP	0.733	Hemo	0.802
M25	LOKNJMPF_37956_6	ILIKYEVTEVLIAVTNCCHHLVSVHR	CDP	0.564	NonHemo	0.099
M25	LOKNJMPF_37994_6	WSHGFRVKVIPFIVGKHRRGSLFRKYRPY	CLP	0.683	Hemo	0.871
M25	LOKNJMPF_37996_2	IFYYINAVRYLNEFSYYPIKIKIIRNIVFKNGFLV	CLP	0.554	Hemo	0.832
M25	LOKNJMPF_38407_2	FVVCYYGTKQIIKTLFLMYYIKNAKLKIITHDGYNPKMV	CDP	0.554	Hemo	0.911
M25	LOKNJMPF_38445_6	VRKNIIKQLQIIIKIKKNQKYHHQKNHIHV	CLP	0.644	Hemo	0.842
M25	LOKNJMPF_38557_1	GVAAAITPCLSKMGGNNYRETVYRLVALFIMEKKHMGVVLSKMVRG	CDP	0.525	Hemo	0.842
M25	LOKNJMPF_38996_12	LGFFRIVSIFRDPRRLYFGVARVAVAVFDMLIYIKSLYAI	CLP	0.644	Hemo	0.802
M25	LOKNJMPF_39036_5	EFFRFTAARRTAKSPSDGGKNPYITETFPNHYLL	CLP	0.525	NonHemo	0.089
M25	LOKNJMPF_39772_1	IILMLRLLRGRGFVLLISQKLLRRVLRSMLLQVFWPRRGGL	CLP	0.574	Hemo	0.891
M25	LOKNJMPF_40177_1	VLGLYHLVIDLINYVKLNRSKKNIENLGTSGAI	CLP	0.584	Hemo	0.545
M25	LOKNJMPF_40178_1	YMLMAKLLNTFDKVFKKCIALSNRIGIDNQFAQ	CDP	0.713	Hemo	0.535
M25	LOKNJMPF_40740_3	LLILSLKRQFFHIKLINIKLQIQLFFLGAKKPALFLYVV	CLP	0.584	Hemo	0.891
M25	LOKNJMPF_40857_6	SWAVVKGKYKQAAILNVNLLKRINLS	CLP	0.594	Hemo	0.762
M25	LOKNJMPF_41532_8	LEVKAKIIEKYGPKAAQLVKKSISK	CLP	0.505	Hemo	0.723
M25	LOKNJMPF_41987_1	LGRMLKRLNIMYIPLTHLLSKLVGSAYIIR	CLP	0.564	Hemo	0.921
M25	LOKNJMPF_42152_3	AAAIAKPCKIVGCVVQKVKMY	CDP	0.911	Hemo	0.96
M25	LOKNJMPF_42229_4	NAKEILKKLEKAGFYKKAQKGSHIN	CLP	0.515	Hemo	0.644
M25	LOKNJMPF_42298_1	LCPQCSALMVRKSHSGRQTPYFTLNCSHCKFVIFYRGQFQSED	CDP	0.594	NonHemo	0.267
M25	LOKNJMPF_42412_1	SLSTVMVALNVQTLRKSLKIKKAPNKGAYFLTL	CLP	0.634	Hemo	0.812
M25	LOKNJMPF_42505_2	FNLIILQLKMQKNVKKYYTI	CLP	0.535	Hemo	0.792
M25	LOKNJMPF_42777_1	LILTMYVKCFTQFINFDIIFSYIKHILHKNEL	CDP	0.653	NonHemo	0.327
M25	LOKNJMPF_42996_1	GKIRQKLVRQIAEILVAKKYRAYNIKLIKN	CLP	0.792	Hemo	0.891
M25	LOKNJMPF_43395_1	LALILKHKLIIINNFFFFYKVQLLYIIRMSDIAEK	CLP	0.752	Hemo	0.713
M25	LOKNJMPF_43568_1	FLDISVKIVTKIAKVSGFVVNLKKEVRIAGV	CLP	0.733	Hemo	0.931
M25	LOKNJMPF_43856_1	YIIFINKTVKKCLVSLKIKSRHLMKV	CDP	0.653	Hemo	0.96
M25	LOKNJMPF_44251_1	ILLFEVYFVNNQLDFKESMTLFHKNKKKKAKDVNYFHWPKKT	CLP	0.535	Hemo	0.525
M25	LOKNJMPF_44484_1	YLIGFHRIVELIFANSKSIILIIKLIAYKIINIYEKR	CLP	0.703	Hemo	0.743
M25	LOKNJMPF_45402_1	IVTLINKAIAKIRNNKYKCNMKIWTSSLKLKNPLSKWLA	CDP	0.653	Hemo	0.792
M25	LOKNJMPF_45403_5	IPINAKLPKIRDIISKAQTFLYIFKTWLKGK	CLP	0.594	Hemo	0.911
M25	LOKNJMPF_45417_1	RRDLKRGRLGWLKVGVKKRGWKRNLLFLLCVFGNTKGEKGRIFFLSSHRGFCI	CDP	0.515	Hemo	0.772
M25	LOKNJMPF_45456_5	GLVVGASVFSIVEVMGYFTYLIWLIINRLVCKKEP	CDP	0.545	NonHemo	0.436
M25	LOKNJMPF_45562_3	YGFLKKKGFCVMNEFNKLKLKNYIIKKYKNKRGDRYITK	CDP	0.584	Hemo	0.842
M25	LOKNJMPF_45591_1	VKKKKTKKNAYILINFHTFLMF	CLP	0.574	Hemo	0.95
M25	LOKNJMPF_45617_2	LLGMLMRFFKQIMKIYKQMKTSKKL	CLP	0.792	Hemo	1
M25	LOKNJMPF_45734_4	AFRYRFVCPVRSVGMGFQAGQHSRSRMFLRREQAGFAL	CDP	0.545	Hemo	0.584
M25	LOKNJMPF_45750_2	LGKVNQDFTKHAYSKYQELPKGFHYQYSVWKTLW	CLP	0.525	NonHemo	0.485
M25	LOKNJMPF_45833_1	LFFSAKKGKKGDKKGENFLTKRGARPNPEKMTTCLLHF	CDP	0.515	Hemo	0.673
M25	LOKNJMPF_45943_8	LLFKLDFIFSGIPTFSKGKDQNKYFFVVLAEIVKNKHS	CLP	0.564	Hemo	0.574
M25	LOKNJMPF_45972_1	LKNRNINFKEKLKLIIILGAKFKLWKRKLDRPLEKMHLIK	CLP	0.752	Hemo	0.772
M25	LOKNJMPF_47030_5	CIAIITPFYPFPPSVGGVKTIASEVAKELRRLVTK	CDP	0.535	Hemo	0.713
M25	LOKNJMPF_47187_2	ILLIKKGTIYSGKYECNILIDRSQNFYHKI	CDP	0.505	NonHemo	0.386
M25	LOKNJMPF_47453_1	AVIITKRIVIIIIKGTIIITDPTSKVVAIIVTNPITNATAK	CLP	0.644	Hemo	0.941
M25	LOKNJMPF_47760_6	ALIDISTNTKKAPVLKKHHLSLIKKNIKIFKYIL	CLP	0.644	Hemo	0.97
M25	LOKNJMPF_48923_1	YYISIGVLTGKGKLIIVVIYRYFNVTKVYKCIIFVLVNV	CDP	0.594	Hemo	0.891
M25	LOKNJMPF_49258_9	GLLPILAKKKHVSALKAIFLCTLHHFVLKWFASC	CDP	0.515	Hemo	0.871
M25	LOKNJMPF_49512_4	FFIEVVVMEGKINMFQFWRHNSFNMGTKKKHKGCGGRYP	CDP	0.663	Hemo	0.564
M25	LOKNJMPF_49553_4	VLFGRKKKKTREEVAAELGVPLWWVNRFVGYSVPIKANKKI	CLP	0.614	Hemo	0.505
M25	LOKNJMPF_49580_1	TAMKTTHGWARKPVLTWVVRYYSQGPRAMDWYGRALKLR	CLP	0.574	Hemo	0.535
M25	LOKNJMPF_50152_1	KHMKKIKYFWRGTNFNYPYTYVKLIPKKLLSEKE	CLP	0.673	Hemo	0.624
M25	LOKNJMPF_50160_6	VGLAQLVRALVCGAGGRGFESRIPPHTNKYKLNKNNKYSSVRGSTG	CDP	0.525	Hemo	0.505
M25	LOKNJMPF_50290_1	VLSTWQYIKILNNIFLTSVPNVQIWNQKLKKKIIRISKKLTE	CLP	0.515	Hemo	0.772
M25	LOKNJMPF_50596_1	HVKNFEALKAELEVNGKLISIIILGKKARGVKAINKVKAELKVIGIVGFA	CLP	0.604	Hemo	0.752
M25	LOKNJMPF_50928_3	AQNPIRFQPGMSLSGLFERYSTGR	CLP	0.535	NonHemo	0.149
M25	LOKNJMPF_51411_2	FMSSYEEVRKLYFRYKVQNKKGSKGVAIVYP	CLP	0.505	NonHemo	0.475
M25	LOKNJMPF_51600_3	SVMFRAKKGALKFDVGATLRQTY	CLP	0.535	NonHemo	0.446
M25	LOKNJMPF_52017_2	LIAPEKTSNWIIRGVGLIWILEGISYSLDIYKKYIKNKL	CLP	0.505	Hemo	0.683
M25	LOKNJMPF_52309_1	AGFTAGTPQNLLSSAVSCAAGATTDIATI	ADP	0.505	Hemo	0.703
M25	LOKNJMPF_52402_1	YLAARFIETGRRLKLGFGRRCRAVGIFSELYQRLAYG	CDP	0.535	Hemo	0.604
M25	LOKNJMPF_52447_2	FIVSIFVTVAAGRLVTAVIALKLKVSFPSPPSK	CLP	0.535	Hemo	0.782
M25	LOKNJMPF_52883_3	GTRWTHDPKLMVRIHLLQKHVLNLYIF	CLP	0.505	Hemo	0.683
M25	LOKNJMPF_52883_8	FFIFIYLHIARGLYYGSYIKPKKLL	CLP	0.901	Hemo	0.95
M25	LOKNJMPF_53040_1	LISVKNKLLIKFYNEIFKMKNQERQLLGSLL	CLP	0.604	Hemo	0.634
M25	LOKNJMPF_53100_1	KRFKCLLNSGYSKKKLRSVAVTSKFNVNYPVRIFKFFKLIY	CDP	0.505	Hemo	0.832
M25	LOKNJMPF_53170_3	RARGINKKLAENILLEAFAKEIIQKLTYKKFIENAKI	CLP	0.673	NonHemo	0.347
M25	LOKNJMPF_53962_1	YYVKIYFNLFDKGKKPVKIAVLVLSYVIIICKINFTHTDFF	CDP	0.535	Hemo	0.881
M25	LOKNJMPF_53972_2	CLLFVTCGLFIIIFQSVWKKMLLHQHILQQHIS	CDP	0.604	Hemo	0.752
M25	LOKNJMPF_54073_2	WARERVSEAKMTIIGRKAMMELKSG	CLP	0.564	NonHemo	0.257
M25	LOKNJMPF_54085_3	WARERVSEAKMTIIGRKAMMELKSG	CLP	0.564	NonHemo	0.257
M25	LOKNJMPF_54133_1	LFYIFLPFKVFSGFSRNELERKQSAKIVTRFHYV	CLP	0.594	Hemo	0.604
M25	LOKNJMPF_54524_2	FPDNKKYKFQALKRYFYNSYFFLNGRPELIQMKNKQIPQGITESM	CLP	0.515	NonHemo	0.465
M25	LOKNJMPF_55399_5	SISKNAKNSMKAHGKKGLKIGAKNRLKKVEAKYVF	CLP	0.545	Hemo	0.822
M25	LOKNJMPF_55783_1	LLAKIKYIPLLLQMLGKYKITIIYKTQI	CLP	0.713	Hemo	0.931
M25	LOKNJMPF_56310_2	ARGKKCPKCGQWTMHEKKPGYWYCSSCKAATFDRWS	CDP	0.693	NonHemo	0.455
M25	LOKNJMPF_57347_2	LLAMLNKLKNENKIIKSRLEKIKRRKLDFF	CLP	0.535	Hemo	0.634
M25	LOKNJMPF_58241_3	CGFKFKFVKRGKFKSHFVTFFLFLFSVALERFDFRGAEKGTFSFLAY	CDP	0.584	Hemo	0.822
M25	LOKNJMPF_58252_5	GGGVRVGVGFGLRGAGGIRLQADIRVRVIIRVW	CLP	0.505	Hemo	0.782
M25	LOKNJMPF_58462_8	VGQVAAEIRGYRPPEPYKGKGVRYADEYILRKEAKKK	CLP	0.545	Hemo	0.594
M25	LOKNJMPF_58630_1	LKGLIRIMLNSAWPGFHGIIPYIMPKIKKKQRRAF	CLP	0.693	Hemo	0.891
M25	LOKNJMPF_58651_4	MKMLKKMGGNKMLKQIMINKLR	CLP	0.584	Hemo	0.802
M25	LOKNJMPF_58937_5	FLFYKIKVLKTFNKKSAFFLFLKSFLLGKIKIIVDKQIIALN	CLP	0.554	Hemo	0.921
M25	LOKNJMPF_59135_15	IFGLAGKYGSGKSMIAKLVNHNSIRLNK	CLP	0.673	Hemo	0.752
M25	LOKNJMPF_59266_1	LLLFFLAWFLAMLRAAKKPIAKEIIAVVIIINMSINLK	CLP	0.584	Hemo	0.901
M25	LOKNJMPF_59919_9	FIIFNVLLFILTARIMLILK	CLP	0.604	Hemo	0.911
M25	LOKNJMPF_60477_5	GGKIPKNNPIKTTKRVFCQKIPVILESPAAMK	CDP	0.535	Hemo	0.673
M25	LOKNJMPF_60769_2	LYALALTFYLKKMINPAQKRLNVFMKRLHPII	CLP	0.545	Hemo	0.941
M25	LOKNJMPF_61040_1	LAIKAIKKQKKTKKIKIKYKISICVKNNFLL	CDP	0.663	Hemo	0.98
M25	LOKNJMPF_61263_8	RFPDGVFFYRAKGNGGQRAVNHPVLGGGGTGGAQNAKTGNCGF	CDP	0.752	Hemo	0.535
M25	LOKNJMPF_61787_2	NIHKKKFKKFSRLGKVPKNLLNVIFF	CLP	0.554	Hemo	0.97
M25	LOKNJMPF_62741_1	GIISKQLMNLLQISANPFDHKVLETYKVAKQALT	CLP	0.604	NonHemo	0.426
M25	LOKNJMPF_63472_1	VLVIAIIKLHMIKKGYIIKQYSFLQIVIRKI	CLP	0.743	Hemo	0.941
M25	LOKNJMPF_63633_1	AIGILASMLTAILGTHGVYQYLMSRIQHSKSLKAWFGIEQGVK	CLP	0.554	Hemo	0.832
M25	LOKNJMPF_63725_1	GGVIIQLRIKMRGFYAYKINIVRHWKQRFVLSNVM	CLP	0.772	Hemo	0.842
M25	LOKNJMPF_64125_3	TMLSKSYNEYVRHGVALALGFLGAGK	CLP	0.554	Hemo	0.752
M25	LOKNJMPF_64147_5	LGLWDLPGVKVKIEDFIKLQMGGNHGKKFYMQMILQVVQT	CLP	0.545	NonHemo	0.426
M25	LOKNJMPF_64165_1	NKFSGFYVITVNNCTYKCLNDVTFSNRSMNKYVQYYLYFNFKRSN	CDP	0.564	NonHemo	0.347
M25	LOKNJMPF_65430_1	SVSHVVSTVSWYNRARAAWSGGTLLNCKCHFLYT	CDP	0.644	Hemo	0.594
M25	LOKNJMPF_65490_42	FGILVSWQIIQMDILLLKQTILMKPEKKHMNILLKNLF	CLP	0.505	Hemo	0.733
M25	LOKNJMPF_65575_5	VIIKADRRVIMNKAVAVMDMAKAADAKRLCLATEKEF	CDP	0.634	NonHemo	0.277
M25	LOKNJMPF_65720_1	LVVLSLIKWKKIIAGNKRKLLVKLSTFGNKEELQLE	CLP	0.505	Hemo	0.554
M25	LOKNJMPF_66514_1	AILTNLKRKHKRMEKLPFCFGN	CDP	0.564	Hemo	0.822
M25	LOKNJMPF_66881_3	GLKKYQLLELKEKFGLAFLTLIFFHFLLNWDIFKKEWKIIMR	CLP	0.604	Hemo	0.713
M25	LOKNJMPF_67241_4	KKAEIKVVNNVKNKFIAAKVWKLIFIIMHNLT	CLP	0.535	Hemo	0.762
M25	LOKNJMPF_67446_1	FLVQVFIVKKLAKRIIQNNWKVINLTIIRKLNKIAL	CLP	0.535	Hemo	0.921
M25	LOKNJMPF_67457_2	AFGANLLVFIFPRSFGLDKEKGKIGKEVIQKKGGCKEGK	CDP	0.653	Hemo	0.535
M25	LOKNJMPF_67629_1	LFFIKKDHKIFARNKKEFTFAAALRDKN	CLP	0.564	Hemo	0.693
M25	LOKNJMPF_67715_2	IGIPVAISLLYLFIKTTLKFNKIDLNKLEYKIK	CLP	0.733	Hemo	0.733
M25	LOKNJMPF_67857_2	KKKENKFAGYILLRYYTIIIRAFKTKQKHKIIKNLL	CLP	0.564	Hemo	0.832
M25	LOKNJMPF_67894_2	GVKIAQQIERFKLESYYKQFKLLIR	CLP	0.683	NonHemo	0.396
M25	LOKNJMPF_69437_1	NLAMKHKVALYSLINIKKLVRARKMLVRIPKMLVRGVK	CLP	0.574	Hemo	0.871
M25	LOKNJMPF_69441_6	IVITFGCKKDKGFAIIVTGGSRYGLSLFSMLNYF	CDP	0.545	Hemo	0.861
M25	LOKNJMPF_69467_4	LAFFKWRKLMGNQEKLYTFIATPAVKWGRKASGLVR	CLP	0.812	Hemo	0.802
M25	LOKNJMPF_69816_4	WKKCPPLWGQVSGEDAPSLLFPRKGGRYSSTERW	CDP	0.505	NonHemo	0.119
M25	LOKNJMPF_69877_3	GSSVKCNMSLFPQLLHLAHKALLLG	CDP	0.703	Hemo	0.861
M25	LOKNJMPF_69916_2	LGWGRVRVGGIGLRQGREAHQGLGEGSVGGRRADEGVRGRTWT	CLP	0.604	Hemo	0.505
M25	LOKNJMPF_69969_1	VGIVSKTINLILTSVKRGIGSRLEKTSTLQKGGSRGPP	CLP	0.574	Hemo	0.594
M25	LOKNJMPF_70168_8	LSSCKIATKWYPFGRLAQNYNAKSYRFGFQNQEKDLALKL	CDP	0.505	Hemo	0.545
M25	LOKNJMPF_70570_4	SYSVALVWWKPIALLYGAAGRLAGRATGNRFIPTRYILSTGPTSHIHHPANPLEWVYKA	CLP	0.515	Hemo	0.851
M25	LOKNJMPF_70646_6	ILQLQIQELKYVHEIILLLKI	CLP	0.594	NonHemo	0.198
M25	LOKNJMPF_70770_2	FLERKFTKAAMHYLVDAFKGQSYA	CLP	0.505	NonHemo	0.277
M25	LOKNJMPF_70883_6	KRTIRGHYLGRALRSGRFAVLFVTAI	CLP	0.624	Hemo	0.842
M25	LOKNJMPF_70985_5	AFVLGVFFIMAPKEWRSETMSRTFFRTHNEVYYDKKGKRKT	CLP	0.574	Hemo	0.515
M25	LOKNJMPF_71148_8	VLNHLAIVLINYIKLNRPKKNIEKLATSGAI	CLP	0.525	Hemo	0.921
M25	LOKNJMPF_71364_4	MMVTIKRVSMVATDNRVRGIRDGLKILK	CLP	0.703	Hemo	0.574
M26	IENFBAJL_85_3	GFRQFMLRGFKKAQGEWKLVYMAYNLKRLHTIMS	CLP	0.515	Hemo	0.832
M26	IENFBAJL_177_2	WVIISLLVFAFVADMVRISLK	CLP	0.743	Hemo	0.822
M26	IENFBAJL_206_1	LPKTKLGAKMLKKLKIYAGAEHPHTAQIAK	CLP	0.554	Hemo	1
M26	IENFBAJL_408_5	LLGQLEKDGRKLKKSKPGFEEKVKEFIQLYLMIVLELRSRGL	CLP	0.554	Hemo	0.554
M26	IENFBAJL_451_8	ILTKIFVKIYDFYKEFEKDYKKVLLQGNQKKKK	CLP	0.624	Hemo	0.554
M26	IENFBAJL_1139_6	WGFSKFKRLDLLPVALLHDIGKLFVAYKEKI	CLP	0.762	Hemo	0.564
M26	IENFBAJL_1547_1	AGMGRYLLALLLTM	CLP	0.545	Hemo	0.644
M26	IENFBAJL_1839_5	NVNELIKKIKELKEKGKLEEAKKLEEELKKYKMNDTF	CLP	0.515	NonHemo	0.188
M26	IENFBAJL_1980_1	GIWLWAYLNRNLEWVIVDEKYVTTLKKLGYRVEKRLYI	CLP	0.624	Hemo	0.535
M26	IENFBAJL_3633_2	CLIAGGIGEGLRDRFVRMILAGKHRGRDSFGVWTDK	CDP	0.564	NonHemo	0.376
M26	IENFBAJL_3745_1	LLLVWKIALIVIKVWYNFVTLKLTFNNAKKTAQSVEKKT	CLP	0.673	Hemo	0.901
M26	IENFBAJL_4684_3	AGVLQKRMLKHQIKMIYSKQRFPALVSGFG	CLP	0.752	Hemo	0.832
M26	IENFBAJL_4787_8	KIKFNFENDFLLEAENKRREFLKTLKIIITVAVIMAIL	CLP	0.545	NonHemo	0.287
M26	IENFBAJL_5820_21	ITKGLGDGTLLTKGLGKIIASLHGIVKFVAKITTKILYK	CLP	0.604	Hemo	0.95
M26	IENFBAJL_5827_8	TIVSLSVDGKWAISSQAPKVNRLWRRFNDQPVNRGVPVK	CLP	0.515	Hemo	0.505
M26	IENFBAJL_6213_4	GLINFIEKLYLKNAKITKILKEIFHDFEKYKEKIIKTLNEGLTL	CLP	0.545	Hemo	0.535
M26	IENFBAJL_6276_30	FWIEKIAKKENKSWFHKIIDFLKNLF	CLP	0.525	NonHemo	0.495
M26	IENFBAJL_6364_5	WALLEVTLFVVLALGVYLLIRKK	CLP	0.792	Hemo	0.851
M26	IENFBAJL_6654_3	LGYASGMTCNARSLRSSPGHPHEIRVLGPYFACLRGVNCISA	CDP	0.564	Hemo	0.653
M26	IENFBAJL_6905_2	LSLLTEPLKRFGHFQKLAFYCAGFGINF	CDP	0.584	Hemo	0.584
M26	IENFBAJL_7497_22	FGWFVVLLVIIIFFLFDDWFRKKRGPTGFGRKEDVSRGVVILR	CLP	0.545	Hemo	0.604
M26	IENFBAJL_7497_66	GVGELFWLGLGVFGIWVVLFDGDRFVRFWYRRFKRRVLGGL	CLP	0.535	Hemo	0.713
M26	IENFBAJL_7879_1	KCKKKQFNKNIYTTYRRKVKFNAWCIFALNGLAIAKLSRKVTRVLR	CDP	0.505	Hemo	0.871
M26	IENFBAJL_8138_1	FPRFNFSAVQAGAVAPRAPCARVPAGQAQKAVAHGVRGGAPRSG	CDP	0.589	Hemo	0.604
M26	IENFBAJL_8174_2	LVLLKENPKMTLKEVSNLLPVSYSTLKRWWGYYKEGGLKKLLE	CLP	0.554	Hemo	0.525
M26	IENFBAJL_8512_3	LWVAKVTGRTGRLEISMKLRRFFDVVTGRTGRLETLRKSVR	CLP	0.624	Hemo	0.683
M26	IENFBAJL_8766_2	LCGVRYFGLNSKLAKVKSFDIDKNYLVVGLSYGVEKIKIGDIIFTHCK	CDP	0.545	Hemo	0.673
M26	IENFBAJL_8816_13	LLIYDKKKTAIIVVKKLNLFLKSKIKNLTINEI	CLP	0.564	Hemo	0.802
M26	IENFBAJL_8985_21	IKKVGGKSIIINNHHTKIVYNEHSVIKAIIRYICILYKVIIKFL	CDP	0.644	Hemo	0.931
M26	IENFBAJL_9165_3	CGGAVKKLVGGGGGGRPAVPAPPPVKPEAPRASGRVSVSTSRERRRAGRS	CDP	0.525	Hemo	0.545
M26	IENFBAJL_9289_3	IIQHSKFKIKHLTKDLGKKVFGFNKIDIELLKVKL	CLP	0.564	Hemo	0.802
M26	IENFBAJL_9380_2	RLIPVYAPIKAKNFARGSKVMNSVAAGWVAR	CLP	0.554	Hemo	0.673
M26	IENFBAJL_9419_4	GALAKKSPRYGGQLYQRKEAILCLIGHLLLA	CDP	0.752	Hemo	0.911
M26	IENFBAJL_9452_213	KDKKVKIYIGFNKGNSIISKVVR	CLP	0.505	Hemo	0.802
M26	IENFBAJL_9563_84	WGAGAIEAYGRAASVGIVQLVGKLPVRMVVM	CLP	0.624	Hemo	0.881
M26	IENFBAJL_9651_12	KLLKIVAYIATEIIRYKNMKSVWK	CLP	0.515	Hemo	0.851
M26	IENFBAJL_10366_1	GVLLVSDKSSKEALKKAQLLINKVKLI	CLP	0.653	Hemo	0.693
M26	IENFBAJL_10435_1	IGTNLLNKAVSKLSGILFVVRISPL	CLP	0.693	Hemo	0.931
M26	IENFBAJL_10849_123	LIFFYHRKVQFGLSGSLKDGVRVRGDEQMPCRRTTLLGQIP	CDP	0.505	NonHemo	0.465
M26	IENFBAJL_11461_1	GMPGLEYVGRYNMWGVFVGVCLNKPIKK	CDP	0.614	Hemo	0.792
M26	IENFBAJL_11565_18	GVSFGVARARGIRIPPVYRGTFTIGGIFELILLPK	CLP	0.554	Hemo	0.822
M26	IENFBAJL_12857_3	LVASAVMKASDPYAKMRELAEGLVKAKFKARDG	CLP	0.644	NonHemo	0.366
M26	IENFBAJL_13503_4	KFKIFKQEYSKLIKELKKKI	CLP	0.545	Hemo	0.713
M26	IENFBAJL_13555_2	YTTFTHFLLLVLLKQQKMVGQK	CLP	0.515	Hemo	0.614
M26	IENFBAJL_13822_1	PNKANNPKQRRGYTGYIGPMPVIK	CLP	0.614	NonHemo	0.386
M26	IENFBAJL_14547_1	GCNGKWFRCIVSSIKKIDKKRSNDKKDKGGCCMGL	CDP	0.574	NonHemo	0.495
M26	IENFBAJL_14918_4	VTKLIQGVTTGLILSLVVAIAREKGAKV	CLP	0.624	Hemo	0.901
M26	IENFBAJL_14938_6	IIGKGGIAIKRIGQEARQNLEKLCGKKVFLKLEVVVKPGWSKNRKFLADIGYNLGIL	CDP	0.535	Hemo	0.871
M26	IENFBAJL_15471_3	GRIDKAFEKIKKEEKEKIIKVIKIIFDSIEKIIKETTYYK	CLP	0.554	NonHemo	0.455
M26	IENFBAJL_16176_1	VMAMPCPKIVVEVKGEKKELEPIKVWVLQPRGRK	CDP	0.515	NonHemo	0.416
M26	IENFBAJL_16406_24	ALLIKKVDSLATRFEAQLLKLANMIF	CLP	0.851	Hemo	0.703
M26	IENFBAJL_17096_5	AIARGTLVPMLLRKGKSQARARLPKPMPAVRAPATTGLAL	CLP	0.564	Hemo	0.673
M26	IENFBAJL_17694_2	YPKIIKIDWRYNLINKKGEVLLKK	CLP	0.515	NonHemo	0.485
M26	IENFBAJL_17907_1	GCYPIGTDLQRILIITKLKNNTTNLAINK	CDP	0.733	NonHemo	0.485
M33	DDDDCGKD_575_2	LAFIDAFKKQFITSQVKKIWHGILSQKSGIDT	CLP	0.653	Hemo	0.584
M33	DDDDCGKD_756_1	VAEKGHYRAAYGALQAAKYTARRINPPHAQGRG	CLP	0.594	Hemo	0.733
M33	DDDDCGKD_1017_2	VIGKEFGVCKSIFSIFPLAEELKVALRDSLKYKKN	CDP	0.663	NonHemo	0.426
M33	DDDDCGKD_1300_4	CFVWPFGMGLTGSGQIGKGKNSVGGCRVFDLFKFGDYG	CDP	0.584	Hemo	0.574
M33	DDDDCGKD_1491_4	YSYRPINTIERGARAGELRLMGVGSHAKGVRGAGG	CLP	0.525	Hemo	0.505
M33	DDDDCGKD_2626_10	AFVRAINLQQHIDRYHKLVGCLLTTLQ	CDP	0.525	NonHemo	0.327
M33	DDDDCGKD_2724_1	RDLSRGTHSEGVDMGPPRPPIWDPRSGTTGKPRTDPPRGLLNRVFDPL	CLP	0.525	NonHemo	0.119
M33	DDDDCGKD_2776_7	FGGLCLKLYTLGQAPKPVLTIAIVGKRFIYFSQ	CDP	0.624	Hemo	0.861
M33	DDDDCGKD_2805_4	GGIIDIFYEKARPKFGTGFLVRDYPVRMLALI	CLP	0.614	NonHemo	0.406
M33	DDDDCGKD_2813_31	AAATGWARTSRRQRQRKTVFEVAMRHQMHLMMQRTYTGNG	CLP	0.564	Hemo	0.713
M33	DDDDCGKD_2911_3	LTANFKPVENKKPKKDPKAAFNALPVFLLS	CLP	0.505	Hemo	0.574
M33	DDDDCGKD_3053_2	IVVKNVHICVALEMKVFRVDSLKATSFLSVKKNLDKSLGL	CDP	0.554	Hemo	0.644
M33	DDDDCGKD_3144_14	AQMNVAQMTRAYTTVAHVIRLKWSG	CLP	0.614	Hemo	0.564
M33	DDDDCGKD_3476_4	LAVFVHVGRVLEAGHAAHLACEAAVHAAARRRRERDRRRWLIG	CDP	0.515	Hemo	0.564
M33	DDDDCGKD_3478_5	WFFFGMLTGIMLGAIFHKEVSRIFYSIMERLDEQLKK	CLP	0.535	NonHemo	0.317
M33	DDDDCGKD_3502_6	VKEIKTIVDCNLKKIGLTKNLVQIPR	CDP	0.599	Hemo	0.515
M33	DDDDCGKD_4372_2	MIIIIIIIIIIIIIIIIIIIIIIIIII	CLP	0.614	NonHemo	0.248
M33	DDDDCGKD_4599_3	ILVLEILTKLDRWQMVIKKSHEIKRVIMIQ	CLP	0.614	NonHemo	0.416
M33	DDDDCGKD_5016_1	AVVARNIQKLGTVLIAKEWAKIKRKEKKLKLAA	CLP	0.663	Hemo	0.941
M33	DDDDCGKD_5027_4	GGGGKGMRVVTKADEFHQML	CLP	0.525	NonHemo	0.109
M33	DDDDCGKD_6028_8	VALFAGAIMLRRFKGVLIAVLFVRFIAHLAK	CLP	0.743	Hemo	0.891
M33	DDDDCGKD_6756_5	WTYGKHFWATYGKVASFYWGKHNLYYGKV	CLP	0.723	Hemo	0.842
M33	DDDDCGKD_7024_1	KQFGETKKMMQMMNNKKGMMQMMKQFKQMQKGGGMPGM	CLP	0.535	Hemo	0.535
M33	DDDDCGKD_7563_8	LVCCRRQPSIAGGPRPQSGGVGIPSISVMMPAVVRHDNTG	CDP	0.535	Hemo	0.644
M33	DDDDCGKD_7937_1	TSAGMTANKAISKVSNGMVSKPPNNWHLKSLYYIDIG	CLP	0.525	Hemo	0.584
M33	DDDDCGKD_8076_4	STAVARNVDLPMPTMAEPAANKAVAKPKKVGRRCR	CDP	0.624	NonHemo	0.396
M33	DDDDCGKD_8599_4	CIVSCRALTTALTVTDGRGNVATKAIVFMSER	CDP	0.545	NonHemo	0.267
M33	DDDDCGKD_9194_4	GVSAVRAERTMGDSLYASGVKWFGLSMNRGAHLP	CLP	0.624	NonHemo	0.356
M33	DDDDCGKD_9195_1	TQKIVISNVLLYSIRLAIVNRIKVDKSIKIIFGSLK	CLP	0.614	Hemo	0.842
M33	DDDDCGKD_9522_1	AILKVAKEMEHLMHSTTCKLVEVGIAASV	CDP	0.673	NonHemo	0.119
M33	DDDDCGKD_9680_8	LILVGRRASSGGQRRRISGVLIGAGRRSEVGAMIFL	CLP	0.545	Hemo	0.653
M33	DDDDCGKD_10019_9	ALVANVSKQVQIMARKLFDLRNFFPNWQLLPSHSAHMLTRGDV	CLP	0.545	NonHemo	0.475
M33	DDDDCGKD_10317_6	KVNEHGQMQPGEPIHEVFPKYPYNNVTSAGYNRNNGHIMLVSGMSSRQNM	CLP	0.545	NonHemo	0.129
M33	DDDDCGKD_10456_4	VCSVKHVYTLSYMNELLQKYVRVYMFLCA	CDP	0.653	Hemo	0.733
M33	DDDDCGKD_11043_6	IAGYIQRRVRRRVRCRSAVHSVPEHEANPGGHRIGHCRV	CDP	0.683	Hemo	0.842
M33	DDDDCGKD_11043_8	VGMSAYGRTGGHERERVCRAVRRHYRPIIALTTIWRLQLFVV	CDP	0.663	Hemo	0.614
M33	DDDDCGKD_11117_5	LLKIALNLLKNEKTEKQGIKGKRLKAGWDNQYLLKVLKIKV	CLP	0.574	Hemo	0.842
M33	DDDDCGKD_11898_3	LMASGLIWLAHSRVVKMVKCYRIPLFYGVLNYQNNWPKPS	CDP	0.535	Hemo	0.822
M33	DDDDCGKD_12236_4	GNGRAMKVVIGANCLFRAKQLRMNLFVD	CDP	0.505	Hemo	0.594
M33	DDDDCGKD_12653_1	LGKFLTLLEKPERLAFGLVVRFKPDVKAN	CLP	0.624	Hemo	0.564
M33	DDDDCGKD_13087_1	RAVLAPVFVQFICGCGINRVTITRRHLRY	CDP	0.535	Hemo	0.673
M33	DDDDCGKD_13457_1	KEYNFKLLFQKHLIKGRFKLVYQIVNFYKTTL	CLP	0.564	Hemo	0.733
M33	DDDDCGKD_13678_6	LGALHSLELYPAFFLVVRVGVYEMLCRWFRSGL	CDP	0.614	NonHemo	0.327
M33	DDDDCGKD_13763_6	AFVVAGAWHLGGGAGAVHAYFTGK	CLP	0.574	NonHemo	0.465
M33	DDDDCGKD_14278_24	QKKNHPLKRMVYYANIILLIINNGMFIFLLQQLHRMKN	CLP	0.515	Hemo	0.693
M33	DDDDCGKD_14585_4	ILLFEKMVFLTLTFFRNEIRFKQRKSKRKHHY	CLP	0.653	Hemo	0.782
M33	DDDDCGKD_16225_3	MLFGRGSDINLGRGKNVITGVRKYRLNVAISYDV	CLP	0.554	Hemo	0.554
M33	DDDDCGKD_16557_4	LCLVHFLSNMLSYAVKMAIAEQKSTLMRTIFNRVRFV	CDP	0.614	Hemo	0.911
M33	DDDDCGKD_16697_1	IAAALGILKAIKPVLPLVRVHMTIIMQIMT	CLP	0.752	Hemo	0.891
M33	DDDDCGKD_16799_55	AQITVYTDGAARGNPGPGDNSVGLMRGLVKSVSGK	CLP	0.505	NonHemo	0.337
M33	DDDDCGKD_16839_1	LVVRVLRVARVARIFKLARYSSGLQTIGDTFKKSAKVACRL	CDP	0.644	Hemo	0.752
M33	DDDDCGKD_16997_4	SVLPQYLRKYGYIGTVFIKIAYKERKKEQVN	CLP	0.614	NonHemo	0.465
M33	DDDDCGKD_17908_7	VFYPLKMLSLVRLHAFLNFTLRL	CLP	0.772	Hemo	0.95
M33	DDDDCGKD_18174_1	LVAVKLIPGVRVAPLTQLLLVPLRAKLFKVPV	CLP	0.574	Hemo	0.832
M33	DDDDCGKD_18417_7	LGHYNTYTAFVYKRVHRRVRRQQSVLAARLLRKV	CLP	0.564	Hemo	0.931
M33	DDDDCGKD_18788_14	NIVKLENIEHLIVELRGKKIIMRNFQKIIFLKQQRMN	CLP	0.505	Hemo	0.564
M33	DDDDCGKD_18999_5	YKTNRRYFDSMYVLLGVSAGGTVGGGGKRVGGGF	CLP	0.594	Hemo	0.545
M33	DDDDCGKD_19472_1	FGLTLSLRHLYGITLIGIVTLVN	CLP	0.624	Hemo	0.733
M33	DDDDCGKD_19676_8	VRLRFLNRILIGWRITPIVAAERFETGVK	CLP	0.564	Hemo	0.614
M33	DDDDCGKD_19808_7	AALAAAAATRGSTTDARKATVDMTGLPAALNGVGWCASGPAPKVYI	CDP	0.505	Hemo	0.604
M33	DDDDCGKD_20174_3	FFFILAMLLGLHTFVMWQALFVCFAKHIIVTLALSKLI	CDP	0.505	Hemo	0.891
M33	DDDDCGKD_20343_1	RYGGSGTRYGMSGSRYDMSGRRYRRSGRMYGGVAGGTGGTVVDDV	CLP	0.743	NonHemo	0.366
M33	DDDDCGKD_20552_1	LFFLVKNAKFKQGKLCQGIFVIFFNKIVHDIFINLPG	CDP	0.673	Hemo	0.911
M33	DDDDCGKD_20751_4	IFVIITSYLTAYIIYRAIELPGIKFGKKVISKITPDNKKSSL	CLP	0.584	Hemo	0.941
M33	DDDDCGKD_21057_1	VALISVASVSRNKDQGILTSIKNKIACAAAEIATHGARSIHS	CDP	0.515	Hemo	0.505
M33	DDDDCGKD_21259_3	VLWKCFLCGAFIRGSMVGGHVSCVVRILEEVW	CDP	0.594	NonHemo	0.386
M33	DDDDCGKD_22384_8	AGIWIDKKVAICNSIILLKVVPLLYQRVIKIFQKVHWLALEDKQD	CDP	0.624	Hemo	0.713
M33	DDDDCGKD_22685_6	LGRTAAGLALVRRARRRRGVTVRVRRHRRPC	CDP	0.564	Hemo	0.743
M33	DDDDCGKD_23002_3	LLLLLLLLLLLLP	CLP	0.564	NonHemo	0.396
M33	DDDDCGKD_23206_1	WIIKWAKNLCVKILMIGIVSFIAMVKQVLIEVKI	CDP	0.663	Hemo	0.891
M33	DDDDCGKD_23286_3	AANRQIKVVVGNGKKLAILINKRNRIVKIRVFIDLLCFCHLISEW	CDP	0.545	Hemo	0.673
M33	DDDDCGKD_23947_2	LVVDISIYMYYMYYTRVSKRHVLLVVPMFMFG	CLP	0.545	Hemo	0.594
M33	DDDDCGKD_24077_1	LIVMLDTGRNVLIQFGGAKLNLKHRCTKLPTTSYTVLL	CDP	0.624	Hemo	0.822
M33	DDDDCGKD_24305_4	VGGKITHMRTGVVLCFIKRMTAAYEGRKSFGASA	CDP	0.644	Hemo	0.762
M33	DDDDCGKD_24864_2	LLLITFKFTDTIGQFGKKLIKFKTNTLLNKSVVM	CLP	0.743	Hemo	0.931
M33	DDDDCGKD_26555_1	GTLFWVLIGAFVGWNFPQPWWARYLQEKIVDMIKSRGKK	CLP	0.515	Hemo	0.772
M33	DDDDCGKD_27021_1	SIYMDVLNIFIRIAMIMGGQRRK	CLP	0.564	NonHemo	0.465
M33	DDDDCGKD_27331_1	KVKQLLARGQFVVKELEALYRLRKYRAMKKRYYD	CLP	0.683	Hemo	0.653
M33	DDDDCGKD_27415_3	FGVVLIRQGFRQGAHARMFAFHRGDRVAVNFPAVCALS	CDP	0.604	Hemo	0.733
M33	DDDDCGKD_27852_2	AVIFRKHTFEIDRYHLTIKHDSKLGSGAFGAVFRGYLSGTPMTHK	CLP	0.614	Hemo	0.752
M33	DDDDCGKD_28495_1	LVFSIIFTKLLVLLLQKGKVGFKNIFVITYVS	CLP	0.574	Hemo	0.871
M33	DDDDCGKD_29000_13	RWMNFFINHNYQNARVFYLKVRGFRSHMKGYVGPFLGGMNQI	CLP	0.535	Hemo	0.574
M33	DDDDCGKD_29172_2	ILLLCKLTYKIFRLTVNYHNPNTNSNITWIPEYEKYK	CDP	0.693	NonHemo	0.485
M33	DDDDCGKD_29252_15	NARAVLPTGRLVVGRVVVVVVVTGK	CLP	0.594	Hemo	0.822
M33	DDDDCGKD_29265_3	LLFKVQLFWLRRRSFVQQCGVVKPRIRIGLRLHSRQIVKKPL	CDP	0.564	Hemo	0.911
M33	DDDDCGKD_30061_1	IIRKGAVKAITKNNHPLTIVHSGIGDIAHRKA	CLP	0.673	Hemo	0.881
M33	DDDDCGKD_30665_4	YLRKMVVRKAATKFYSWIKLNMLVRIFPQ	CLP	0.505	Hemo	0.703
M33	DDDDCGKD_30702_4	LVLGRRQFGLAAVQAARKCGEHHARMEATTH	CDP	0.644	Hemo	0.545
M33	DDDDCGKD_31019_3	DAMIAIIKCGTKGFLLMRKKAIGNNRKKTTKPIK	CDP	0.535	Hemo	0.733
M33	DDDDCGKD_31316_4	VTVSRMTVSRPYAMRSSARQYAPYAGIIVMHM	CLP	0.515	Hemo	0.653
M33	DDDDCGKD_31346_1	LSIGGVLYGLHKNKQGVKQGICH	CDP	0.614	Hemo	0.752
M33	DDDDCGKD_31448_1	AWRAASGKPKSLGSGGSMVAKLKLKGIDGRAPPGVEPAA	CLP	0.505	Hemo	0.545
M33	DDDDCGKD_32374_1	FSKKDFGKVSICLGKYKPLSGAKPLTTASLKDIFGAFLFKLK	CDP	0.515	Hemo	0.772
M33	DDDDCGKD_33460_2	QLKAIIKSLFRMVKLLIIVAKEKQKLL	CLP	0.584	Hemo	0.931
M33	DDDDCGKD_33980_17	SFAVASKIIVLVIWPFLFILFLYFRDKEKFKRRLKQMFEKD	CLP	0.535	Hemo	0.644
M33	DDDDCGKD_34065_5	AGVVANGTGPGNCRGGQRAPYRARINRGL	CDP	0.673	Hemo	0.554
M33	DDDDCGKD_34065_6	LATKVIVGVGGLNLIYIFDRIGRITKTIVANG	CLP	0.792	Hemo	0.921
M33	DDDDCGKD_34258_1	VAPYRAVQRVGQHRGVLGKGNAIAVALVEVQVDDCAGTAKTIVAKR	CDP	0.515	Hemo	0.634
M33	DDDDCGKD_35588_3	VAKLKLKGIDGRAPPGVEPAA	CLP	0.515	NonHemo	0.396
M33	DDDDCGKD_35975_9	ITGGVGLAISLYKVLADFGIKI	CLP	0.505	Hemo	0.594
M33	DDDDCGKD_36064_4	VGGGPGGERDEVAATNKATYPVVGRRSKIIRVFGEICR	CDP	0.505	NonHemo	0.287
M33	DDDDCGKD_36095_5	LAVGVQEQWRGRARRLCLQHRVLRQLRRQGRALIDITTNTHNYIS	CDP	0.584	Hemo	0.752
M33	DDDDCGKD_36197_5	WALYFTKQAKNDARKLASANLKEKAKSLLEISR	CLP	0.525	NonHemo	0.475
M33	DDDDCGKD_36301_5	GVSSFSDSFLIKSTTKSIQTLYSIGREYSVNPKPGKSGAKHS	CLP	0.52	Hemo	0.515
M33	DDDDCGKD_36595_3	VSSLATGMSLMLRTIKVTVACAVALKSSLMR	CDP	0.574	Hemo	0.802
M33	DDDDCGKD_36719_5	VSFLMWLTKYYVLNNKSLVMRLARITLIDIFKHYLHL	CLP	0.594	Hemo	0.881
M33	DDDDCGKD_37834_1	LIFFYAKHVIFLQKKEKGGHLANPAILLYIRPLQ	CLP	0.604	Hemo	0.812
M33	DDDDCGKD_38014_4	VVTPATAVSLDMYTVAVPNMTTNMLIT	ALP	0.515	NonHemo	0.356
M33	DDDDCGKD_38029_7	TLPGAYITAIKLSFKVGWAKEVRRAHQYGIKLN	CLP	0.584	Hemo	0.861
M33	DDDDCGKD_38814_10	LAVLEVIKRHWRGGDVKNIDKDKFKVRYQRAVVLVMTSWA	CLP	0.772	Hemo	0.604
M33	DDDDCGKD_39514_1	VACDSQECPFEWFHYTCVGIAAPPKGKWFCPHCVSTMKRRML	CDP	0.564	NonHemo	0.267
M33	DDDDCGKD_39675_4	KDWRNWKDLKDWRDLKDWRDWKGLKDWRGWKDLKDLKDLERFERLERFERLERLERLEKLERFERFERLALRIVYMFIYGLRPVCL	CDP	0.535	NonHemo	0.436
M33	DDDDCGKD_40493_3	WIVTVVQLIVGSRARDRVVSMARVSKARVPKARVTKTRVVVKVIV	CLP	0.525	Hemo	0.673
M33	DDDDCGKD_41658_1	AVYGLFDTGKKVHPMYDSAHNPKYLLGALKAIRR	CLP	0.812	Hemo	0.693
M33	DDDDCGKD_41705_5	FLRKYEGPITYKGVKPYANSKYAFF	CLP	0.683	Hemo	0.713
M33	DDDDCGKD_41950_1	WLWIIAVSAIWVLFDAKSNGVKKGVVSVKLIFNQ	CLP	0.634	Hemo	0.851
M33	DDDDCGKD_42450_4	GLWQQFFRFANSSKVAKLMANRKAVDKVKIFELD	CLP	0.604	Hemo	0.564
M33	DDDDCGKD_43121_2	IKELIKLTIQFTKNFERIGKNPTLFSLSTSGYLSNA	CLP	0.525	Hemo	0.545
M33	DDDDCGKD_43292_2	FCVVHTPRARKFIRKYWLREIHDKLLAALPVKHSAKL	CDP	0.535	Hemo	0.911
M33	DDDDCGKD_43544_1	VVLVQEAWFGLEQITAILIPLKPNAKKSPNNTPTKIITLMMRRK	CLP	0.525	Hemo	0.663
M33	DDDDCGKD_43663_3	FIVLAVRVALVKRVLQFHSVIQVMSACLKKLNV	CDP	0.683	Hemo	0.921
M33	DDDDCGKD_43773_8	NRGTMCMRLQFRYYYKADSQTCEVTTLPPMGVYT	CDP	0.574	NonHemo	0.158
M33	DDDDCGKD_44292_1	AISYTDAFRRDAVRIVTSSGLTRPKVASGLG	CLP	0.564	NonHemo	0.347
M33	DDDDCGKD_44498_17	GYPLLYTPLRVVVVGECKLR	CDP	0.574	NonHemo	0.396
M33	DDDDCGKD_44619_1	VVVSNDRVLNIYNNNYYGFKPYQAHRPPLYAHSAQPGKEAQMGVI	CLP	0.515	NonHemo	0.267
M33	DDDDCGKD_45442_3	FLCGAFIRGRTVGGHVSCVVHLLEEVR	CDP	0.594	NonHemo	0.158
M33	DDDDCGKD_45741_1	AMCVFMYEAVVAIGRVHTYKQRHVLTKRHQR	CDP	0.594	Hemo	0.792
M33	DDDDCGKD_45979_2	GEMRGSMGMNGSMGMSGLRRGPRININAG	CLP	0.525	NonHemo	0.366
M33	DDDDCGKD_46033_9	AYMLIYANVQAKRPALRKHYAAHIERLYATTPDK	CLP	0.525	NonHemo	0.416
M33	DDDDCGKD_46175_7	GIVGPNYSMGSSVRDCRVTNSIKAVSALSTYFLEYIWKGQI	CDP	0.525	NonHemo	0.366
M33	DDDDCGKD_46468_5	SIGLFQILMVIVLLLVLFRRKRITQILKDVTKGLKPFKKV	CLP	0.554	Hemo	0.931
M33	DDDDCGKD_46555_3	FAHLMMRMQGDIQFFVRKLNHFGIR	CLP	0.713	Hemo	0.723
M33	DDDDCGKD_46559_6	GKAAAKSLYELGYRNLINLKGGAIAWRKGGFKFE	CLP	0.584	Hemo	0.782
M33	DDDDCGKD_46818_2	KLNKEKHNKLKEYPCPNCQGNGCTTCNGYGTLSTPPKH	CDP	0.574	NonHemo	0.337
M33	DDDDCGKD_47609_5	WVFGYGSLIWNPGFAYTSRRKGRAVGFARRFWHGNHNYRGTKEKVGIE	CLP	0.535	Hemo	0.713
M33	DDDDCGKD_47930_14	LILCVKKKWCQLKETVDNTLKNLQFFVVASTMNPLGGFKIL	CDP	0.713	Hemo	0.832
M33	DDDDCGKD_48004_58	GGFMYKGYKLIELNNSIYIVGIGRASSVNKAKRLIDLITKGK	CLP	0.743	Hemo	0.822
M33	DDDDCGKD_48657_6	GTTFNVDKANDVVVIAVYVKTVVRARVLAK	CLP	0.673	Hemo	0.663
M33	DDDDCGKD_49280_2	SYVLYALVVKSKVSHYRRFSVLHEMALLTR	CLP	0.545	Hemo	0.624
M33	DDDDCGKD_49741_8	SATQHVYMSVMTTIAKIVKNGQA	CLP	0.584	NonHemo	0.485
M33	DDDDCGKD_50645_1	KEYIKKLKKLIAAKGKAKVAVLLGVKNTNTIDTWLGRELIPSKYLDTIKGVKL	CLP	0.653	Hemo	0.644
M33	DDDDCGKD_51840_2	RMVTVGGHGGHGWSPMGGDSIACSH	CDP	0.584	NonHemo	0.158
M33	DDDDCGKD_52293_2	GMESMSRVHPPSAYKGMPYVDMTHYALQCTRSTETTRR	CDP	0.574	NonHemo	0.079
M33	DDDDCGKD_52389_3	TTFLGLAQVLRVHTSMISTYGGVNRFHAGLR	CLP	0.545	Hemo	0.564
M33	DDDDCGKD_53227_4	ANAGRQLAAAAGAGARTGRRSVLCVAVHVVVRVMRQMK	CDP	0.614	Hemo	0.624
M33	DDDDCGKD_53524_5	TILAERIYLITSQFKINDKFKDKIWNLLKLFLFMGTS	CLP	0.525	Hemo	0.525
M33	DDDDCGKD_53721_12	LLHNINPSIHPIHPSIYLNTLLNA	CLP	0.554	NonHemo	0.337
M33	DDDDCGKD_53978_19	CSCSRAVIPIMGKVDKLLGVKTQ	CDP	0.693	Hemo	0.673
M33	DDDDCGKD_54303_1	GLRYLIRYNLINIKGVIIEYQEFKKILKKIT	CLP	0.574	Hemo	0.693
M33	DDDDCGKD_54621_115	SFVLWAIVIFIAIGVIGNIFKKDPRSKTKRFRNIK	CLP	0.525	Hemo	0.802
M33	DDDDCGKD_55348_6	FILGFKPKALPTLYSLIILSAFISPKAKVEESSGTR	CLP	0.624	Hemo	0.634
M33	DDDDCGKD_55368_8	AFKVPLFLHRLWAVEAAMAAVLVGL	CLP	0.663	Hemo	0.703
M33	DDDDCGKD_55394_5	LLLLLLVLLVLLLLLVLLLLLLLLLLLLLLLLLLLVLLLLLLLLLLLLLLLLLVLLLLLLLLLLLLLLLLLVLLLLLLLLLALLLLC	CDP	0.554	NonHemo	0.178
M33	DDDDCGKD_55656_2	GLLHLQQNIDIPDVVLTPHKLISKAVGKAREAGRLGGWKGC	CDP	0.545	Hemo	0.594
M33	DDDDCGKD_55656_5	LIIRVCQVRHNSYPLDRLGKLMEAISKDVLTQMLKVTSS	CDP	0.554	NonHemo	0.465
M33	DDDDCGKD_55956_1	CDAPKSFSMASTSGMPTMANRMVITRPYGVRGAMLP	CDP	0.713	Hemo	0.584
M33	DDDDCGKD_56343_3	SMWALGKHRNYKNEFANYPRARKAIVPFVL	CLP	0.604	Hemo	0.634
M33	DDDDCGKD_57017_2	LAVLGTPTLAETINAAHSQSAMRWFQAATVVQG	CLP	0.525	NonHemo	0.495
M33	DDDDCGKD_57482_4	VIGSVANTGIKPFRQRQYVIEYTRLICCAMQVFIGRQDVI	CDP	0.574	NonHemo	0.426
M33	DDDDCGKD_58753_5	KRILQILKIIQLLIILPFSIVNGSKKRSYHKIKRMMIAANLL	CLP	0.515	Hemo	0.861
M33	DDDDCGKD_59095_4	ARALYNKIGWRVCMVIIVCGRAQRLHMIY	CDP	0.594	Hemo	0.782
M33	DDDDCGKD_59095_7	LADARKWFASGVVTDRGHAVTGATALHVAAAKGYIKVIK	CLP	0.693	Hemo	0.802
M33	DDDDCGKD_59109_9	AVAFVGAINLYMYLFGAVKSFAHKYR	CLP	0.782	Hemo	0.96
M33	DDDDCGKD_59286_1	ALFVLGIFLQRASTSSSSERKKGFNPFVCLG	CDP	0.653	Hemo	0.644
M33	DDDDCGKD_59341_2	AVLNHLLLHHLLHQRYVQMDNFQMVKHVIFVSMN	CLP	0.634	Hemo	0.505
M33	DDDDCGKD_59533_6	IGILLSHRAALKRLPGIALLVVFVAYYIVRIGWLRE	CLP	0.604	Hemo	0.901
M33	DDDDCGKD_59836_10	VLVRMPAATHRPTMRASRAVSMCAIADVGSMRGLTANVSTWRP	CDP	0.624	Hemo	0.535
M33	DDDDCGKD_60385_6	IAAVLCNERAHITAQYLGAGYILLLNKRIEHLCNKFLFASGH	CDP	0.505	Hemo	0.614
M33	DDDDCGKD_60555_5	VWCFACKWRRQQDQGVLYIFEHGVFAGPIHVVCL	CDP	0.584	NonHemo	0.287
M33	DDDDCGKD_60756_4	IGVTPGQQTRVLTAIFLLSKHQESKIILLKLKFL	CLP	0.574	Hemo	0.842
M33	DDDDCGKD_61257_2	DVNRVLKQFKNASKMAKKLSGKKGMQDMQNMMSLMQGGTMGGLPR	CLP	0.584	Hemo	0.525
M33	DDDDCGKD_61675_3	DRPEEPAASQPHYETSGGAGGRARGGYRGRGRARGGGKNSHRGKAPGRGGKGGGTQGGQGNGDVI	CLP	0.507	NonHemo	0.208
M33	DDDDCGKD_61792_2	TVGVGAPELHEKCGTMLRRVTFAVHARQRMAKKMIYG	CDP	0.594	Hemo	0.604
M33	DDDDCGKD_62340_11	ALSICMIVLVRRMQFAKCALDTKSVARYVYRRVWMLADV	CDP	0.634	Hemo	0.683
M33	DDDDCGKD_62850_4	PNVTGMVGMDAISLLENLGLKVRFVGNGKVRNQSIKIGEKVVKGATIKLELT	CLP	0.545	Hemo	0.644
M33	DDDDCGKD_63609_1	GICLAAGDNMGKPMLIPHTSYGRKGASALTAR	CDP	0.743	Hemo	0.792
M33	DDDDCGKD_63841_3	GKVKGEGRVRVRYGVDVG	CLP	0.505	NonHemo	0.446
M33	DDDDCGKD_64616_5	GFTSTVLNADAGEPKQSVNAFKKRLSKCIGSVVGVPPPRK	CDP	0.515	Hemo	0.525
M33	DDDDCGKD_65478_2	LFKAVFLFLSKMQRLQRLQRMQRMQRLQRF	CLP	0.644	Hemo	0.921
M33	DDDDCGKD_65532_2	VTPKKNHAAYDTKAINGMKKKALLAAYRVLLK	CLP	0.663	Hemo	0.881
M33	DDDDCGKD_68262_1	LVMELLPGGSLLSKLRKEGKDVSGARG	CLP	0.624	NonHemo	0.208
M33	DDDDCGKD_68447_1	GATEKELEKIIKLGEYLKNVA	CLP	0.584	NonHemo	0.089
M33	DDDDCGKD_68727_2	AAYVPFMTTVGNHEARYDFRHYIHRFTMPNGGLANGNMYYR	CLP	0.614	NonHemo	0.366
M33	DDDDCGKD_69284_13	SYAKKPSVRHINCIGFVVSVAQHRMQVRYLSPL	CDP	0.564	Hemo	0.554
M33	DDDDCGKD_69664_6	LLAFAAPLAQTVHGARVMVGRHVNNWIEQQHHYLAYFCYT	CDP	0.525	Hemo	0.723
M33	DDDDCGKD_69777_8	SCVLRKPIANLFALATLLCKLSLLKSAILNANKNHC	CDP	0.564	Hemo	0.842
M33	DDDDCGKD_69971_9	AILANFMLPRQGVKTAAFKNKAARTGSNNDIQVL	CLP	0.505	Hemo	0.574
M33	DDDDCGKD_70581_13	SLGMPISMPTRFTNRFLNRFTVMFTNMLINKLVNKMFIR	CLP	0.564	Hemo	0.634
M33	DDDDCGKD_70727_2	NLKIDKIRGIYMSKGKKCPKCGNWTMHEQRDGYWRCSSCDAVTFD	CDP	0.505	NonHemo	0.228
M33	DDDDCGKD_70743_6	LGIGFDDAAYVCKRASAAVGRIWPKFKSMHSNTMNVKFKVSC	CDP	0.782	Hemo	0.733
M33	DDDDCGKD_70803_4	GGTLVSVIVLGGKFRVVYNGGWDSC	CDP	0.564	NonHemo	0.317
M33	DDDDCGKD_70808_1	LTLQLYKISHIRYYGHRALRLSGQLKKQLFKFPSLGP	CLP	0.644	Hemo	0.713
M33	DDDDCGKD_71416_1	YCVVVKYLVLKKAMRIANYAMESMAFKGNYEKKVKS	CDP	0.723	Hemo	0.743
M33	DDDDCGKD_72155_10	SLTIKNVLKVAAIALAAVVVDKKVGITSRLGL	CLP	0.693	Hemo	0.901
M33	DDDDCGKD_72543_1	GLLISLTLLAPAFAPNFIKNFKIYRTIGGPLQRFNYP	CLP	0.505	Hemo	0.861
M33	DDDDCGKD_72904_3	VVLSELAGMGPLDKFAQPMPGALVKRLFALSKPRKVGR	CLP	0.703	Hemo	0.861
M33	DDDDCGKD_73894_2	VLLHIPQFPKIFKVLVFVFFICALHEVIDNTKSAM	CDP	0.505	NonHemo	0.475
M33	DDDDCGKD_74627_1	CLVAGMIHLREVVTAKVGVA	CDP	0.554	NonHemo	0.287
M33	DDDDCGKD_74713_10	ASTSIFVSKVKVAGLIKSIDKSVLVVKSISAAVLTLKAEF	CLP	0.634	Hemo	0.871
M33	DDDDCGKD_75135_4	FFIHKYKYGFLINLIIIKIAIKIKILNNYFRER	CLP	0.594	Hemo	0.861
M33	DDDDCGKD_75381_2	RVKHGTKVLLSYSHFGKAQVLAGVLLVTLKIPTN	CLP	0.644	Hemo	0.772
M33	DDDDCGKD_76128_1	LIVGAAMRELVHVIYGVLKNKTPFNENLSAAIA	CLP	0.693	NonHemo	0.356
M33	DDDDCGKD_76321_9	LVYKALLAHCIAKGAGDRHLADALHKQMTAVK	CDP	0.812	Hemo	0.812
M33	DDDDCGKD_76739_5	GIAVASKIIALVIWPVFFILIMYFKDKEKFKEKWKRLFKNN	CLP	0.792	Hemo	0.812
M33	DDDDCGKD_76975_4	FGGRLPKYGAGTGTGAPMAMANVSGQQVRVPVRCTMLQ	CDP	0.569	Hemo	0.782
M33	DDDDCGKD_77126_20	YHYPTFRVGTRPTPTGNHAYVGAIPCGCPKTWKIEKLFSFSA	CDP	0.505	Hemo	0.673
M33	DDDDCGKD_77292_1	WLKKELKANGIIDKPKMKIYKA	CLP	0.663	Hemo	0.594
M33	DDDDCGKD_77347_1	GMGKTSMGKHDLYVVRYTCMGYFIILKMYFSI	CDP	0.505	Hemo	0.802
M33	DDDDCGKD_77786_11	ALAYIYFLFLAKVLLIVRDSKGKSSMGNDMIVTVNQGKTDKFE	CLP	0.505	NonHemo	0.366
M33	DDDDCGKD_78005_3	MIIAELTHYKNAIKMALNKMKNLKKKLVNFLMGTFGLF	CLP	0.505	Hemo	0.921
M33	DDDDCGKD_78155_1	AAVFVMGLTSGDLNIVRELARWPGPWSRLIWRPPSKLG	CLP	0.574	Hemo	0.644
M33	DDDDCGKD_78209_1	ILMILILMQVLGEKSIFLLDLQKRIGKK	CLP	0.564	Hemo	0.752
M33	DDDDCGKD_78846_22	SFFYFYKKLQNGGKGKLLKWTEMKTFNNVVDAK	CLP	0.545	Hemo	0.703
M33	DDDDCGKD_79827_2	IRKKQFGLKGNGFAQFFVLAG	CLP	0.525	Hemo	0.851
M33	DDDDCGKD_80055_6	SGYISKKDIPLGYKLIFRKTKIVGGKVIRAKTVFPMLVKI	CLP	0.693	Hemo	0.931
M33	DDDDCGKD_80173_1	LYIRGKVDWGLFELLVFEKVFKHICVRK	CDP	0.545	Hemo	0.634
M33	DDDDCGKD_81235_2	CSAFVVVGNGRGVAGWACVKKPDARYVRHDAAFIMMRAGVR	CDP	0.584	Hemo	0.644
M33	DDDDCGKD_81326_6	IIARQQLISVADTPYNHIKPTRGKKGNGSIQYLCRMVAWLHS	CDP	0.574	Hemo	0.584
M33	DDDDCGKD_81341_5	NGLQEFLNRVENLKIRKDRKEFMKFLRPLFDEKL	CLP	0.525	NonHemo	0.307
M33	DDDDCGKD_81369_1	ILLVQMERAVRVAPSIPLLLRVTATTIKYAN	CLP	0.584	Hemo	0.941
M33	DDDDCGKD_82003_6	AYRNSFVLFMNFWGFVSAVRKDIAV	CLP	0.505	Hemo	0.723
M33	DDDDCGKD_82638_2	TTCPKIVDVARLKIARRVIVFFIKGMVY	CDP	0.604	Hemo	0.921
M33	DDDDCGKD_82727_1	SVYLVKGFRKLGRFGLRLRWDRFDVVIRYCDQWRHAA	CDP	0.554	Hemo	0.683
M33	DDDDCGKD_83039_1	WFAMRGAMTPKVKRIHRNYYRGLLTGMAVVIFEDDV	CLP	0.743	Hemo	0.505
M33	DDDDCGKD_83781_3	IVLFIIIVALLGAVLFLRGEGASYGKGNAINDQKKRVNVSDKNFFL	CLP	0.525	Hemo	0.733
M33	DDDDCGKD_84171_3	LVAGFGRKGHAVGDIPGVRFKIVKVANTSLIAMWTGKKERPRS	CLP	0.683	Hemo	0.644
M33	DDDDCGKD_84568_5	CLVHEECKGKRMCNMGACTGISGCVTKPMPKL	CDP	0.515	NonHemo	0.396
M33	DDDDCGKD_84849_3	TFKSKIKSLVAVTLLSGFGVINMGDKI	CLP	0.545	Hemo	0.733
M33	DDDDCGKD_85003_2	IIMINRYNSLQLYRSKAIVNDAILTLNVMRLVGSDVR	CLP	0.505	NonHemo	0.465
M33	DDDDCGKD_85019_3	LVIVMIADRFARHDRRPTRVAARERKDDVVIIDMRDAS	CLP	0.564	NonHemo	0.307
M33	DDDDCGKD_85175_2	VVVVVVDGRFGKVLFDGLGLIASVCAIKIRMKIMDAGIEHVMIP	CDP	0.535	NonHemo	0.347
M33	DDDDCGKD_85428_20	VVKIKAGAFPQAADYFSQHGIPVSN	CLP	0.554	NonHemo	0.396
M33	DDDDCGKD_86238_14	RMGKRVHATQMRYFR	CLP	0.584	Hemo	0.901
M33	DDDDCGKD_86647_1	IVTMMSAMIKMARMARMARMARMTRMTRMVRSVIMALIVRMTIMA	CLP	0.505	Hemo	0.772
M33	DDDDCGKD_86785_1	GIKRIKGYFNVEALKKYLTIGQKVFEKEWMRNTQAHT	CLP	0.564	Hemo	0.574
M33	DDDDCGKD_87990_2	NILLPFRNLKQRLFRLFRLFRLFFAI	CLP	0.673	Hemo	0.911
M33	DDDDCGKD_88142_4	ILGRPRVLGFCVSHKGLARTLTQAA	CDP	0.851	Hemo	0.881
M33	DDDDCGKD_88453_7	LIIIDVSVHVIRIVHIAVIECYVVHPKTAQGQMSKCQLQ	CDP	0.515	NonHemo	0.228
M33	DDDDCGKD_90000_7	FQRFFGRGAGLGRGRGLGRGGGRGRMGGTKAGAGPGGYCICPNCGHKVPHQVGVPCYQVSCPKCGTRMVR	CDP	0.523	Hemo	0.653
M33	DDDDCGKD_90269_15	KKSLFTMALLILMGTAVTACSDKGYKPPGGQHQSGGGGHSH	CDP	0.604	Hemo	0.594
M33	DDDDCGKD_90615_4	VIIFLRDCIQKPSSALKHTLAFVPCNFTVPLKVNTGFLIDGS	CDP	0.584	NonHemo	0.485
M33	DDDDCGKD_90699_2	FIIKKGEKKVNYMMMPVMDMIIKKDDLVCVALIW	CDP	0.713	NonHemo	0.307
M33	DDDDCGKD_90831_9	FAGVLLSLCLVLTIGATFYFQTPVNEPKKGCNTKKLH	CDP	0.554	Hemo	0.693
M33	DDDDCGKD_90955_6	RKLRQPFAQDSLEFRPQQSGTNGSGKPYVMLMA	CLP	0.515	NonHemo	0.158
M33	DDDDCGKD_91301_2	VGGAGVDKRSNALLARDTHAAHRTCGERGVALVITVLRPERAML	CDP	0.525	NonHemo	0.366
M33	DDDDCGKD_92052_1	IKANCAKYYVNPIKQMTA	CDP	0.604	Hemo	0.713
M33	DDDDCGKD_92289_8	TLMYVRLAEFLPSTHRTWVFVGMSTVHHTALR	CLP	0.515	Hemo	0.614
M33	DDDDCGKD_92405_6	GGAKLESLKGQVAGMKGMAMGKVGGAMSMFKDFKKMDPTKIKAL	CLP	0.624	Hemo	0.871
M33	DDDDCGKD_92405_8	GAGLLGGFGLGKSKGGKGLKIFDDFKNMGADKFKKL	CLP	0.723	Hemo	0.772
M33	DDDDCGKD_93080_4	DSISGSGGFRGGGRGGFRGGSRSRVASSGRSHFKSGGKGEKIIT	CLP	0.728	Hemo	0.535
M33	DDDDCGKD_93754_6	SSPAFHRAVHGVGKSKFGPMRRLWYGSPDWVKAATGSFVGRLLNGTFGY	CLP	0.505	Hemo	0.653
M33	DDDDCGKD_93879_2	LIAGVRSAIVGKNCVPLTPGPLNIPIPPNVGKPVKSTGKSSS	CDP	0.515	Hemo	0.911
M33	DDDDCGKD_93978_2	KKALKRAPGMQGKAAKMLMGASKQCGVYNLVSGKKVK	CDP	0.653	Hemo	0.743
M33	DDDDCGKD_94353_2	LVALADMYHKLGKLSAAQKCYWSVCPSRAVCPL	CDP	0.842	Hemo	0.673
M33	DDDDCGKD_94430_20	RHNKAGQGMKELQTAAKPPLGWIWGDFFQPWQRKFPSEPFFNRDAQ	CLP	0.604	NonHemo	0.109
M33	DDDDCGKD_94728_32	QCKHYKTKFKLVSWATSDKYGHQQGFQYRLCCTACGCVVNDKPTKEK	CDP	0.554	NonHemo	0.347
M33	DDDDCGKD_95405_5	TSYNLLKKILTNFLFGLYLLNYVLKYETKLIPIVVNTGK	CLP	0.604	Hemo	0.842
M33	DDDDCGKD_95587_5	LGGRVVGSTVVALVGGVAVQR	CLP	0.554	Hemo	0.782
M33	DDDDCGKD_96321_2	VLVLMNILKNDWKDKDRFAIFLSKILKNPGFEK	CLP	0.594	NonHemo	0.287
M33	DDDDCGKD_96628_3	YLSAFSMLCLLSLATWQVLYLRRYFKAKKLID	CDP	0.594	Hemo	0.851
M33	DDDDCGKD_97147_1	MSIGMIKRRKHKSIIRLDSFSYGYIFALMMSLTRYMFE	CLP	0.574	Hemo	0.624
M33	DDDDCGKD_97362_2	LRRLKKLKKLKSKEKGGDFFYGSII	CLP	0.584	Hemo	0.604
M33	DDDDCGKD_97848_7	TMLIAAMPAHNGDEHIAKVVKCLVRKNM	CDP	0.564	NonHemo	0.475
M33	DDDDCGKD_98277_19	LLGLTHKIEGLDRIVNYFG	CLP	0.634	NonHemo	0.188
M33	DDDDCGKD_98495_4	LSFFFSNAMKSMRKRAPSSVAFFFTSRSTGTTFA	CLP	0.554	Hemo	0.515
M33	DDDDCGKD_98600_5	LVIFGKVCNFFLFCTSSASFRRRLTTMLNIYKVVLRV	CDP	0.713	Hemo	0.901
M33	DDDDCGKD_98681_1	GILRISLKVVDTFESLLKMKA	CLP	0.614	NonHemo	0.416
M33	DDDDCGKD_98898_1	VCVFHAIAKLQSRSGLYYLKKYKLLQITIIVSHRGGRDSITVP	CDP	0.535	Hemo	0.723
M33	DDDDCGKD_99041_7	LRWGVKGKGAMLGGEIKRVNNTDFRVK	CLP	0.545	NonHemo	0.446
M33	DDDDCGKD_99471_1	LNVRQLLTAVARIVLREIVLL	CLP	0.515	Hemo	0.752
M33	DDDDCGKD_99496_5	CCVRKAGSACSEVRMSLTHTRIVVCGRGTANICTYG	CDP	0.653	Hemo	0.574
M33	DDDDCGKD_99640_8	GGLELIGFLAMVIGIVGVIVLLKGRKKSGH	CLP	0.525	Hemo	0.842
M33	DDDDCGKD_99948_6	RGQGNERVGSVKGKGKANGKGKGMGTKPMRMTKESLKERVTGPLPYYNHL	CLP	0.505	Hemo	0.564
M33	DDDDCGKD_100268_1	FPIDERVIRGLCGPGQKGKIWFKTNFRNTKYRGKIFAQIAGKPKPV	CDP	0.554	Hemo	0.723
M33	DDDDCGKD_101364_3	AFTFKTIKLPLKVLGDLGKSKNIP	CLP	0.832	Hemo	0.871
M33	DDDDCGKD_102097_4	FTLSTLAVCDGMLAVGLVASIKRMAH	CDP	0.545	NonHemo	0.396
M33	DDDDCGKD_102331_3	AGLRTIITKVLVKFKNGNMTALLDLFQDNFQELIKVLKKFNFL	CLP	0.614	Hemo	0.861
M33	DDDDCGKD_102490_2	GGQSRAVHRVRGHVACVWNVCHVVVVGRHISGVNDVDVRYNA	CDP	0.535	NonHemo	0.426
M33	DDDDCGKD_102999_13	SAGIDIHGSFKQKNNLKRIFIL	CLP	0.505	NonHemo	0.376
M33	DDDDCGKD_103382_17	GGIGDVSGMGGVGNVRGIIGKRSNPFIYNINKKIKLSNDAT	CLP	0.505	Hemo	0.584
M33	DDDDCGKD_103804_2	LFVYCAVAAVVVVVFLHYVHHFLFKLAFYLARRLGWRDTG	CDP	0.525	Hemo	0.842
M33	DDDDCGKD_104189_5	ALTTTTKGLRDMPTAANQGCIKPLIAKGMVTIL	CDP	0.822	Hemo	0.911
M33	DDDDCGKD_105022_6	ILVVTMGLFIGLIIQMELAIMGRKTSYRVEHYLP	CLP	0.525	NonHemo	0.287
M33	DDDDCGKD_105078_1	VGKDRGRREKIIEVRRERNLVKVNMVLHALSP	CLP	0.554	NonHemo	0.455
M33	DDDDCGKD_105352_5	LWVGFIGKSQLGSVKRYVYIFGKPADDVIGFGQ	CLP	0.713	Hemo	0.693
M33	DDDDCGKD_105663_6	GGWMLCWMMFVDLARMSVRGRGSRVINRPVHQFRRVSRDWRTWS	CDP	0.554	Hemo	0.663
M33	DDDDCGKD_105872_3	VGQFAQIVRQEGVRGLYRGITPNIAKVRHSQG	CLP	0.644	Hemo	0.535
M33	DDDDCGKD_107130_2	TTSASITKMMVRIKKRPERVLKNISVPCC	CDP	0.564	Hemo	0.554
M33	DDDDCGKD_107474_6	FLLVKILLIIIPICIMYYHIMDVMNFVTHPRIKGDI	CDP	0.584	NonHemo	0.475
M33	DDDDCGKD_107601_1	WGFIGINPNLNCRLEHYFKLVNYSIFFHFGNWHR	CDP	0.614	Hemo	0.644
M33	DDDDCGKD_107672_3	IVLDYSIQKRENFFFKFFLLLLGVIKLKHVGYQR	CLP	0.673	Hemo	0.693
M33	DDDDCGKD_107703_1	VLIYNVVISKINFTINLRLLHEA	CLP	0.713	NonHemo	0.277
M33	DDDDCGKD_108204_3	GNVRGRPVEGPWKARVMSGKYPNQWAPMNACEGARTYYIL	CDP	0.604	NonHemo	0.455
M33	DDDDCGKD_109811_1	AGIYVFRIPVHLYQNYLKVRAGLAVAISGFGPGH	CLP	0.653	Hemo	0.851
M33	DDDDCGKD_110081_10	FGIISLAALVAGIYLGYRFSDEMDPYIIKFVAWIKQFRK	CLP	0.614	Hemo	0.584
M33	DDDDCGKD_110102_3	LTTIQKRTKTKLKKILVRTKLKKWTNVLVNC	CDP	0.535	Hemo	0.743
M33	DDDDCGKD_110646_3	LLALNNLTRGALEGGGFASNLYWFFKGDVNTASKIVGSAWASARNY	CLP	0.545	Hemo	0.723
M33	DDDDCGKD_110695_2	STGLDIARRLPRKWRSILYRSQGELRKGKRS	CLP	0.535	Hemo	0.683
M33	DDDDCGKD_111088_3	KKIIPLEEGDYYLTPEGYRCFTEQYLLKRGYCCESGCRHCPYGFDKNTLKKK	CDP	0.545	NonHemo	0.139
M33	DDDDCGKD_111924_8	LVAINTHLHTCTLLGRLPVAKYDLVHEQVRLCLRLGDHPL	CDP	0.535	NonHemo	0.356
M33	DDDDCGKD_113135_4	AGAAAAVRRDAQVRERGRVCKWKEVSTWKLCKLNIGTLWLIV	CDP	0.525	Hemo	0.525
M33	DDDDCGKD_113287_7	VLMTFSGSAKYFKTVMS	CLP	0.535	Hemo	0.614
M33	DDDDCGKD_114184_3	GLRVGAMNVSWRDLKKISIFGHLSFLGLHFFI	CLP	0.545	Hemo	0.921
M33	DDDDCGKD_115872_3	IIKVKVLAGLDIVKLQIVLHQNLNILELIIKTILYLRLAIQ	CLP	0.545	Hemo	0.703
M33	DDDDCGKD_116648_1	TIWKVQIKWKLQILKKFSEKVFKGKLMVFQLKWVQKPL	CLP	0.574	Hemo	1
M33	DDDDCGKD_117019_10	LGMGNYDVNVLTAALHTKDCTPVWFDRRKCVKGGGRGCRYG	CDP	0.624	NonHemo	0.426
M33	DDDDCGKD_117632_2	TAYTTQYKHAGRVVAKLNDARARGRKREMMA	CLP	0.564	Hemo	0.713
M33	DDDDCGKD_117777_1	AKVLKKKVVKLVAKKAVKKAVAKKVIAKKVAKKVTKKIVKVASKAKSTAKKEVKKIAKKLTKAAKK	CLP	0.505	Hemo	0.812
M33	DDDDCGKD_118132_1	AGARARVLGLSNSTKEIGTPRKPPAPCVS	CDP	0.574	NonHemo	0.485
M33	DDDDCGKD_118840_6	AFTFKQKKNCFKKGLYKCPVPPIEVSRFWTDYDWFKHVDSHGVWCH	CDP	0.564	NonHemo	0.277
M33	DDDDCGKD_119231_3	LAVETSTGGVKSQTKCDTCPGTHWKSPDMLHCYDRSIGGRGP	CDP	0.505	NonHemo	0.04
M33	DDDDCGKD_119732_1	FGAKKTSVPPANLSKYGQPKFLKDKFKSLLDILKYLIFNFV	CLP	0.525	Hemo	0.871
M33	DDDDCGKD_119774_3	NKFKAFGRKNWFWLIPIAFIVGVGSVTNAVTRFKQVVTNPRTAVTK	CLP	0.554	Hemo	0.683
M33	DDDDCGKD_120013_1	VVIKGRVFKLKEIVLPIQSQLGSPLKRTAKDQFFATLFKWR	CLP	0.594	Hemo	0.683
M33	DDDDCGKD_120561_1	TAATMFGVSFVFIIRSHTMVIRNGVNIRHFM	CLP	0.515	Hemo	0.743
M33	DDDDCGKD_121767_1	VAIGKGIKQPWPRPGQLALSEVLVENRFS	CLP	0.535	NonHemo	0.455
M33	DDDDCGKD_122301_2	GTIAEIITKTTRILMRIQAHVIIKKLAFKHVVIIGMLR	CLP	0.515	Hemo	0.941
M33	DDDDCGKD_123372_1	GGLHFKAMFGVPIGRWLHGRLAGELHEF	CLP	0.515	NonHemo	0.485
M33	DDDDCGKD_124185_2	RIQNFTKYFKKEKKGEKTNFLILAKGTNLIKIKLT	CLP	0.564	Hemo	0.762
M33	DDDDCGKD_125052_4	AALLKPLFRAAIYEKITFLLAIITLTPKKKHEI	CLP	0.822	Hemo	0.861
M33	DDDDCGKD_125301_3	VGGMVLVIVVGVGNTRWLERLEHQ	CLP	0.525	NonHemo	0.069
M33	DDDDCGKD_125703_1	FITYNLKDIAAAKSWATEVLKCKPDHKGARSLMNSIK	CDP	0.515	Hemo	0.564
M33	DDDDCGKD_125923_2	AITNEQGTKILKVVVGLFNGGISTANLTKF	CLP	0.515	Hemo	0.802
M33	DDDDCGKD_126358_2	ILGVPMVCQYDRCEKVGVKVVPVGSVWTRAKGVRAASMLSVN	CDP	0.644	Hemo	0.861
M33	DDDDCGKD_126639_1	GLVALPLRVVARPRITLRQVAIGQRADRQTRDRRHHLNAV	CLP	0.683	Hemo	0.812
M33	DDDDCGKD_127437_2	AAPMLLLSGLIAGAGLLLARRHAKGLVS	CLP	0.624	Hemo	0.782
M33	DDDDCGKD_127667_1	LLYSLNKLHTEPHFISKIKVKMVKDVICIGHNF	CDP	0.752	Hemo	0.653
M33	DDDDCGKD_128072_2	VLGLKEYWIVKSLEPSSVKSASGIIR	CLP	0.752	NonHemo	0.396
M33	DDDDCGKD_128359_4	TNGAPHALGKVLIIGGSIANFTNVAKTFKVC	CDP	0.505	Hemo	0.772
M33	DDDDCGKD_128834_1	KCINDKRNKSYHKCCMRVNPSLNGVMYK	CDP	0.564	Hemo	0.693
M33	DDDDCGKD_129320_1	GAGMKTNRRRQLPGGIYPVVFLPGGLLNKRVHKYPVKSGLV	CLP	0.594	Hemo	0.743
M33	DDDDCGKD_129653_15	MMCAGRVKIEMKFINNKLRRYTTFSKRKTGIMKKVW	CDP	0.614	Hemo	0.861
M33	DDDDCGKD_129686_1	LLYSLNKLHTAPHFISKIKVKSVKDVICIVHNF	CDP	0.842	Hemo	0.871
M33	DDDDCGKD_129920_6	IAVVGIDRLLAMTVPLKYVTACR	CDP	0.832	Hemo	0.515
M33	DDDDCGKD_130119_4	FIVLGPPIKSVFVFTCDFVLKLGPKPPLPPKY	CDP	0.693	Hemo	0.881
M33	DDDDCGKD_131685_4	VTATMMKIFLIIFVAYLKLGAIMKGSLVTLLRDVMQKIQT	CLP	0.525	Hemo	0.931
M33	DDDDCGKD_131908_3	SWVMVVVVVVVVVVVVVVVVVVVGGGGGWIV	CLP	0.545	NonHemo	0.307
M33	DDDDCGKD_132227_1	GVLDRRIKELIKSINNPIVDVIVVQGERKLVEIRISS	CLP	0.584	NonHemo	0.257
M33	DDDDCGKD_132779_4	VGGIGHEKKGAHILYQFQEQVKKKNTLALLCLY	CDP	0.822	Hemo	0.703
M33	DDDDCGKD_132872_2	VIAAIKTEAITTKKIIAIKIRVRNENLL	CLP	0.505	Hemo	0.574
M33	DDDDCGKD_133627_3	RFYRLPMLRGRFAPPQDEGTCCCNESLFTQFTNTTPLMLRCDCKEPRSIGKR	CDP	0.564	NonHemo	0.129
M33	DDDDCGKD_133851_3	SGCFALKGSINHRLKHLGKTATTLQYWLAKIQVVLHPF	CDP	0.693	Hemo	0.881
M33	DDDDCGKD_134018_2	KSTTARLYNRHMGGGGGTTKAASSYQLSHGGHYSAVMPHGKATCAGT	CDP	0.525	NonHemo	0.436
M33	DDDDCGKD_134018_6	LIIKNTDMKCEMSIDRLAKCLKYRVFAIKV	CDP	0.762	Hemo	0.505
M33	DDDDCGKD_134151_3	VIIFNLLLVIFLTKKRRTDEEIHLKQRCVKIIGFYLLNQ	CDP	0.505	Hemo	0.515
M36	HCBDKKDK_232_4	IVLKCVHYVYIRSTKRDTSNIHFIKIVKLDFTYFQHT	CDP	0.564	Hemo	0.752
M36	HCBDKKDK_331_6	SIVFIKTKIDFLKIYVKLKIELNLILFLLLIIFLWKKL	CLP	0.545	Hemo	0.812
M36	HCBDKKDK_658_3	YVSIVVMFNNLHTKSLHVHNILPFRKIYNYAGQHKNSKACM	CDP	0.624	Hemo	0.584
M36	HCBDKKDK_800_1	SVGKIYTQVKKSVHTIINTVKHIYFKLLHVLHTQKV	CLP	0.673	Hemo	0.96
M36	HCBDKKDK_899_2	ERKLKARVIAPGKRTASGIYVILCLKCVIL	CDP	0.535	Hemo	0.752
M36	HCBDKKDK_1092_4	KFFDDFMKYGREREIRTPGGITLTGFQDRHIRPL	CLP	0.535	NonHemo	0.129
M36	HCBDKKDK_1092_9	VILVYTTVLQGKAYKTFKLGINATF	CLP	0.891	Hemo	0.96
M36	HCBDKKDK_1767_1	CIKLIQMIIHDRLKNVLHAWMMPTFML	CDP	0.663	Hemo	0.693
M36	HCBDKKDK_1870_6	AYKKTYKVVFGNKMRTTSFGRRDSSRGMYSGGFTVWMLWH	CLP	0.584	Hemo	0.525
M36	HCBDKKDK_2036_2	VFVLSDRIYTYFRKVQEGHLYHVAVIAVAQDVYIHYKL	CLP	0.554	NonHemo	0.347
M36	HCBDKKDK_2541_6	YWRVIKYIFQKYEFYYLVIFIKGDTNR	CLP	0.535	Hemo	0.515
M36	HCBDKKDK_2578_3	LQAIGILKILFRLIQFGKKDTIQDIGQLGLRVL	CLP	0.525	Hemo	0.802
M36	HCBDKKDK_3398_21	TGKTIKQGFIKLSVKPTGRFRLWDVSAKGIN	CLP	0.525	Hemo	0.604
M36	HCBDKKDK_3515_5	LAWVYVQQATRKYAAKHPEFGAAKEEGLGCGKKCGCKAGKCESN	CDP	0.584	NonHemo	0.287
M36	HCBDKKDK_3654_1	LKKLLIGGGVWVLILRTVIKNREKK	CLP	0.772	Hemo	0.891
M36	HCBDKKDK_3755_3	GGYVLKGRHLGKTIKDFLYKRGEKLNLSIM	CLP	0.733	Hemo	0.851
M36	HCBDKKDK_3900_2	IVVSPTAHRVPRGMDTMGLRRSPDMDTPTMMPVTAGKKTAKVAA	CLP	0.525	Hemo	0.525
M36	HCBDKKDK_4088_1	KNYFTTGIDPPNNFIKNIFFNK	CLP	0.554	NonHemo	0.208
M36	HCBDKKDK_4265_3	RLINTKYSNKIIGIPLIGCGYTGLKWDKVKDIIKKEVINNYVVIVKLK	CDP	0.564	Hemo	0.772
M36	HCBDKKDK_4435_8	VGHKLGEFALTRTFRGHGGKLAERLGKGRVLGGK	CLP	0.614	Hemo	0.851
M36	HCBDKKDK_4573_11	INLEKKQVDKFNNLVKWYLPKNMNLPNNFGFRKV	CLP	0.594	Hemo	0.644
M36	HCBDKKDK_5040_2	AAIAIGTQGKAQRVELHLIQAQTPLLSRKTMVAGSQAMHIQ	CLP	0.515	Hemo	0.644
M36	HCBDKKDK_5076_1	AIFRSKAALAAKVKLADAVFAQLKSKLCVELNP	CDP	0.733	Hemo	0.733
M36	HCBDKKDK_5516_1	IFIVFYKNYRFLRYNVKKVMMSLRNYKFFKFIAEKSGQKK	CLP	0.644	Hemo	0.941
M36	HCBDKKDK_6260_1	CRRKKIKMQKNKTKKSFIKFIFYFTKIKIKIKTWFANIL	CDP	0.505	Hemo	0.95
M36	HCBDKKDK_6411_5	RVRLGVARIARVRLGVARIARALLEVVRIARVLLEVVRIARVLLGVVRIVRALLEVVRIVRALLEVVRIARVLLEVVH	CLP	0.545	Hemo	0.782
M36	HCBDKKDK_6811_1	TVYTCIFKHTTVYGVPFQYSNVIKACTTPNRQTKT	CDP	0.614	Hemo	0.535
M36	HCBDKKDK_6892_3	QIIIIIIIIILLQSLSRRKQKKVLRYYKKFQVYGLKN	CLP	0.564	Hemo	0.772
M36	HCBDKKDK_7106_4	VLNVKLLFLEKRKIIIKFQMIQQLVRLKILNIGIYLIQR	CLP	0.525	Hemo	0.861
M36	HCBDKKDK_7337_1	ALGAVVDGSLLTGETSLAMRGQVVHRPLSLMVRC	CDP	0.673	NonHemo	0.485
M36	HCBDKKDK_7690_3	LNCDKGERLNANRFELLLEMKRLAKLVQRVKNLLNIY	CDP	0.564	NonHemo	0.376
M36	HCBDKKDK_7759_2	TIIIGKEYIEGDSSGTAGNVVSKKGIVKCLKKH	CDP	0.545	NonHemo	0.327
M36	HCBDKKDK_8305_1	NLNRIKKQFQLVAVSLMFVGGVMF	CLP	0.505	Hemo	0.832
M36	HCBDKKDK_8798_1	KIVNIKIKFKKIKFFKKKNINFNFLFLNNLYKK	CLP	0.505	Hemo	0.901
M36	HCBDKKDK_9518_1	SFVAGKFIVKLGGYIKWLILEI	CLP	0.614	Hemo	0.723
M36	HCBDKKDK_9535_4	LNPYFDTLGKGFFIQKLKINRKTA	CLP	0.584	Hemo	0.574
M36	HCBDKKDK_9819_7	KKLLLKIYKRIFFNKEPILEKINISVMKVY	CLP	0.515	Hemo	0.772
M36	HCBDKKDK_10791_6	LEKSKKKKMMFGKLYYKTKILKGY	CLP	0.535	Hemo	0.792
M36	HCBDKKDK_10824_254	LASMEPGKKTGMRGDVKDVKVIGNHFLY	CLP	0.554	NonHemo	0.168
M36	HCBDKKDK_11109_1	RFIKFYKIFFMRFIKFYKIFFMRFIKRYKRFF	CLP	0.802	Hemo	0.921
M36	HCBDKKDK_11156_4	ARGKKCPKCGQWTMHEKKPGYWYCSSCKAATFDRWS	CDP	0.693	NonHemo	0.455
M36	HCBDKKDK_11504_5	FFIFLQTATFYFNVLQKFSLLGKVVNTLLYLVSHMHYYKRFNT	CLP	0.505	Hemo	0.762
M36	HCBDKKDK_11659_3	FAHRTRIKHVTLKTFLVDALTYVV	CLP	0.535	Hemo	0.653
M36	HCBDKKDK_11964_13	FGVTEHKIFKYILLKELICYTNFMMNKITKGGSHLAPLML	CDP	0.515	Hemo	0.851
M36	HCBDKKDK_12499_1	VVCYLRAAAYTIKVNAHITVLKIVVSKHIAAIGTAFGIN	CDP	0.535	Hemo	0.871
M36	HCBDKKDK_12656_1	VNEVVLKPSVTPGSFCFVADAVKRFKFAIGQKYRVS	CDP	0.535	Hemo	0.762
M36	HCBDKKDK_12777_2	KKHKFLRIKKYNILLINKNISKYSLEKLFII	CLP	0.525	Hemo	0.812
M36	HCBDKKDK_12981_4	WLFWFFSKKKRAKKVSYRVVNTNQWKYKVSWDNVWTKI	CLP	0.644	Hemo	0.901
M36	HCBDKKDK_13339_2	GNSKIWTIIVLIKKEKNERVLEKVGNLLK	CLP	0.515	Hemo	0.683
M36	HCBDKKDK_14040_6	GIGYALVIGYNASIHFQDTYGGRYAKK	CLP	0.525	Hemo	0.644
M36	HCBDKKDK_14467_2	GVGVGSGVGVRVGSGVGVGVEVRVGSAVTVGVKVGIAGPMEPRERFHPMATDAPKINTATNPSTMI	CLP	0.525	Hemo	0.673
M36	HCBDKKDK_14564_1	FAKVLLKLYIGQNPVIVKPNLFKIGNKKK	CLP	0.535	Hemo	0.921
M36	HCBDKKDK_14745_2	PFTFVAYVKHAGYKGKAHYSITRVKSKGSTL	CLP	0.574	Hemo	0.752
M36	HCBDKKDK_14968_13	GAGAMFAAARGSIPGLRKGANAKNTTEKG	CLP	0.614	Hemo	0.604
M36	HCBDKKDK_15128_1	GGGSGGVGVGVGGRRVAGGGVRGVGERGVGSRGVTSS	CLP	0.594	Hemo	0.604
M36	HCBDKKDK_16000_10	LGLIMGSLYLGVYILENIDKKPKQHSH	CLP	0.594	NonHemo	0.188
M36	HCBDKKDK_16436_3	IVNLIIIGVIFIIVKIIYSASKNKDDKAFPVKR	CLP	0.564	Hemo	0.802
M36	HCBDKKDK_16779_15	GLGIIIGKEFIPTNDVYLVDLKKEKIINLDKKIKIIPIQELR	CLP	0.683	NonHemo	0.455
M36	HCBDKKDK_17894_1	YHTLRRGIKHMHGVNARTYIYRCGLYYTLLLNTTQFVV	CDP	0.525	Hemo	0.653
M36	HCBDKKDK_18007_4	KANASQMNKRPGLFIIRWGWLIIR	CLP	0.653	Hemo	0.723
M36	HCBDKKDK_19084_38	STLSIYIIIGIPYALYSVGKHVPIVRRNWNKLLFKIRRVSTSN	CLP	0.535	Hemo	0.663
M36	HCBDKKDK_19321_21	SLIKNLFLMKILWHIFEKEKLN	CLP	0.584	NonHemo	0.386
M36	HCBDKKDK_19982_1	YITVVTLHVVMLYTAFLVIYVRAVKMLIHL	CLP	0.535	Hemo	0.832
M36	HCBDKKDK_20378_4	VVLCQLYRCVIIKIYKKTVAKSPVLHRGLFIALRHLFLNYQ	CDP	0.564	Hemo	0.96
M36	HCBDKKDK_21302_3	IVFLFFSIFVDFKEKAKNNQIIFIKIWIINGVCGEK	CDP	0.535	NonHemo	0.297
M36	HCBDKKDK_21445_1	WTFPDKVVMPQPNQKQKQKYGL	CLP	0.505	NonHemo	0.178
M36	HCBDKKDK_21461_5	IYRLYPGVVIKIYKKITVKNHVLYRVLFLARKHVFLT	CLP	0.535	Hemo	0.96
M36	HCBDKKDK_22086_4	ITLYQMNHCVITKSYKKVVVKIHTLYRLAHLTPSF	CDP	0.653	Hemo	0.832
M36	HCBDKKDK_22787_1	LLTVQRKQLCVVTCYVVQRTGIDFHVKFKIKV	CDP	0.594	Hemo	0.743
M37	KLLPHICN_25_2	LCCRGIAGDSVVVVVVLPLFKIVLDAVNKNNTK	CDP	0.703	Hemo	0.594
M37	KLLPHICN_27_6	AKKQVFKAGFIKVTGPTDSKTLFHGLRGCAL	CDP	0.683	Hemo	0.822
M37	KLLPHICN_531_1	LVVVVVGVGVVASAPKSVRIMNMMIADTLRMKPHYAVIAMK	CLP	0.584	Hemo	0.861
M37	KLLPHICN_599_5	KRDNVLQDVEEILKIIGRIQKAIRNKQVLIPNL	CLP	0.52	NonHemo	0.208
M37	KLLPHICN_644_1	VLYLSVTILSQTVMPNAKKNENREPNKPKKKIIKWQ	CLP	0.505	Hemo	0.584
M37	KLLPHICN_998_1	FGGLFVFCFIGAIIIFLPAMCSRIHKLKRGIGIVNVRIWW	CDP	0.584	Hemo	0.95
M37	KLLPHICN_1171_5	CVCEWGVCVGVCVGVCVGVCVGVCVGVRVCVGVRVCRGVCVGVCV	CDP	0.525	Hemo	0.653
M37	KLLPHICN_1399_6	TIIKGKCSKLIYAHDTVRVIQWYVNQ	CDP	0.574	NonHemo	0.465
M37	KLLPHICN_1569_20	NGKGMNGYLAFAIAMVGFIYLRKKKTSQLRGK	CLP	0.525	Hemo	0.683
M37	KLLPHICN_1923_1	AGQTGNKKVKVINLKVVKVIKENNLLVVKGSVPGAKGSYLIIQK	CLP	0.624	Hemo	0.871
M37	KLLPHICN_2099_2	SDDNGGGGGGGGGGGVTRTFPGRFRHLPGHPH	CLP	0.525	NonHemo	0.228
M37	KLLPHICN_2248_2	ERYARHSCTGSGAPNCETFARIHNGGPNGCNNPGTLAYWDAIKRCYEG	CDP	0.663	NonHemo	0.069
M37	KLLPHICN_3113_2	CCVKNVENLKIVKKNKSLIVHHRRRLPHACWIGICFIHL	CDP	0.634	Hemo	0.871
M37	KLLPHICN_3603_8	GKQKKLYKLEKGALNLYPPQLLHFKEPY	CLP	0.545	Hemo	0.574
M37	KLLPHICN_3643_1	RERERVRERERERERERERERERERERERERESEKEGA	CLP	0.505	NonHemo	0.198
M37	KLLPHICN_4161_3	YWITEIKKENVMYQIYKNVQRILTAKKIKYGK	CLP	0.683	Hemo	0.663
M37	KLLPHICN_4592_4	VTLRSGGVLVCGGKGKDTCVVKLSL	CDP	0.644	Hemo	0.723
M37	KLLPHICN_5430_9	LGIVLKKSGKKKQITSVLFIAAAMLIIGIMLLTV	CLP	0.545	Hemo	0.901
M37	KLLPHICN_5601_1	IYVSSFKTAVTKPDHLGGLVVKASASKVGGTGFDPDRVIPITLKVVI	CLP	0.525	Hemo	0.792
M37	KLLPHICN_5762_1	SAAKILKHYFVCFLKNKPKTKETIEQIVTL	CDP	0.515	Hemo	0.554
M37	KLLPHICN_5831_2	FLFQLLCYVIAIVKRDAFIHYMTKLSRYIAFLT	CDP	0.584	Hemo	0.921
M37	KLLPHICN_5848_1	GLAICRTIITEHGGIIKAANNPDRGATVYFFLPGGKEKYILNNK	CDP	0.624	Hemo	0.564
M37	KLLPHICN_6029_2	KQTKNYTAACGSHHEAYCQRLGYETQLGRTQLPM	CDP	0.515	NonHemo	0.109
M37	KLLPHICN_6085_2	YFLLLRYLFTFPLKRGEDGNVKKYVYTYFTIFVKIKI	CLP	0.624	Hemo	0.733
M37	KLLPHICN_7131_3	TVTVTPQARKTFKTVQIQKMLAMVREFTLKFDA	CLP	0.505	Hemo	0.574
M37	KLLPHICN_7215_1	FVSVGGFYGFFKHFNKELINL	CLP	0.673	NonHemo	0.426
M37	KLLPHICN_7263_3	GFNGFLTAKILVFLLEKYVLKFSNGLR	CLP	0.723	Hemo	0.96
M37	KLLPHICN_7377_1	IVVVFKRFLTGHKNVFNGPIHVIIVYLEEWSIRNQRMKTKSK	CLP	0.743	Hemo	0.812
M37	KLLPHICN_8251_1	CFVVVVVVVVVVVVVVVVVVVV	CDP	0.535	NonHemo	0.238
M37	KLLPHICN_8469_4	VIALSINMVLKIPENNVDFKINSMWFTLNISNKNKIKW	CLP	0.545	Hemo	0.594
M37	KLLPHICN_8476_1	HEEEEEEEEEEEEEEEEEEEEEKRERKRERE	ALP	0.515	NonHemo	0.158
M37	KLLPHICN_8781_1	AKKMSTKGGMKEMQKMMAGMQGGGMHNIPR	CLP	0.624	Hemo	0.624
M37	KLLPHICN_9041_1	ICIKEKNCVVADYYRDFQRGMNKKRDPKSSLSKAPNLIND	CDP	0.515	NonHemo	0.287
M37	KLLPHICN_9136_11	KEAKLKPGKIIVDIHTHPLRARYLNQLYNKLGSKGIVGL	CLP	0.733	Hemo	0.792
M37	KLLPHICN_9168_1	LTITYNHAKNIRVHIIIIIIIIM	CLP	0.594	Hemo	0.861
M37	KLLPHICN_9206_10	GTSIAPVCGNAGTVRRRFMTAVVPTHGRPKSKGNFQRDFNLDH	CDP	0.564	NonHemo	0.386
M37	KLLPHICN_9251_3	ASVYALCPKIRLTPRKTYPKYSLGLAG	CDP	0.634	Hemo	0.842
M37	KLLPHICN_9398_4	GWTYSIYAGFRSKGTEKPVQLLERLFIPPYHLQSK	CLP	0.515	NonHemo	0.416
M37	KLLPHICN_9528_4	ILLLCKLTYKIFRLTVNYHNPNTNSNITWIPEYEKYK	CDP	0.693	NonHemo	0.485
M37	KLLPHICN_10229_1	KKIIIKEEDFFFLGGGGGLQAIKRKIKVNDRDQFFLNPVAMTQCYQMGMFRVTK	CDP	0.545	NonHemo	0.455
M37	KLLPHICN_10448_2	LRRLKKLKKLKSKEKGGDFFYGSII	CLP	0.584	Hemo	0.604
M37	KLLPHICN_10685_1	GLNGFLTAQKIVFLIEKYVLKLGWDHGHTH	CLP	0.614	NonHemo	0.327
M37	KLLPHICN_10725_3	VLIGQVDRAIDIGGRVHYFVCVFIFQVSYWVLEERRKAKR	CDP	0.644	NonHemo	0.386
M37	KLLPHICN_10834_10	LWVFVQKQSAILKKGRKHAMKTLKNLIEVCTTTTRQ	CDP	0.515	Hemo	0.752
M37	KLLPHICN_10842_2	LTIITMIKKMITRMIMMIKKMITKMMTIITMIKIWFHGA	CLP	0.564	Hemo	0.941
M37	KLLPHICN_10845_2	GGRGEGGVLCGIIAKAVEKGIKGYQMKAKHFRENV	CDP	0.703	Hemo	0.604
M37	KLLPHICN_11275_5	CCFVSLWKDTRVKGGVDKGGERRKKRIKTFYKKRGGDVIEITCFGG	CDP	0.505	Hemo	0.515
M37	KLLPHICN_11682_2	RGWKTGWFAHFSLGKVTILYVRRLLSF	CLP	0.525	Hemo	0.812
M37	KLLPHICN_12065_1	LVLSTNPVHVLKQKMLTTQTSYIRTFCQYSDQLWKIAITG	CDP	0.584	Hemo	0.644
M37	KLLPHICN_12618_3	QQSLGGDMFFQLICTKSGKARKGHPKGLELTPCYYKKR	CDP	0.545	NonHemo	0.455
M37	KLLPHICN_13687_1	GLNCKHLILKIMSKQEKIPSNVGLIKDA	CDP	0.535	Hemo	0.535
M37	KLLPHICN_13696_4	YSTSSVPPFIFFKKHEKQKAIASAYNWALKSARLAPVL	CLP	0.515	Hemo	0.614
M37	KLLPHICN_14237_1	AVWGTGLCTGLLRTGGMIMGAWCVMDR	CDP	0.535	NonHemo	0.465
M37	KLLPHICN_14242_1	VAGKWASRANRISSAHFVKSVLFFSVSLGTGKVFQPRVLEYL	CLP	0.584	Hemo	0.851
M37	KLLPHICN_14376_3	SIVVRALREFRSTFSVVLLRVCGHVWVLGKAMEG	CDP	0.574	Hemo	0.713
M37	KLLPHICN_14656_2	RDVLKFLRLSLHGNPRIKIAELIDGLNSVLLKII	CLP	0.535	Hemo	0.594
M37	KLLPHICN_14930_1	IVFKVFRGGDLGNLLLLGIKSAFAKVSVGNNV	CLP	0.762	Hemo	0.881
M37	KLLPHICN_15027_1	IVGMRHYAYCKVIQKKDLVTITGGVTDERFARFLPVDGQGKFKVKFS	CDP	0.525	Hemo	0.515
M37	KLLPHICN_15175_2	IVYGGHNYIKWGFESRLKFVNILRNMKKDYIKWGFESRLKSNGT	CLP	0.535	Hemo	0.762
M37	KLLPHICN_16230_3	AFFAQVYGYTPLVNTQFRADSVLFKTKLPEVHKKCFKFV	CDP	0.733	Hemo	0.891
M37	KLLPHICN_16424_2	AICHTFQFFVQKTGHFLAYYTTKKYKTYRNQYK	CDP	0.683	Hemo	0.644
M37	KLLPHICN_17217_2	RNEKKRERERERERERERERVRVRERERERERERERERERERQRERERERHTQRE	CLP	0.505	Hemo	0.505
M37	KLLPHICN_17229_2	AILYFKKARHSRMCLKKRVIPECVYRESFKDEVSAQKDP	CDP	0.525	NonHemo	0.455
M37	KLLPHICN_17343_1	NKVCSKYFKQIVSRVWGAGVSRVWGAGVSRVWGAGVSRVWGTGVSRVQV	CDP	0.505	Hemo	0.634
M37	KLLPHICN_17377_2	LACRRVILFCSVWEDDVIIAFVKGLSGPKRTSGC	CDP	0.525	NonHemo	0.178
M37	KLLPHICN_17454_2	RGNMPAVMVSSQGCRLCPNGNAGFPGRPGAPGKEGGEGMFKLQPLYMH	CDP	0.663	NonHemo	0.406
M37	KLLPHICN_17737_1	DGLKKNIIEFNELVFRIAKNENPFNLPGYAVRQVCLIR	CDP	0.525	NonHemo	0.109
M37	KLLPHICN_17954_23	SYAAICFAAKHFRRQVLIFVNGLSRVFSAFFATLPASFPKHPNKVF	CDP	0.594	Hemo	0.881
M37	KLLPHICN_18447_5	GFVKFYTVIFLLIEKYYSRPRSLYFNITKATQHPY	CLP	0.545	Hemo	0.772
M37	KLLPHICN_18615_2	RLFVHTGIHMCFKRPESVAHHSGEYQNPSMDWHFASMMGIGIRQHDGC	CDP	0.525	NonHemo	0.089
M37	KLLPHICN_18816_3	MYGFRLKPLALDCHNFALAQRAAKSLFRA	CDP	0.683	Hemo	0.723
M37	KLLPHICN_18833_2	VVMIMVIMVVMVMAIMVVVIMVIMVVIIMVVVIMVVMIVVVMMVVIIM	CLP	0.515	NonHemo	0.347
M37	KLLPHICN_18985_1	SFLGLTKQDLEGKSFRVFKNSILFIIVTKMF	CLP	0.614	Hemo	0.604
M37	KLLPHICN_19008_2	VMMKAMFNVLLVPRTVKDTWVLLVGHGS	CLP	0.713	Hemo	0.832
M37	KLLPHICN_19246_1	FGVRLLGKREREREGRTCIASAGVKGMRVRQNKCPPEC	CDP	0.545	NonHemo	0.416
M37	KLLPHICN_19311_1	PGKSVLKWGRLVMEGVVMGGSTVSVDKFFHCAHFKTSG	CDP	0.515	Hemo	0.762
M37	KLLPHICN_19621_6	VGWLDEWMQTNAVDPRAVRGRRTDGAYLRMGRLPMYKLYY	CLP	0.535	NonHemo	0.267
M37	KLLPHICN_19675_3	ILTGARFSKQRFYLADVTKKAKHKVINVFHNPNTFFPAMA	CLP	0.525	Hemo	0.614
M37	KLLPHICN_19828_1	ILCDGLGVKHHEIKINKFSVGRIKRFALLCAFNVGRM	CDP	0.634	Hemo	0.693
M37	KLLPHICN_19985_2	MMMMMMMMMMMMMMMMMMMMMMMMMMMMMMMMMMMMTT	CLP	0.564	NonHemo	0.376
M37	KLLPHICN_20929_2	AASFFRKVNENPRIFISTGSPRGANRVTTNSVPGVKPIASKRFR	CLP	0.505	Hemo	0.525
M37	KLLPHICN_21174_1	FLVCRFLFQFQCSWDLKNVFDGAKRPVNHVGLFSGRCCFRQVNVLPHKDSSRNTGCYPTQSQYTGTRPTQS	CDP	0.525	NonHemo	0.406
M37	KLLPHICN_21855_1	IAKMFKSKFRFGKPIDIVIMFE	CLP	0.772	Hemo	0.653
M37	KLLPHICN_21979_2	LFKQLTGWVDYVIPCKSGRMIVGAQRKND	CDP	0.653	Hemo	0.525
M37	KLLPHICN_22302_4	IFKLTANPQQLETRETAGGKYERRAKNSYFDYPPPCFMPICT	CDP	0.525	NonHemo	0.04
M37	KLLPHICN_22419_2	VVVWKVQLGRQIKKKIELRKESNKIHELRKKEYTL	CLP	0.634	Hemo	0.624
M37	KLLPHICN_22697_4	LLAIHGTEPGARKVIQGSILNLHCFVGTTQNFKMINKT	CDP	0.733	Hemo	0.762
M37	KLLPHICN_23503_7	KNFEAQLNTLNLGGKLKKGIKKVQL	CLP	0.525	Hemo	0.812
M37	KLLPHICN_24168_1	SLLLLLRRRRRRRLRLRLRRRLRRRRRRLRHLRRLRLRLLLLLM	CLP	0.515	Hemo	0.812
M37	KLLPHICN_24316_2	GELFKDVKGEFRGRLKSVKGIKTSLVQKMLLN	CLP	0.634	Hemo	0.653
M37	KLLPHICN_24336_1	SAGGAVAATAGLEAVRVHRGAAGPRVRTGQRVAIHVVRLGG	CLP	0.594	Hemo	0.644
M37	KLLPHICN_24480_1	VCTAVSKIDAKFAKEDLKHKIKNIFNKSKLFLINFL	CDP	0.574	Hemo	0.564
M37	KLLPHICN_24651_2	NEGVGMYQAKQGQGFWGRVYTRGHTSFTSLFLFCTPKTAITIPE	CDP	0.554	NonHemo	0.297
M37	KLLPHICN_24710_1	IIIIIVVVLVFVVLVVVVLVLLVLVIVVLVIVFVLV	CLP	0.545	NonHemo	0.228
M37	KLLPHICN_25359_2	VVELSGVFVYATGFSGKGKVIHG	CLP	0.505	NonHemo	0.297
M37	KLLPHICN_25937_2	LFARGKKRHIKNVATLAAYNTVLVIELYTEC	CDP	0.535	Hemo	0.535
M37	KLLPHICN_26232_1	GVGGYPFARLYACMHVFMRLPNMHACVRECVRA	CDP	0.703	Hemo	0.743
M37	KLLPHICN_26369_4	RLIARLLNEFLRKAGGIQAFFIRHTSRAKVSSSINSIYYLVVLE	CLP	0.554	Hemo	0.624
M37	KLLPHICN_26736_3	IGVKVFHFEHAIIYGIKTEHMIRKGQLSEG	CLP	0.673	NonHemo	0.139
M37	KLLPHICN_27002_4	YFMYTKQTKIKHGTILQRPKKRTFLHLSEVI	CLP	0.525	Hemo	0.832
M37	KLLPHICN_27090_6	LLYTPGHFKYLGEDKHAVVHSRAFKYLGEDKHAVVHSRAL	CLP	0.525	NonHemo	0.485
M37	KLLPHICN_27105_1	YVYIIKCYVAGDYKAKVAKPSSCQDLKTNVRVIFGYIWKF	CDP	0.515	Hemo	0.792
M37	KLLPHICN_27763_1	LIVVEIILAHRFVEKLTHFPVTVA	CLP	0.743	NonHemo	0.218
M37	KLLPHICN_27874_35	IKQKKRNDKKLGKKINQFIGLINEHIT	CLP	0.713	Hemo	0.535
M37	KLLPHICN_28041_3	QVWRKTPLKKYNTMVLSFRIHTQFKDFMLDIAHVSTLVMIKA	CLP	0.584	Hemo	0.693
M37	KLLPHICN_28111_1	CLLKKKNILIECVCKRREKEKILIVFAKGEDPECVC	CDP	0.505	NonHemo	0.158
M37	KLLPHICN_28111_2	CLLKKVKEKTLNVCALKKEDSCHEILLAL	CDP	0.545	NonHemo	0.139
M37	KLLPHICN_28159_1	YVIQYIWIKSIKNMSKSYQFLIQIVVKSCKNVTN	CDP	0.535	Hemo	0.812
M37	KLLPHICN_28188_3	AGGHIIDIVLRIAHGGVVGDTVAVYVALRGKWRANV	CLP	0.564	Hemo	0.713
M37	KLLPHICN_28190_1	SASLSNPAANPTGFGKSIPKTVRLSLELFF	CLP	0.505	Hemo	0.564
M37	KLLPHICN_28695_2	AASQAIVEGLLLKAAKKVNAAYVII	CLP	0.634	Hemo	0.851
M37	KLLPHICN_28930_2	ALLLLVLATTMTRVLIMTTKMTVMVPFNNNDKD	CLP	0.554	NonHemo	0.248
M37	KLLPHICN_29105_4	AFFAALRLKLPDKEQQRRDRMELKEVGGCVGRGLLIST	CDP	0.584	NonHemo	0.257
M37	KLLPHICN_29291_3	ASLLFLKRNQIKIFLIVYLIKFVKKYSKSHSIETIIEKLK	CLP	0.505	Hemo	0.891
M37	KLLPHICN_29639_32	LLTAIFMFLFKELNIKTIKLTITVLKTIRPCYKILFFKIGKSN	CDP	0.545	Hemo	0.95
M37	KLLPHICN_31009_1	AFALEIRPQYYDLKHDLAHRYKALLNHDNWHKARMILYAH	CLP	0.505	NonHemo	0.396
M37	KLLPHICN_31119_1	LYMVLKQVVVTIVPRGIDKTHITVTMVPHGIDKTHI	CLP	0.505	Hemo	0.683
M37	KLLPHICN_31523_4	GFIFTIFSYTTISVTWNIQIKPYIKPILKIRVKNDIKSHHSHQ	CLP	0.554	Hemo	0.743
M37	KLLPHICN_32209_7	AAIPIIIPKPTNTYPKVTCDLPIALKPKLSSTGARNNNGNVIPK	CDP	0.505	Hemo	0.792
M37	KLLPHICN_32555_1	IIFLVYKLYSSSATMGEMDMLMKASVYVIKLRLCKAQGYPH	CDP	0.535	Hemo	0.752
M37	KLLPHICN_32991_1	GIRERKKNAVKLMTVAGNRDFFLFFKGRFKFCYHRQTFC	CDP	0.525	Hemo	0.762
M37	KLLPHICN_33358_1	VLVMINYSVAIHLGLIYKQFYQHDKNNLLI	CLP	0.614	Hemo	0.564
M37	KLLPHICN_33449_1	ALKIVTTRPARVSVSNVINLLVGC	CDP	0.535	Hemo	0.901
M37	KLLPHICN_33915_2	GSSRYLKVYKIREKMRILIGY	CLP	0.584	Hemo	0.644
M37	KLLPHICN_34050_1	LKVVIIDNEKNVRIVIKKLLALLMSILNVQYL	CLP	0.515	Hemo	0.792
M37	KLLPHICN_34706_3	QSARRYTMFKQKGETSGCLVHWGGGGGGVGQ	CDP	0.515	NonHemo	0.406
M37	KLLPHICN_35279_2	VRASASRVGCTGFDPRPGHTNDFKGGNLAAPRQAPGIMGTVQL	CDP	0.535	NonHemo	0.257
M37	KLLPHICN_35686_1	FGSLTHNALNAPNAQFLKPLLSAL	CLP	0.693	Hemo	0.743
M37	KLLPHICN_35862_3	ALFALVGGTPRLQDPFQVFSTPKQDPNAAAVPK	CLP	0.505	NonHemo	0.297
M37	KLLPHICN_35929_1	LLLLPIRFDLAVLKLV	CLP	0.693	Hemo	0.604
M37	KLLPHICN_36011_2	GKGGSGRGGGAGGGRETVVPMALPRLGMTRIHEPNLQHSNNNQ	CLP	0.505	NonHemo	0.218
M37	KLLPHICN_36249_2	VFGIAAKILLLIMWPFLFFVFLYFKDKEKFMKRLREVLGKG	CLP	0.723	Hemo	0.832
M37	KLLPHICN_36257_2	VVILQQLLKLETGGASLHVNVVSISSMPVKDKLKGVLFV	CLP	0.564	Hemo	0.515
M37	KLLPHICN_36538_1	KTLGATRVGLFYDYSMRGKNGNSRRFHGGTFFMLIP	CLP	0.644	Hemo	0.515
M37	KLLPHICN_36730_15	GGVIACKPNRYSDKQKEIFLILGLVGIYVSHKVLSKLRIIVI	CDP	0.673	Hemo	0.842
M37	KLLPHICN_37020_1	YLLAVVFVQKKMIALKENALNKVARVMIHQQNKLLAV	CLP	0.713	Hemo	0.95
M37	KLLPHICN_37499_2	LLLLLVVVVVVVVVVVVVVVVVVVVVVVVVVVVVVVV	CLP	0.545	NonHemo	0.347
M37	KLLPHICN_37804_2	RIVNRLEKGIIVLNVRIGNSLKRGITVLKVKIVTKLEKGEN	CLP	0.644	Hemo	0.604
M37	KLLPHICN_37931_4	LKILLIAVRMVRLGKDRVTLPGFMGKTKPAQKSSQT	CLP	0.545	Hemo	0.683
M37	KLLPHICN_38043_4	TYYGHSKRVHMMMMMMNIKPVK	CLP	0.545	Hemo	0.812
M37	KLLPHICN_38196_20	IVINKITGVTPNKKFLKYLEQFKEAIVKD	CLP	0.703	NonHemo	0.455
M37	KLLPHICN_38341_4	NVAKKKLILCVHLFKVCPDVKKSISLSK	CDP	0.574	Hemo	0.921
M37	KLLPHICN_38412_2	IGAVYKTFKSVADIKEITV	CLP	0.673	NonHemo	0.257
M37	KLLPHICN_38828_2	SLAMRYNRRDARTRSMREGLADVSGYAV	CLP	0.614	NonHemo	0.158
M37	KLLPHICN_39219_4	ALKCTPKQYRFAECATRFKSARVFDLVKLGA	CDP	0.594	Hemo	0.535
M37	KLLPHICN_39792_5	FIAGTKKARHKSRFFKITIIILITQIVTKTFQRRVGKA	CLP	0.545	Hemo	0.911
M37	KLLPHICN_40883_10	WFPFKDKDPVAKKGKKYGSMG	CLP	0.505	Hemo	0.515
M37	KLLPHICN_41588_2	IYKLASLLGKPVIVDIVDKRGIIKISHATTD	CLP	0.574	NonHemo	0.465
M37	KLLPHICN_42489_2	CVFGTDKAKNVVRYVCVWH	CDP	0.752	Hemo	0.584
M37	KLLPHICN_42489_3	CVFGTDKTKNAVRCVCVFGTDKTKNVVRYVCVWH	CDP	0.782	Hemo	0.505
M37	KLLPHICN_42540_1	ILGLTPKKGNVAEPGFKSVAPGKGLIKMAPVSVCHQVSTIGH	CDP	0.574	Hemo	0.931
M37	KLLPHICN_42878_3	KNRPFDPIGTKLAVVTAGGFGMFQNGRR	CLP	0.505	NonHemo	0.426
M37	KLLPHICN_42915_1	MMMMMMMMMMMMMMMMMMMMMMMMMMMMMMMMMMMMMMMM	CLP	0.554	NonHemo	0.376
M37	KLLPHICN_42915_2	KITKKKKKMMMMMKMMMMMMMMMMIMTHIYFKC	CDP	0.554	Hemo	0.911
M37	KLLPHICN_44123_1	EEEEKEKKKEKEKEKKKEKKKEKKKKKSTVG	CLP	0.515	NonHemo	0.465
M37	KLLPHICN_44310_1	ILGVSVKNILWSMVRRLKWKMAEKLR	CLP	0.594	Hemo	0.891
M37	KLLPHICN_44594_2	LVLAMFMSCFLFRITKQSVRVDGKPVGSVSESLNTKV	CDP	0.624	Hemo	0.683
M37	KLLPHICN_44687_2	IFIIIILSSDFEKKALQINKKHIINL	CLP	0.505	NonHemo	0.475
M37	KLLPHICN_44900_2	MMMMMMMMMMMMMMMMMMMMMMMTKMMKKKKMQPMRTHFVVF	CLP	0.525	Hemo	0.822
M37	KLLPHICN_45134_3	SRPVGMYIKFGGKLYKCVIGSRGKPVYARSSGRRSNKN	CDP	0.554	Hemo	0.703
M37	KLLPHICN_45783_4	IIIMIILIIITIIITCTVKDY	CDP	0.584	NonHemo	0.347
M37	KLLPHICN_45903_1	ALTIGKLAKLADVTIETIRYYQRKGLLTEPKKPVTGY	CLP	0.733	NonHemo	0.475
M37	KLLPHICN_45988_1	LVVLFALQDKDGKYRLILIESRIHRLARYYKTKRQLPQKWK	CLP	0.733	Hemo	0.703
M37	KLLPHICN_46202_2	LIVKFNMYGNVRMLSGVRVRMHMLK	CLP	0.574	Hemo	0.832
M37	KLLPHICN_46446_1	GLVFILGKYVLKFSKGRRTYAHIFIKIGAKAGFNGF	CLP	0.733	Hemo	0.941
M37	KLLPHICN_46648_3	MIISCYTKKRVIVGEGVNISYLEYVTQGIKKIKIYHN	CDP	0.624	Hemo	0.812
M37	KLLPHICN_46741_1	GPWEGVGVGGERGRGLRGVAAPRYRLLGAALFKAARGNAGK	CLP	0.545	NonHemo	0.495
M37	KLLPHICN_47067_3	AVVLGESRKFSDTCCHGFQFGKGKDAKERLGLAMAVVLVGSRMLVK	CDP	0.604	Hemo	0.594
M37	KLLPHICN_47307_3	IAVLKIVNVRSDVVCSVDHHADRCPVTHVRDGRHGRLGGGGG	CDP	0.545	NonHemo	0.228
M37	KLLPHICN_47625_3	GYIDIKTINFLGAVQAFMKKTRKEKKHP	CLP	0.614	Hemo	0.832
M37	KLLPHICN_47759_4	MVKVKMVVIVMITAMMLMRK	CLP	0.554	Hemo	0.851
M37	KLLPHICN_47829_3	ITLLSSVHCRNIPISVRHFTGGSFLRVEKVTRFTGWTP	CDP	0.525	Hemo	0.574
M37	KLLPHICN_48315_4	AWVEGKVASYKQIKEIEFIDQIPKSPSGKILRRVLRDR	CLP	0.554	NonHemo	0.366
M37	KLLPHICN_48868_2	GGGGCYILLTECYGPKRHKCIVMRLYLGWWRRVVLVVVVG	CDP	0.574	Hemo	0.871
M37	KLLPHICN_48887_4	VFGGEKKRERKTQQKKEIDFWGKIAYRIFVIFTYKFDH	CLP	0.723	Hemo	0.624
M37	KLLPHICN_49395_4	VTIKWAVKGVASKILDNPIAKMFTKGWLSIKDS	CLP	0.594	Hemo	0.832
M37	KLLPHICN_49516_1	IWSAALRQNSNFLEKYWFKTSAYQKDLNLLTIPHTVALPTKI	CLP	0.525	Hemo	0.584
M37	KLLPHICN_49827_1	TYREKPFKLGVAIFKANPTTPVYIVIFVALKLGNFKDKSKR	CLP	0.515	Hemo	0.663
M37	KLLPHICN_50202_2	SGTAVDGKVKVKDPVAQPIKGTKLLDTQVGGHRYGSEGKKVGKHM	CLP	0.515	NonHemo	0.485
M37	KLLPHICN_50456_3	ALFLKKKLINFKHLEPYEMILRDWLGVKHHEINK	CLP	0.584	NonHemo	0.485
M37	KLLPHICN_50505_1	ILALAVPLQSVSILLKMNRVSIVNNLIFTIFKQIHKLTK	CLP	0.554	Hemo	0.911
M37	KLLPHICN_50882_2	VMLQYFALFQTFLWQGKIGVKGKKRKKGKSYK	CLP	0.584	Hemo	0.851
M37	KLLPHICN_51312_4	ILIHLFLKKIALGRPLNAVGFPRRLERLWER	CLP	0.743	Hemo	0.752
M37	KLLPHICN_52031_2	WFLVLLCVVCGGISVVNCRAVEHVVHLLVYSVGIRIFGCHF	CDP	0.525	Hemo	0.723
M37	KLLPHICN_52590_5	GFCVCVAVAFAVVFIVVYLRDLLKRTFRFSNIIRPL	CDP	0.644	Hemo	0.822
M37	KLLPHICN_52683_2	LAIVVKVVTSASENVQVGTVYGRKEFRLVDNANAQVLNFMAV	CLP	0.505	NonHemo	0.406
M37	KLLPHICN_52787_1	LLILLLLLLLLVVLLLVVLLQLLLLVLLQLLLLLLLLLLLLLLVLLQLLLLL	CLP	0.505	NonHemo	0.327
M37	KLLPHICN_53011_2	GFISDHHDIFPLRQGIKHIALIRLEFLNGGKNHAARGNL	CLP	0.574	NonHemo	0.366
M37	KLLPHICN_54425_1	GKVKWVWETGMGKVKGVWETGMKKVKGFGKQEW	CLP	0.554	Hemo	0.594
M37	KLLPHICN_54891_1	CTLKLNCYVNSGGAAFAKVRFVVRKLR	CDP	0.743	Hemo	0.693
M37	KLLPHICN_55057_6	QKNKKYYAVIMAGGIGSRFWPMSTSEFPKQFHDM	CLP	0.554	NonHemo	0.376
M37	KLLPHICN_55217_2	GLRVVMGIRGRLIDRENPVVG	CLP	0.584	NonHemo	0.287
M37	KLLPHICN_55250_2	AVARGRGQGGGGGGIQQKSTIKKLFNKGPMDYHTLLHDS	CLP	0.752	Hemo	0.574
M37	KLLPHICN_55305_3	VKKVGGLGKVRKVRKVGGILTFQVFSSRMVEK	CLP	0.851	Hemo	0.931
M37	KLLPHICN_55414_1	LIGFIGHTILWVKKLNIQVGKPIRLLDCLKETYVNMMVN	CDP	0.594	Hemo	0.891
M37	KLLPHICN_55776_4	GFFPIFLVIIIIVIIIIIIF	CLP	0.515	NonHemo	0.267
M37	KLLPHICN_56350_4	LTVCAAGASGGMGPGMRGMGRGRGRGMVVRGQQGVRGTQ	CDP	0.614	Hemo	0.584
M37	KLLPHICN_56405_3	FVLALIRLFVVRWALSNLLCYVSQLDVKQCQTKN	CDP	0.535	Hemo	0.733
M37	KLLPHICN_56604_4	REGGGGGYFTQHKLKIKGRKGKEIMGQ	CLP	0.545	Hemo	0.614
M37	KLLPHICN_57948_1	GDGRGGVMGGVGRCGGVERCGGVGQGKR	CDP	0.564	NonHemo	0.436
M37	KLLPHICN_58083_5	LHAFKLFRLYGKELGINNNKNL	CLP	0.594	Hemo	0.545
M37	KLLPHICN_58100_3	FVIAFTEGGWTMSLGKLARRNRFIVEKMCRRVLKPKSGRSILL	CDP	0.515	Hemo	0.644
M37	KLLPHICN_58193_5	IFLHEVYNQGKNIITKHKKTTLKGLFMSF	CLP	0.653	Hemo	0.752
M37	KLLPHICN_58288_4	NPIKEMIKAFFELSTKVTKCIKVLQLSKFKISYRGN	CDP	0.614	Hemo	0.703
M37	KLLPHICN_58891_2	LTVLMHNSFHLITKVLYKLIYPRL	CLP	0.673	Hemo	0.931
M37	KLLPHICN_58953_3	VLFLCVCFSGYLFLQLWEMGMTLKYKNRVFSKSWMNLLK	CDP	0.584	Hemo	0.881
M37	KLLPHICN_59214_1	IILSELHGLPLKTNNYKHMKRACKISYTQKNDYKRVPYDAIKK	CDP	0.505	Hemo	0.624
M37	KLLPHICN_60852_2	KPLTTGIHKESYALMKSSGYKMRGGTLSGSGRL	CLP	0.604	NonHemo	0.455
M37	KLLPHICN_60852_3	LIFKGKTKSLKKQNFKKFYFWGPNVKKKI	CLP	0.723	Hemo	0.96
M37	KLLPHICN_61954_2	LLEGQKRQLLKKVELLLKRLMLIMRDI	CLP	0.574	Hemo	0.545
M37	KLLPHICN_62138_3	QRYMVGLTKNYMGWWWEWRSGKFKMQRYMVQQSIQF	CLP	0.545	NonHemo	0.376
M37	KLLPHICN_62432_1	FIKSYAWSVDKLNAELKVTAKCIGKWKA	CDP	0.663	Hemo	0.762
M37	KLLPHICN_62534_1	VVFGVAANSRNLAKNIISNSLEMGFKSVTRSF	CLP	0.515	Hemo	0.505
M37	KLLPHICN_62838_4	MWYLIMFGFIKGKKGGEICSGPYPHAYARILVS	CDP	0.535	Hemo	0.832
M37	KLLPHICN_63032_2	AKNIDANIKKKKEKKKRKFRWCLPN	CDP	0.545	NonHemo	0.416
M37	KLLPHICN_63128_3	AISNFGSHLEFITVAFLRNLTAAIFKKGSNS	CLP	0.564	Hemo	0.594
M37	KLLPHICN_63508_1	GVLIQAMRSLGTSGTLHAWGKETAIHILDSKAGKSCGLGMINRLG	CDP	0.535	Hemo	0.703
M37	KLLPHICN_64412_56	VTTGLPLLQDKPVLNVAKPKFPVK	CLP	0.564	Hemo	0.624
M37	KLLPHICN_64495_1	VICSLFRPIVEFCNHVATKVLTSKTPKCVVSEH	CDP	0.792	Hemo	0.594
M37	KLLPHICN_64730_4	KYKPKPIDTSGVNLPRGMGARPTHFTHLNIHANFGNFGTNHNQG	CLP	0.683	NonHemo	0.406
M37	KLLPHICN_64799_1	FIIIIIIIIIKVNARELVSGDSKILF	CLP	0.644	Hemo	0.554
M37	KLLPHICN_64910_2	GNGRRCGWVMVGVWVGNGRGRGLLMVVGVGE	CDP	0.564	Hemo	0.723
M37	KLLPHICN_65088_1	LIVMKIVLVTFHFVDKFKAHVLVSGGLYSATATGRPHYVN	CLP	0.505	Hemo	0.881
M37	KLLPHICN_65880_2	CVCVYVRADHLGGLVVKASASRVGGTGFNPQPGNTNDFLKVVI	CDP	0.505	Hemo	0.614
M37	KLLPHICN_66021_1	IFMTIPMQGRIQDFVKGGVHHQAFVKGVSNPQKLRKKMAFLT	CLP	0.634	Hemo	0.693
M37	KLLPHICN_66573_3	FFYTICKVKFIDFIKYKHFVRKLGLIIELFPHQIVNKKLIT	CDP	0.564	Hemo	0.832
M37	KLLPHICN_68299_1	CSWPWLRKVAYFKPLASNVTNCLPGFNRFVAISV	CDP	0.624	Hemo	0.802
M37	KLLPHICN_68394_1	LIIVIIMLFLNYAKRKQRHMCVKSHNYNYARNYHTELGP	CDP	0.535	Hemo	0.683
M37	KLLPHICN_68905_2	LVIFSFWYVILDRLLLQLKQVLVTKAQLKSESHVTKSVSTGK	CLP	0.584	Hemo	0.921
M37	KLLPHICN_68991_4	GGDAVKVAVRVRPINKRGSVIITYVGIL	CLP	0.614	Hemo	0.822
M37	KLLPHICN_69165_4	VVVVVVVGVVVVVVVVGVVVVVQ	CLP	0.525	NonHemo	0.178
M37	KLLPHICN_69987_1	IVVVREVGKHVAKKETDTTHRNMPMANIDVFRVVY	CLP	0.663	NonHemo	0.119
M37	KLLPHICN_70398_1	IIIYKKTKNKKQKNHRNFNEYPSSVVELELCYQLKFAI	CDP	0.564	NonHemo	0.436
M37	KLLPHICN_70648_1	VLALKQGHNSGENVPDGGRRVKEKGEWCVCVGGGGGGGEKKK	CDP	0.683	NonHemo	0.238
M37	KLLPHICN_71138_5	GMYGGPVRAPLRPLDGSQGKELEQILKKARILER	CLP	0.505	NonHemo	0.198
M37	KLLPHICN_71265_3	GLGVKKMDSRVRGNDIRVAGMMYGKKDFSLRSK	CLP	0.525	NonHemo	0.396
M37	KLLPHICN_71336_1	IINNYLNGVGFLVMKTKVGANFVRHTAGISVRLTPRL	CLP	0.663	Hemo	0.861
M37	KLLPHICN_72025_2	TGRVWFTITGRVRFRVTGRVLFKVWFRVTGRVWFRMTGRV	CLP	0.584	Hemo	0.644
M37	KLLPHICN_72288_2	VASYFAAIFPMPKPSVGSGCEATGIPSMRGKSVVTVKPNE	CDP	0.535	NonHemo	0.485
M37	KLLPHICN_72913_3	VIFHIKWDIKSEALIVPFMMIFHLKRDIK	CLP	0.604	NonHemo	0.366
M37	KLLPHICN_73021_1	LLIKTRIRSHTRTTATQGDNAVVVVVVVSGVWMLVT	CLP	0.545	Hemo	0.703
M37	KLLPHICN_73163_1	LIIAFILHILKQIEKCRTRVTWAFSSYMKNKSTQRYETLHI	CDP	0.525	Hemo	0.713
M37	KLLPHICN_73209_3	LLLRTSKIMKKIVQDSIVSVGVLCMY	CDP	0.743	Hemo	0.861
M37	KLLPHICN_73459_2	VFAVARGKLVVKTGVTGDVGVARGGVSFRKKRF	CLP	0.713	Hemo	0.743
M37	KLLPHICN_73505_1	VAALKRNFPRRGGSYVNIRAAFLLLRRDRVISLD	CLP	0.653	Hemo	0.564
M37	KLLPHICN_74174_1	VKASASRVGGTGFDPSPGHANDFKSGKHKFHGA	CLP	0.535	NonHemo	0.327
M37	KLLPHICN_75709_1	AAVTIRMVAISDFLLSLWIKKYLRINLLDCYKKAVP	CDP	0.624	Hemo	0.832
M37	KLLPHICN_75871_2	VIMSIKHEEGFDLYKSLQSFTKKGIKVICILRLSTI	CDP	0.564	NonHemo	0.416
M37	KLLPHICN_76785_1	AINGFLTAKQLFFLLEKYVLKFS	CLP	0.782	Hemo	0.762
M37	KLLPHICN_77303_1	YIIMFKYNTGLLYNHKNIYILSGKFVLLEHA	CLP	0.515	Hemo	0.713
M37	KLLPHICN_78093_3	YTLLEPKNTIWAYDRVVMARVHFRTGKVQQGM	CLP	0.564	NonHemo	0.337
M37	KLLPHICN_78203_1	ALTLIQKGKAILVKGDNGIILGVCHKLGMYAKSRDRW	CDP	0.574	Hemo	0.693
M37	KLLPHICN_78372_2	FVVRLLGKREKARHASPPVADPGGGGGGGEGGTCPTFVFLVTN	CDP	0.505	NonHemo	0.347
M37	KLLPHICN_78602_2	LILIEIMASLDMNMKKSMKMVMKMVMKKLSELI	CLP	0.644	Hemo	0.604
M37	KLLPHICN_78736_2	GEIKLFLADRIRQMRFAINFVKARQGKGL	CLP	0.663	Hemo	0.693
M37	KLLPHICN_79612_4	GIYMDILNIFIRIAMIMSGQRRK	CLP	0.673	Hemo	0.614
M37	KLLPHICN_79843_4	MVLIKSFLKLQCCRKAVRWELKYVQVALHYNDHVY	CDP	0.564	Hemo	0.693
M37	KLLPHICN_79867_3	KYDMKSDMKYMYSMKDGMVRYGVWYGNKLQIVLMWKQHK	CLP	0.554	NonHemo	0.307
M37	KLLPHICN_79971_4	AIPKQGTLKSAARMPFKGAPARMPRMPMQSRKPMAAAGPRR	CLP	0.545	Hemo	0.713
M37	KLLPHICN_80337_2	YSYGMLYSNYLRGIKVYLNLRGKLVLLARIVVELTNATVLFNQWALFRP	CLP	0.624	Hemo	0.861
M37	KLLPHICN_81123_2	LGRRVLAGKAFQRVTNVGHAGKALQRVTNVGQTGACW	CDP	0.693	Hemo	0.594
M37	KLLPHICN_81148_1	DDDDDDGDDDDDDDDDDDDDDDDDDDDDDDDDDDDGN	ALP	0.515	NonHemo	0.168
M37	KLLPHICN_81655_1	YVVSSVACIRLPSRLDVRVVAGRFSAFHHLGLVT	CDP	0.535	Hemo	0.792
M37	KLLPHICN_82117_3	AGLDKVKPIRMIILLMESTVALVKLRATQSGVIIIVE	CLP	0.505	Hemo	0.535
M37	KLLPHICN_82354_1	VLFIVISIAMVYKRPIRVWVLGTLEF	CLP	0.723	Hemo	0.871
M37	KLLPHICN_82673_4	FFISMLVGLRKVLVFDGFGVGV	CLP	0.653	Hemo	0.584
M37	KLLPHICN_82936_9	GLAKRIIPCLDVDNGRVVKGVKFVDETSFRFH	CDP	0.554	NonHemo	0.149
M37	KLLPHICN_83328_2	GLPVVSVIVPETIAEKVIFVKIRRLNKRV	CLP	0.545	Hemo	0.782
M37	KLLPHICN_83491_1	AYFLKHGMGVLGARKLTGAKQQFYLADVTKKP	CLP	0.594	Hemo	0.832
M37	KLLPHICN_83938_1	LLSAFKNILEDQAVKKIKKPMETPTSRLVYSVHVFIGLNWVFL	CLP	0.584	Hemo	0.762
M37	KLLPHICN_84349_4	LLGVLVHLLELELMLKKPLAYLVKAIMIQLL	CLP	0.624	Hemo	0.574
M37	KLLPHICN_84436_1	IAILTKYVHVQYNNVHTIPRKIMYHVYKTMPPLAILQV	CLP	0.693	Hemo	0.891
M37	KLLPHICN_84656_1	IILSEIHLLPLKINNYKHMKRACKISYTQKNDYKRVPYDAIKK	CDP	0.535	Hemo	0.624
M37	KLLPHICN_86126_3	KYPFKHTSGYKSMLSEFDIKNGPKTCYEVPLQTHQWLQKYVK	CDP	0.663	NonHemo	0.406
M37	KLLPHICN_86173_2	WAKGSKVRTVYLKKFIEAVKKSIA	CLP	0.713	Hemo	0.95
M37	KLLPHICN_86294_3	IWGKYGSAYYDVPEMFVGLPKKEKLHAVMRVSYDRRSTHTLFA	CLP	0.525	NonHemo	0.248
M37	KLLPHICN_86543_7	GGISRFSPNDLATPLVFRCFIRFLEHKTSKNKGGGK	CDP	0.713	Hemo	0.653
M37	KLLPHICN_86630_6	AFFTTKINRNSENKPFKNAIIMLKKGYYQLTAKNKLKFKTIAW	CLP	0.525	Hemo	0.604
M37	KLLPHICN_87134_1	AIVFFTNTGKKSRINIAATKYKGIKFIAVLISVCGATK	CDP	0.604	Hemo	0.921
M37	KLLPHICN_87711_2	AVASIFRSLVDALVAAASSAAFSHAHCKFVPRQVP	CDP	0.545	Hemo	0.851
M37	KLLPHICN_87955_1	LCSMISTGLDGILDLKVKYLRVRIAR	CDP	0.554	NonHemo	0.406
M37	KLLPHICN_88309_4	YAVNDIIITGDTVNTIKKITNLSVITVDQKGSKVNWTIYGFSNLIKKGYKIYTPKFN	CLP	0.535	Hemo	0.693
M37	KLLPHICN_90028_1	FVYGIGRRILGANSVVRSGRSLMKIVKSTGPRMMFTITATRSP	CLP	0.505	Hemo	0.584
M37	KLLPHICN_90171_1	GVMIDLCLDTIKVLEKRGTKGTPRLSREKKKVFFIC	CDP	0.634	Hemo	0.515
M37	KLLPHICN_90322_1	GIKGFLTAKIIVFLLEKYVLKFS	CLP	0.802	Hemo	0.881
M37	KLLPHICN_90581_3	IGLSDKARNDFTLMKAVAVHTRIGPDGRQKRLEGFMKELKR	CLP	0.584	Hemo	0.624
M37	KLLPHICN_91225_1	GLSVHQFVKTSTLNTKLKEGMSDFARVQNLVIKKKILR	CLP	0.505	Hemo	0.743
M37	KLLPHICN_91751_2	YLNEQPKQRKITKTFYLTYIIYIFARK	CLP	0.525	NonHemo	0.485
M37	KLLPHICN_91774_1	WGGGVQSYNHIGGLVIKASTSRVGGSGFHPLPGHTNDFQKVVI	CLP	0.545	Hemo	0.762
M37	KLLPHICN_91776_2	CVCVCVRVRVRVRECVRECVRALSVTRTAAVYTEVQAD	CDP	0.554	NonHemo	0.307
M37	KLLPHICN_91843_3	LSIIIIIIIIIK	CLP	0.545	Hemo	0.713
M37	KLLPHICN_92787_3	LILLWFRRCKQDEGGHGAVPLHAQDRQQGRQMFMLCHKSTCPVDKP	CDP	0.554	NonHemo	0.267
M37	KLLPHICN_92896_1	LFVIFIGATYGVKARRCVSMRVSKTGLFVHFYLGKVTKLTVDH	CDP	0.554	Hemo	0.881
M37	KLLPHICN_93009_2	LLYLEGKLVSWVDIKEWKRFMFIKLLNLSLYKKFKMYA	CLP	0.574	Hemo	0.614
M37	KLLPHICN_93047_1	GFSGFLTATNLDFLLEKYVLKFSKG	CLP	0.535	NonHemo	0.257
M37	KLLPHICN_93216_1	IMIMISIISIIISINILD	ALP	0.545	NonHemo	0.287
M37	KLLPHICN_94574_3	LGSRGKSIDFGLRCHADRGVLPDCRAKGTLANARLLE	CDP	0.574	NonHemo	0.168
M37	KLLPHICN_95110_3	FVLGRVPLGGERLTVDRYLQHVLVKTLLQVATK	CLP	0.604	Hemo	0.693
M37	KLLPHICN_95454_2	ITKLNLMLFKEGNRISTLVGIVQLALGARQ	CLP	0.604	Hemo	0.931
M37	KLLPHICN_95889_4	IGIGEVVAFEVVHQQRKNYFLKRLGKKGQVGHRTVVFEFVWFKIGFL	CLP	0.554	Hemo	0.891
M37	KLLPHICN_95939_2	GMLSGVSTKVDSVGMLTGVSTKVGSMGMLSGISTKVDSMGMLSGVSTKL	CLP	0.505	Hemo	0.594
M37	KLLPHICN_96142_5	LIFKGEKEMFKKIKINVFFLIFGVPNVEKKFYGRKEKIGSVGLP	CLP	0.574	Hemo	0.792
M37	KLLPHICN_96216_7	GAFQKQHRVIDSKGFGVVILMDRGFNNFRKLLNPLS	CLP	0.703	Hemo	0.673
M37	KLLPHICN_96298_2	LKVPIAVLRVKGDHVRVFAD	CLP	0.535	NonHemo	0.307
M37	KLLPHICN_96311_3	GGSLKRWFVLVLVDVTQTLKIKLP	CLP	0.663	Hemo	0.743
M37	KLLPHICN_96336_6	TPSHSTNNSPVCHPPHFRTPSDAGKLNVSPYLLFYRRCDLMQRGGGGP	CDP	0.515	NonHemo	0.307
M37	KLLPHICN_96349_1	ERERERERERERERERERERERERERERERERVRERGRERDRDR	CLP	0.525	NonHemo	0.386
M37	KLLPHICN_96683_1	CVNRRVSYFVCVNRRVSYFVNVKIRVSYFVCVNTRVSYFV	CDP	0.584	Hemo	0.624
M37	KLLPHICN_96834_3	ALTLTQVGNSKYFTSKHRIPLRTKRAGLV	CLP	0.525	Hemo	0.624
M37	KLLPHICN_96965_1	LCVDNPVYYVAYKITKLNMNVIKGGLCVHGNGVLC	CDP	0.535	Hemo	0.772
M37	KLLPHICN_97188_1	GVFLTGGAMGIGKAVLEALLGRGARVST	CLP	0.812	Hemo	0.881
M37	KLLPHICN_97365_4	DDGYEQTLKVMNKTAGGTFYWCACSYPFAFYKHNETAYSATGFSLRFS	CDP	0.564	NonHemo	0.059
M37	KLLPHICN_97541_18	ADLVRLLLGKRVRVFKAVAVGLSFTKAGEELHMTQP	CLP	0.584	NonHemo	0.485
M37	KLLPHICN_98103_4	LKINILGFIVNKISNKIFVKYIKYVTFGRFYRFNGY	CLP	0.525	Hemo	0.95
M37	KLLPHICN_98509_1	NYIKMNRSVKKYFFYFPLKPFVYNDVMKNG	CLP	0.525	Hemo	0.535
M37	KLLPHICN_98768_1	LIIIIIIISLYDRNAG	CLP	0.545	NonHemo	0.317
M37	KLLPHICN_99174_1	KGLSSGWRDGLGKYSGVNMKGLSSGWRDGLGKCSGVNMKGLSSGWRDGLGK	CDP	0.554	NonHemo	0.446
M37	KLLPHICN_99354_2	VVCVLLLLLFKKMHVGNVSGVWAMRLTHTGEDGFILYIPS	CDP	0.535	NonHemo	0.396
M37	KLLPHICN_99548_1	VIIRSYYYYYYYYYYYYYYYYYYYYYYYYYYYYYYYHYYFYYYY	CLP	0.515	NonHemo	0.446
M37	KLLPHICN_99842_2	ASILGGDGGIIIKTKPTTGGRI	CLP	0.554	Hemo	0.614
M37	KLLPHICN_100029_4	LVGAFKVNIGDTVLGAILAVAQNKGVG	CLP	0.525	Hemo	0.535
M37	KLLPHICN_100679_1	FIIGYKLIEYEKKVHVFASK	CLP	0.723	NonHemo	0.416
M38	JDKEPHAG_382_11	TVMKIKLMMLNKVHQKLREALKLKKNPLKPETLI	CLP	0.673	Hemo	0.901
M38	JDKEPHAG_1529_8	LLSSPLVPIVPESVNPASVVSLPP	ALP	0.505	NonHemo	0.406
M38	JDKEPHAG_2660_4	AARDKGKSLWRFVVRAIYVLQKKLQKNVIFFYMNGAKFKKFL	CLP	0.584	Hemo	0.96
M38	JDKEPHAG_2753_2	SYSYKSANIFLNKDGTVKLGDMNVSKIAKKGLLYT	CLP	0.515	Hemo	0.505
M38	JDKEPHAG_3211_3	LLISLKNKFEVKTQQKAEHKRKLRRPLSKRIVMI	CLP	0.515	Hemo	0.743
M38	JDKEPHAG_3358_2	ALGTKSMTVAMKTAWVISKVTGIAIAKTSAFTLKTVWKLVGGVKK	CLP	0.693	Hemo	0.891
M38	JDKEPHAG_3499_8	GLNFGLRNVLKGFGKNIYHGTRQTRWVE	CLP	0.723	Hemo	0.574
M38	JDKEPHAG_4076_4	IGFFASGFGVHESGTQVGHVHGLRFRYVFALVVRGGLIAVVV	CLP	0.584	Hemo	0.891
M38	JDKEPHAG_4253_4	VLMHILKAAGRVDRPKGDPTISYRLFGGA	CLP	0.703	NonHemo	0.446
M38	JDKEPHAG_4336_20	LPKTKLGVKMLKKLKIYAGAEHPHTAQLAK	CLP	0.535	Hemo	0.98
M38	JDKEPHAG_4982_2	LIIVKVKRGCGGMGTIGDVILGAKWAKIV	CDP	0.802	Hemo	0.901
M38	JDKEPHAG_5228_2	IVTRIKLKNWRNFKDVDVALRDRAYLIGPNASGKSNMPT	CLP	0.525	Hemo	0.525
M38	JDKEPHAG_5681_1	ILFGANVNVDYKCKGASAVDFHDGTGRQGVGAGLLLVLLKIIPTLGTS	CDP	0.535	NonHemo	0.356
M38	JDKEPHAG_5780_2	IIVSNYVTLYLKISYVHQLKI	CLP	0.634	Hemo	0.851
M38	JDKEPHAG_5820_5	NIKRGMGRTLGNWGRIWSETQMGSNSKWGVV	CLP	0.663	NonHemo	0.416
M38	JDKEPHAG_5925_4	VLLLTVGKDLLDELKALKKTKGPK	CLP	0.604	Hemo	0.634
M38	JDKEPHAG_7171_17	ALAKIDLNKAPTTKGFTPVSKAAAGPWILDSHSQPIIKINK	CLP	0.525	Hemo	0.743
M38	JDKEPHAG_7459_4	RNKIHNKCESFHGKFVWKGVICKYTKYFRRSWGI	CDP	0.683	Hemo	0.792
M38	JDKEPHAG_7742_1	GVIKPIIGIINMRQLILLNIKLAAKVTNKNRKLSG	CLP	0.564	Hemo	0.901
M38	JDKEPHAG_8292_38	VLYRKIGQKKSVPAGNGNALFKIYKFFLQKGGFCLGNESI	CDP	0.624	Hemo	0.871
M38	JDKEPHAG_8666_4	LGMHDCNLQRVLLVLLLRFGVADARAIRHGSLA	CDP	0.564	Hemo	0.515
M38	JDKEPHAG_8730_41	VGGNKEFGKVVLTYWGGIITMKPRLQAGKDLKKLMYNLT	CLP	0.733	Hemo	0.901
M38	JDKEPHAG_9077_5	LAYLLKLYKKRNKYLLILEPHAIFVACIKCASTRKSLDRIIEIY	CDP	0.584	Hemo	0.772
M38	JDKEPHAG_9116_6	SLIHGIKLKYILARLHITKMTYSILGGQKKGRKVINPQ	CLP	0.604	Hemo	0.851
M38	JDKEPHAG_9129_10	ALLAYASYILVNRILRIIKSKSEKKDIRKEPGLVSN	CLP	0.505	NonHemo	0.485
M38	JDKEPHAG_9353_2	NRLKIKVALTAGKLVIKYRKLKVEEVKT	CLP	0.535	Hemo	0.762
M38	JDKEPHAG_9575_6	LVWLLVLFLLVSFIYVIYRISFTNKSKEIKYNEHYTFKI	CLP	0.564	Hemo	0.762
M38	JDKEPHAG_9793_1	VAIGHCMNKLIHIIWAVLTYHESFDAKGGKRLQKLGLNAG	CDP	0.683	Hemo	0.822
M38	JDKEPHAG_9947_3	IVPLMYVIQKLTNEMQRITAFLVFRKIN	CLP	0.564	Hemo	0.871
M38	JDKEPHAG_9972_6	VAAVKVVHRLDAGVGTILYSWLNLYRQGCAALARLRGTAHLVRVHLHE	CDP	0.505	Hemo	0.772
M38	JDKEPHAG_10189_3	AAIFVFNDLNPHVLKAWGQINVK	CLP	0.782	Hemo	0.525
M38	JDKEPHAG_10550_1	IKKIISVIPKSFGIQRRSLFTI	CLP	0.614	Hemo	0.832
M38	JDKEPHAG_10583_2	LIFLRAIKYLWKHRDRGIVNIPFKNVHATGRIYHLIQTVAAYK	CLP	0.683	Hemo	0.941
M38	JDKEPHAG_10646_5	VLGLIGMIALKKPLPGMEYDEKAKE	CLP	0.545	NonHemo	0.109
M38	JDKEPHAG_10958_2	ILVCKFLSGGKGIKKENFPIYLEMMDENLLVK	CDP	0.564	NonHemo	0.119
M38	JDKEPHAG_11034_4	KKVLKRDKNLGLMGFVPPPGGHKDPMN	CLP	0.554	NonHemo	0.386
M38	JDKEPHAG_11249_1	LRVQLFNNGGDCRRKCKKKALLDSLIDKL	CDP	0.525	NonHemo	0.366
M38	JDKEPHAG_12113_2	GWNKIAGRGAMELALGLIQNSVL	CLP	0.505	Hemo	0.554
M38	JDKEPHAG_12190_5	GWVFTIVFFGVVIYKLATGILP	CLP	0.663	Hemo	0.594
M38	JDKEPHAG_12296_2	IVFYVPLGIPGMGKSVLVQNIKEEAK	CLP	0.515	NonHemo	0.099
M38	JDKEPHAG_12347_1	AKEKGKKKDKKKGKKKGKKKKT	CLP	0.554	Hemo	0.644
M38	JDKEPHAG_12442_1	FLWIADALLNKLMQLFGLLRGIAHQTAKVYA	CLP	0.693	Hemo	0.901
M38	JDKEPHAG_12662_4	YVIKIPEFAGYLLSGKPFKIFHQQLINKIR	CLP	0.624	Hemo	0.822
M38	JDKEPHAG_12719_2	SSLGAGKSSSFSPALVVFTTKSYLATLKVSQVKHFDTFVAK	CLP	0.505	Hemo	0.673
M38	JDKEPHAG_12910_12	IFIFIKLLKGQWVNDKKEGFGLLKFKNKDKY	CLP	0.545	Hemo	0.515
M38	JDKEPHAG_12916_1	ILITLKKNLRGSINNILRKKTYLSLIQQNYMN	CLP	0.554	Hemo	0.564
M38	JDKEPHAG_13129_2	LIVGAVMRKLIHIIFGVLKNDQPFNPDFQAKKG	CLP	0.881	Hemo	0.792
M38	JDKEPHAG_13169_4	IIFINLILIMWVRKLIRHVGKRLAQGLPSGPGTIGLGS	CLP	0.703	Hemo	0.891
M38	JDKEPHAG_13469_8	ALTDAKVRAAKVPEGKAQGKLSDEGGLYLLVKPAGKY	CLP	0.515	NonHemo	0.347
M38	JDKEPHAG_13594_1	TFLFIFLTKENKKIIKNGKEKMSALIGMTGFIM	CLP	0.653	Hemo	0.802
M38	JDKEPHAG_13661_7	FIIKNCLVNIYINYKSGCPKYARKKNKKQKNY	CDP	0.535	Hemo	0.832
M38	JDKEPHAG_13716_3	VTLNLGCKIVKLISFLKHKTRVIRTYLINFYLVYTQAK	CDP	0.515	Hemo	0.901
M38	JDKEPHAG_13874_4	VILNIVNELKRLINKGLKGEMLLIMA	CLP	0.594	Hemo	0.663
M38	JDKEPHAG_14075_7	KNFEAQLNTLNLGGKLKKGIKKVQL	CLP	0.525	Hemo	0.812
M38	JDKEPHAG_14143_7	GGGIDKFYSRICVTFVNTVKATKI	CDP	0.851	Hemo	0.703
M38	JDKEPHAG_14327_2	GLGLFISSKDYTQKIRSYVVKVGFRIVSIPKPDLVVITEIKLF	CLP	0.683	Hemo	0.851
M38	JDKEPHAG_14849_3	ESMENFGRRSKENKKQWGKYYYLRDIRMYNYFYVIINDVKIGQGKCG	CDP	0.584	NonHemo	0.248
M38	JDKEPHAG_15136_4	QIRPPIGPPMGHPMGSPMGPPMGPPMGHPMGHPMGSQMRP	CLP	0.713	Hemo	0.644
M38	JDKEPHAG_15141_4	SYVLMVIVTHIMNEYGIVLLMRLIMVKKLN	CLP	0.535	Hemo	0.851
M38	JDKEPHAG_15841_5	LDSGMGQGFKSKMLQSFRMSTASSIGGNRRGGGGITRQMM	CLP	0.594	NonHemo	0.475
M38	JDKEPHAG_16074_10	IVAAKKFGMEKSVRKMNKLTLQYEHFDLNCDVREF	CDP	0.515	NonHemo	0.089
M38	JDKEPHAG_16309_2	ICFDNISIAWTITIKNISKQRRNIIATMFFSAH	CDP	0.505	Hemo	0.564
M38	JDKEPHAG_16402_2	KDPQYGEGKGKKSANELTGYYTPGKMGYQVGGSMPNAVLPSQFTF	CLP	0.614	NonHemo	0.149
M38	JDKEPHAG_16496_1	VWSFGRRVAIVKIGKHPSRTAIVAVVAVVGALH	CLP	0.673	Hemo	0.822
M38	JDKEPHAG_16645_3	VIVLGILMGVIYVVVATKYGNVKDSIKVEDSIKYVPLK	CLP	0.515	NonHemo	0.485
M38	JDKEPHAG_17352_2	MMKKKKMEKLKKMNKKIQLIRIPN	CLP	0.564	Hemo	0.713
M38	JDKEPHAG_17685_1	FFLGGGNGLHKGLAGFTTTKLGLPVSLPTAKMQIV	CLP	0.554	Hemo	0.881
M38	JDKEPHAG_17832_2	IVVRHGLMVVGLPFSGKSYALKILQGVLTELNEK	CLP	0.564	Hemo	0.564
M38	JDKEPHAG_17882_1	VAWFYRSEGHYWNACWKGGINARVRVLI	CDP	0.505	Hemo	0.644
M38	JDKEPHAG_18110_1	WIKVIRIKNENIKKDINNVIKTIKGYL	CLP	0.693	Hemo	0.723
M38	JDKEPHAG_18193_7	AAQLVKYRKISIKKIFSKKFKFW	CLP	0.822	Hemo	0.95
M38	JDKEPHAG_18837_3	NKPVVAVCRSGARSGQATNFLKQQGFDIINGGPWQNVASVVG	CDP	0.505	NonHemo	0.475
M38	JDKEPHAG_19104_1	FGFKLAQVKASAPIFDLMTKYTQRAKGAHLFIGRIGIGFV	CLP	0.683	Hemo	0.95
M38	JDKEPHAG_19289_3	VLGKLKRTFDDYAFNNKLLSFTDRNLLRGIVKKKLKDFD	CLP	0.505	Hemo	0.564
M38	JDKEPHAG_19928_1	NLGVGCAYRRTCRCSCGRGMTGNTLSGADNLGAMISCGMVNKVGVMTGHTITTTCCKTWGD	CDP	0.515	Hemo	0.663
M38	JDKEPHAG_20095_4	WVRALDEYDKVAKIVAPKKARARESEATY	CLP	0.554	NonHemo	0.119
M38	JDKEPHAG_20140_2	GVIASLKKYTTKSSKIDLWPQNHRVTSNLGFLKINIVKEV	CLP	0.525	Hemo	0.584
M38	JDKEPHAG_20328_12	NFWTILLALIVIVVVVFIIMRLLKGKNGDCKKKKKKKKHC	CDP	0.644	Hemo	0.921
M38	JDKEPHAG_20396_5	NEGYFYSGSGLRHGMMLNKTKTGIIGTSLKTSTWYNRLT	CLP	0.525	NonHemo	0.396
M38	JDKEPHAG_20737_7	PQGKGTYGSKVGRPAGKGKAMPKRKKC	CDP	0.554	Hemo	0.752
M38	JDKEPHAG_20738_10	ANSQKGATRPPRKFQTTFSCRNTSSLAALSVLAVAG	CDP	0.525	Hemo	0.505
M38	JDKEPHAG_21298_3	WVGTVIIVAGGYASRFMHWNMKWQAAYLKISKFLH	CLP	0.564	Hemo	0.812
M38	JDKEPHAG_21548_7	VVFSIMRDQFLLLEEMRKIFAKDTIPTKIGGKAWLLIQM	CLP	0.515	Hemo	0.574
M38	JDKEPHAG_21768_1	VVVVVSCLYFSIILTYKYIKTLPLDL	CDP	0.554	Hemo	0.525
M38	JDKEPHAG_21837_1	GAKIYMNYIMKYFFII	CLP	0.693	Hemo	0.832
M38	JDKEPHAG_22235_4	GKAKVKTIKKEIKSVKAKVSKQEGKLKKLKKTLKKAS	CLP	0.535	Hemo	0.713
M38	JDKEPHAG_22340_1	IIKDKTIINKYNLMKFKIINGKKIIIKRRIKKIYP	CLP	0.535	Hemo	0.931
M38	JDKEPHAG_22550_1	FVGGTAQKMKNRRQLRELIGKLGKGMAI	CLP	0.525	Hemo	0.743
M38	JDKEPHAG_22745_1	ALSLVEFEKGLKAVAMTSKSVSPK	CLP	0.604	NonHemo	0.337
M38	JDKEPHAG_23475_2	AICSGRIRAAASQAPHFPIICSDTHFKPAAEIMSKEGKTGRR	CDP	0.644	Hemo	0.545
M38	JDKEPHAG_23890_5	AAKEKRAKKLGVINGLFEKFTNHKQIILVSLDHVSSR	CLP	0.653	NonHemo	0.485
M38	JDKEPHAG_23894_4	CVLFKLFSAKLKNFRKEDQKGYNIQTKLTK	CDP	0.525	Hemo	0.644
M38	JDKEPHAG_24680_4	MPHPERVFRSVANSWTPDARGDYGPWMRMFRNARLWLSKQN	CLP	0.505	NonHemo	0.287
M38	JDKEPHAG_24841_1	IAMPGRIIPREIIPMIRLERAIACSAMMVMLRNRKNY	CDP	0.604	Hemo	0.644
M38	JDKEPHAG_25814_22	SYVGPPEKIDTISSALASVKTRNKKAFGRVS	CLP	0.535	NonHemo	0.327
M38	JDKEPHAG_25944_49	LLFLKTLMISLSGFNTLTFLNKVVIVLSDKYIYLSGWHK	CLP	0.564	Hemo	0.871
M38	JDKEPHAG_26017_4	EVQLQDKGEGKELRKKKKKIKGVGGDLDLVNIEKPAKRN	CLP	0.515	NonHemo	0.307
M38	JDKEPHAG_26466_2	VLILIAKAHKGNKLLKLVKIKAFTTYFKSIKIVVKKIS	CLP	0.752	Hemo	1
M38	JDKEPHAG_26533_1	AIIKFFKFSFFSIKFLFTNGNIQFDNAKIINAIIDK	CLP	0.594	Hemo	0.762
M38	JDKEPHAG_26702_14	GISRATDIALAIVTPSTKVTARPGVEVTATAFKSLKYCSHS	CDP	0.545	NonHemo	0.475
M38	JDKEPHAG_26900_8	LENAKLKLFQKERKAERKLKKTVG	CLP	0.525	Hemo	0.564
M38	JDKEPHAG_27081_3	KKAGAHRLSTVVHVSYRYVLLIRYCRAVGRLV	CDP	0.891	Hemo	0.881
M38	JDKEPHAG_27187_7	LGVGTGGTITGIGRRLKELDPNIKVIGVDPIGSILA	CLP	0.564	NonHemo	0.238
M38	JDKEPHAG_27664_1	ILIKKKMIKRIKIKMIKKINKL	CLP	0.614	Hemo	0.931
M38	JDKEPHAG_27676_2	IVDLKNKLKNIKAPKRGRYCATLADNSLASI	CDP	0.574	NonHemo	0.416
M38	JDKEPHAG_28321_1	FIKQAITNIEKYKGKEIEGYKIPKLLL	CLP	0.515	NonHemo	0.347
M38	JDKEPHAG_28412_2	LFLCTKENQKVDTIILLFLIDKHRSGIDLMIIKLVLLMTKK	CDP	0.505	Hemo	0.545
M38	JDKEPHAG_28513_1	GLISPKYAEYRPRLFHLGSNTARMSATICFCNSPPRAALPLTPW	CDP	0.535	Hemo	0.703
M38	JDKEPHAG_28784_3	GMGRDAFRKLKDWRKVKIKKEKGLF	CLP	0.634	Hemo	0.703
M38	JDKEPHAG_29270_1	KKSDAPGPGNYNVNSFVNNGPKYCIPGKAKTMKRFMTPGPGSYVFGEIPGKTKTSPNIK	CDP	0.554	NonHemo	0.455
M38	JDKEPHAG_29452_1	LGVFDVKNKKLFEGPEKDLLKVGKVANNERKKVLI	CLP	0.614	NonHemo	0.436
M38	JDKEPHAG_29462_2	LFLILEYASGGELFEYIVKKKRVKETEAAKFM	CLP	0.525	NonHemo	0.149
M38	JDKEPHAG_29765_2	GRIYKFVVEGVVYKFMMRV	CLP	0.703	Hemo	0.901
M38	JDKEPHAG_29836_4	VFVLFTSLKKANYVTRDKLDIFIVITKGIAMK	CLP	0.743	Hemo	0.861
M38	JDKEPHAG_30149_5	FSFGIAREAYAKVIYSKLGILKG	CLP	0.673	Hemo	0.792
M38	JDKEPHAG_30172_1	IKQFKNAGKMAKKFSGPKGMKDLQAMMGQMGGAGAIPR	CLP	0.693	Hemo	0.772
M38	JDKEPHAG_30395_2	WICTYTSILDDVRIGKGVIIAACAVVTKNVKPYTVAGVPAKKK	CDP	0.515	Hemo	0.693
M38	JDKEPHAG_31011_1	AISFVQNAKDMITAREIVTAHGGKTQLFIKGVFATHPYL	CLP	0.673	Hemo	0.693
M38	JDKEPHAG_31146_3	GLLIKVNLRMVNTMVGDSISMKVGQLKL	CLP	0.851	Hemo	0.931
M38	JDKEPHAG_31323_6	NPIDHPHGGGEGKSSGGRPSVTPWGKITKGQPTRKKK	CLP	0.545	Hemo	0.554
M38	JDKEPHAG_31627_3	AFVFRSERNTNPKKDNTPGLGPGAYLGLSGFKLKMG	CLP	0.644	NonHemo	0.436
M38	JDKEPHAG_31710_2	LGYLSTSPMNVGTGLRLDAKIKIVKEF	CLP	0.554	NonHemo	0.416
M38	JDKEPHAG_32380_2	GAYILKKVIDFILEPVFKLVKLTF	CLP	0.782	Hemo	0.663
M38	JDKEPHAG_32618_3	ALGTKSMTVAMKTAWAISKVTGIAIAKTSSFTLKAVWKIIGGVKK	CLP	0.624	Hemo	0.95
M38	JDKEPHAG_32854_2	VLAATNRPMDLDEALRRRLEKRIYIPLPGEAGRK	CLP	0.554	NonHemo	0.168
M38	JDKEPHAG_32893_3	QIIIIIIIIILLQSLSRRKQKKVLRYYKKFQVYGLKN	CLP	0.564	Hemo	0.772
M38	JDKEPHAG_32951_1	AIIIKNVETLFERFEKKVEKWATKVF	CLP	0.545	NonHemo	0.317
M38	JDKEPHAG_33229_1	GVRNVYLSKTRPKGLNPAKAIAKVKKMMVERVV	CLP	0.515	Hemo	0.812
M38	JDKEPHAG_33728_4	NKFRLIFPIDYTPVKSKNRVITPGMKTFTCKQPNC	CDP	0.634	NonHemo	0.446
M38	JDKEPHAG_33885_1	VGYPNVGKSSVINVLFKEKKVGIGAMPGKTKHF	CLP	0.634	Hemo	0.861
M38	JDKEPHAG_34186_2	LKKLKKRKGHKKINRINGALVEGRVIGLRF	CLP	0.505	Hemo	0.921
M38	JDKEPHAG_34394_7	MMMMKMKKMKKKMKKMMMTKTMMTMMIKMK	CLP	0.584	Hemo	0.832
M38	JDKEPHAG_34970_2	ADMCKIGRVYRTIGAARGKAARGAPLLG	CDP	0.782	Hemo	0.624
M38	JDKEPHAG_35154_5	IILLFTEKKTTPPLFKSLSKRYKGKLVFGEIRKSDVELINLFKIT	CLP	0.515	Hemo	0.624
M38	JDKEPHAG_35290_2	MMLYIMLIIEGLKHWNLNKNMLDKRKEVFRKKMSRRNRKWLKI	CLP	0.505	Hemo	0.723
M38	JDKEPHAG_35364_3	KESGRMIKQMGMVSICIWMELGMKGNGNKINKMGME	CDP	0.545	NonHemo	0.238
M38	JDKEPHAG_36290_4	GSPVGYNSTFAGKTPKRINGVIGRIA	CLP	0.723	Hemo	0.624
M38	JDKEPHAG_36720_4	MMMMSQVIEKVQWTRRKLYMRTMKKKNKILIKM	CLP	0.505	Hemo	0.822
M38	JDKEPHAG_36867_1	FGLLGPNGAGKTTLISMLTGLYRPTQGNAWIAGYDIKN	CLP	0.614	Hemo	0.871
M38	JDKEPHAG_36959_1	IPRLIRIVTQFTSYAAAGIAMKVTALS	CLP	0.521	Hemo	0.911
M38	JDKEPHAG_36962_4	LKNVKKCKIKQEVFNMLGVKVRM	CDP	0.663	Hemo	0.792
M38	JDKEPHAG_37578_4	GVVTKIDKDLKPEILKGGYVYSHSKTEGIRG	CLP	0.505	NonHemo	0.139
M38	JDKEPHAG_37755_1	AATGQMRTQGGLAQWLQRVTWKKRRVWGNCPFSTYLTQVR	CDP	0.554	NonHemo	0.436
M38	JDKEPHAG_37926_4	GQSESGKGGWGGGGAKGAQRMKSQLPKKVVLTMAFSVGP	CLP	0.634	Hemo	0.693
M38	JDKEPHAG_37980_3	NGFFSFSGRGAHQLIKMTGDNFVKFFVQRFNAKGVADVFQGYGFTCQRIKPVNGSFGFFIFAQ	CDP	0.505	Hemo	0.703
M38	JDKEPHAG_38100_7	MLLLKVKNGTPPMRKSALKILAEKARDFGAGPLFS	CLP	0.752	Hemo	0.861
M38	JDKEPHAG_38609_4	KTKTSVERKNGAIPGYKGYMPGVTANNIYG	CLP	0.535	NonHemo	0.426
M38	JDKEPHAG_38986_1	VVGEVGGGGLEGRLLGEAARQFGRGLRTHEGLAGLRVDRLERRL	CLP	0.515	NonHemo	0.327
M38	JDKEPHAG_40387_10	LYDYFSKIWKSKIIIVFNKNKVKKKPRK	CLP	0.505	Hemo	0.871
M38	JDKEPHAG_40485_2	CALSPPFKANDMKGLHRKVMTGVYPAIPKSLGSDLSNVIKSLL	CDP	0.525	Hemo	0.851
M38	JDKEPHAG_40542_2	IKRARKGREYHVKIKHMKTAL	CLP	0.594	Hemo	0.752
M38	JDKEPHAG_40593_1	GVGAIARKFQIYSKVNIVQRKLSALIWKSAKIMEQLREV	CLP	0.693	Hemo	0.604
M38	JDKEPHAG_40653_4	SLTSVMVMVFRRKDLLVHIMISAKVIRILAGLK	CLP	0.604	Hemo	0.881
M38	JDKEPHAG_40900_11	LVVNKKFRRNGIGRKLVGKFIEELKV	CLP	0.505	Hemo	0.594
M38	JDKEPHAG_41202_4	SFMETKKVLFCTLNLKRILFHLNFRILSINWAC	CDP	0.525	Hemo	0.693
M38	JDKEPHAG_41682_3	IGWLAAHAATQQQIAKRGLVRTLRHFQQEFTVVFTGQ	CLP	0.604	Hemo	0.505
M38	JDKEPHAG_42260_2	LIYDTKLAIQKVIPGKMLYLDIKKNNRK	CLP	0.525	Hemo	0.505
M38	JDKEPHAG_42324_1	LGEKEKIRSQARTAACLWKIMLRVRCQLPP	CDP	0.554	NonHemo	0.406
M38	JDKEPHAG_42703_3	LAAIGIGINRAALATQGFACARMLKRLGKRRVAPRAE	CDP	0.673	Hemo	0.663
M38	JDKEPHAG_42796_2	AQYYPKILFIENKVGRIINRFKIKGKKF	CLP	0.564	Hemo	0.931
M38	JDKEPHAG_43152_2	AVFSFVKVLAKINKLSHILDYRKDQALNEKMPGYQVRMGFGLH	CLP	0.733	Hemo	0.644
M38	JDKEPHAG_43174_2	MVTQGQAERLVLLIKKLLVKKIVTLDKIINLIIKVAIHKHQMIII	CLP	0.624	Hemo	0.931
M38	JDKEPHAG_43208_1	ASLLFLKRNQIKIFLIVYLIKFVKKYSKSHSIETIIEKLK	CLP	0.505	Hemo	0.891
M38	JDKEPHAG_43254_1	IVKGKPIKVYTRFGYGIVDS	CLP	0.891	Hemo	0.861
M38	JDKEPHAG_43404_1	AAIKIVENYGLNISSHKVGGKKGYKLYVRSDAGEVMLGKNKK	CLP	0.525	Hemo	0.644
M38	JDKEPHAG_43686_10	ILVKELKIAFIECKFVVEKSCIFGYIKEIIAVC	CDP	0.505	NonHemo	0.109
M38	JDKEPHAG_43747_3	SKVITIRMGNGAGYKGTPT	CLP	0.594	Hemo	0.525
M38	JDKEPHAG_44071_2	GAIIMVFICNDKELRIENNTFCLVLFKGKLYKA	CDP	0.554	NonHemo	0.198
M38	JDKEPHAG_44160_2	KSQGGCKLGRQFKNIDFYGHNVSLTYKN	CDP	0.604	NonHemo	0.406
M38	JDKEPHAG_44364_2	ISVKKVVKEIYVDFFY	CLP	0.515	NonHemo	0.059
M38	JDKEPHAG_44631_8	GILVAEIADGGILLIISIIMKIL	ALP	0.554	NonHemo	0.307
M38	JDKEPHAG_45397_29	KQMCFACNEEFMDCVKNICPACKKLGHKRDDFMYQKACPLTSKRFNK	CDP	0.653	NonHemo	0.158
M38	JDKEPHAG_45446_2	PIKLNSADFLLKLGMISEKIGTNFKFKKYFEKISGSFFRFKA	CLP	0.525	Hemo	0.752
M38	JDKEPHAG_45464_8	LCVNLVLSKLRQTIKNIIKYFELTFKT	CDP	0.713	Hemo	0.782
M38	JDKEPHAG_45610_5	GADGFKCKYCGAHSGDKVCIDCKAKGKR	CDP	0.604	NonHemo	0.416
M38	JDKEPHAG_45669_19	AVVCNKCGSRNVHMNDYCQKCGNKFKK	CDP	0.693	Hemo	0.564
M38	JDKEPHAG_46269_4	AAELKKPEVIDILFTLMIAK	CLP	0.545	NonHemo	0.03
M38	JDKEPHAG_46353_10	AGIINNAVVTKITFRPPPKEIKNEFGKRKVAPAKPAIAGNV	CLP	0.663	Hemo	0.673
M38	JDKEPHAG_46487_2	GLINSFRIRHDPLVTKTGERLLDQAMVF	CLP	0.525	NonHemo	0.198
M38	JDKEPHAG_46910_3	AVIEKAISMRDDIMKAMAKKIQKGFIALK	CLP	0.733	Hemo	0.693
M38	JDKEPHAG_47032_5	KKLGIGTMIILGKRKVRLLIRGGKPKQEGL	CLP	0.614	Hemo	0.812
M38	JDKEPHAG_48746_9	KEKYTKFYADYDVCKYCGKRFEVRWSSGGICLECIRRGKLS	CDP	0.525	NonHemo	0.168
M38	JDKEPHAG_48746_15	KNSFVFMAEMICECGSTRFYLAPSGSYRCCNCEKRW	CDP	0.564	NonHemo	0.089
M38	JDKEPHAG_49018_1	LGTALAKKEDRLTESARLFMKVGKYKKYCEIMI	CDP	0.594	NonHemo	0.307
M38	JDKEPHAG_49199_19	LHEGKPFMGLGFKRGYYFTHIMGEIHGQGGGFKKFYTR	CLP	0.505	Hemo	0.624
M38	JDKEPHAG_49357_2	LITIINGRLFEHSKYHKAFKWFWKFESKSNWFKLKVGASGM	CLP	0.663	Hemo	0.842
M38	JDKEPHAG_50599_4	GVGSGVGKRARKLRIQYVLPLVK	CLP	0.772	Hemo	0.851
M38	JDKEPHAG_50885_9	IIKNLNTRFLAPKIKKEVLISLICLLINAI	CDP	0.614	Hemo	0.921
M38	JDKEPHAG_50967_1	KGYYNNKPGATGSSNKKFGAGVFGVGMTTNSNGVAAADVTHNSVSP	CLP	0.604	NonHemo	0.386
M38	JDKEPHAG_50995_3	CLIKCSVDLGRNGILITRFGRQGRLGVMCVLIYLIRLSRR	CDP	0.515	Hemo	0.703
M38	JDKEPHAG_51084_1	AVFRPGLFIRFLSLPMNRNALLRTLKGAATNT	CLP	0.713	Hemo	0.703
M38	JDKEPHAG_51465_2	LILLCKHNNINLIANIITYYFNKIYKQLIIFKAIT	CDP	0.594	Hemo	0.851
M38	JDKEPHAG_51482_2	IVVGTIYLVMVAAMEKMVFNWFKKRMVYDLK	CLP	0.772	Hemo	0.792
M38	JDKEPHAG_51640_1	IGIGAKFFVLIKIIMIGILATFKIIFIADFIYKNVIK	CLP	0.584	Hemo	0.901
M38	JDKEPHAG_51998_1	LLIRLVRGLQDIQIDSTTMKMFLRFMQITVSN	CLP	0.545	NonHemo	0.386
M38	JDKEPHAG_52155_9	LARLGIVTRKVVKMTFKYLAFCTSLKTLPILKVLMSVV	CDP	0.515	Hemo	0.911
M38	JDKEPHAG_52288_2	ILIGVQRKMKMKGALRQKLKNVKQTIDIVNKLTIEQRKN	CLP	0.545	Hemo	0.772
M38	JDKEPHAG_52346_3	LILGCKKYLHAILRDIQTGKSVKYIYISCLHQMFLQIVNKILIFN	CDP	0.515	Hemo	0.881
M38	JDKEPHAG_52594_10	IGKGLGTMMGKGLGTMMEKGNISKVKKPEKKLGPFRK	CLP	0.614	Hemo	0.851
M38	JDKEPHAG_52826_7	GRDIFVACRGNAARIAEEIKARHGIDLPYSTQARIIREQQL	CDP	0.525	NonHemo	0.079
M38	JDKEPHAG_53085_16	IAVSKPGKIKDNYLIIYPINSKQILIPLK	CLP	0.554	Hemo	0.822
M38	JDKEPHAG_53785_1	VGWAVISDNTAPVDGKGNRQVGQTYIVNNLVKGALHKG	CLP	0.663	NonHemo	0.426
M38	JDKEPHAG_54080_1	KNTKYYSAFKQLSHIYEHIWYGEFFIDKFQYNKYNNNFKEVFRTF	CLP	0.505	NonHemo	0.248
M38	JDKEPHAG_54341_7	ALVEREWRARGRVVNGAGEREWRARGRVVSGGARVARERARGEWRW	CLP	0.515	Hemo	0.713
M38	JDKEPHAG_54503_5	YRIIKVFQFLLLNFRVCQCVFVANKAVNRLCVLVCVRG	CDP	0.594	Hemo	0.891
M38	JDKEPHAG_54797_1	ALYFSSTERFKKIENSKRFTIGYFPGPGIKQTGLKPNGSRTGSFIW	CLP	0.505	NonHemo	0.495
M38	JDKEPHAG_54872_1	IGTICYLCKIIGHISIDCHKFKTIRGNAKKHTKALKLFLNKT	CDP	0.574	Hemo	0.911
M38	JDKEPHAG_55393_2	IKIYKGVSYKHVEWVDFDTIMLTKTGKNKLNRFKRTF	CLP	0.545	Hemo	0.723
M38	JDKEPHAG_55498_5	SIKFKVAGVFKMKEVDPVIGNPISKLVK	CLP	0.782	Hemo	0.901
M38	JDKEPHAG_55943_13	GGTKAAGPGGKCICPSCGTKVPHQAGQPCYEIQCPKCGATMTRE	CDP	0.604	NonHemo	0.485
M38	JDKEPHAG_56552_1	ALGTKSMTVAMKTAWAISKVTGIAIAKTSSFTLKAVWKIIGGVKK	CLP	0.624	Hemo	0.95
M38	JDKEPHAG_56881_3	VAIEIERLKVNAILAIIIGHLLRPGIGSRRIMTCGV	CDP	0.564	Hemo	0.564
M38	JDKEPHAG_56939_2	IYIKGIVKKKIGILSNKLELIDKKIINNQNILV	CLP	0.515	Hemo	0.673
M38	JDKEPHAG_58180_3	FFVFTKIVEFFRGRRSFTIKNMRRYLVATQKHLKK	CLP	0.584	Hemo	0.881
M38	JDKEPHAG_58272_4	ILLIAMVDTNFTSNFTKFMEFFKHFFNLWKFFVIIVKVMKDHINTD	CLP	0.535	NonHemo	0.376
M38	JDKEPHAG_58774_3	LALKLSNTPPKVPPPEIISLPLVKKTLPPPLLNTPKPSN	CLP	0.525	Hemo	0.871
M38	JDKEPHAG_59104_3	GVGAFGKLSLRFETVVTGKEVYTLV	CLP	0.663	NonHemo	0.208
M38	JDKEPHAG_59183_2	NCKLFQLWRFAVLNFRILKAVTHSKLV	CDP	0.545	Hemo	0.822
M38	JDKEPHAG_59336_1	EGEKQALFGNITPNSPAFLWECEFSSKPNKRGCGGGLMGRSNGLDGYRG	CDP	0.535	NonHemo	0.079
M38	JDKEPHAG_59511_1	IKKKILKIKKIKNIGKIKKGGGNLSMTEKKVKRV	CLP	0.653	Hemo	0.911
M38	JDKEPHAG_59938_2	VGGTQDDAKIKPVLYPQTGINGLLAYSKPMKGVKKKGPR	CLP	0.733	Hemo	0.663
M38	JDKEPHAG_60105_5	RVRSWGRAGVGASGFGRGRAAFAGFGLAWLGRVS	CLP	0.564	Hemo	0.634
M38	JDKEPHAG_60126_3	LIIIYLSNLSETNFIQIQRKVYVAIVFMHPK	CLP	0.624	Hemo	0.802
M38	JDKEPHAG_60645_5	TVTKSSRTGRRLGAGLLLALLP	CLP	0.554	Hemo	0.644
M38	JDKEPHAG_60831_4	LKIANKLASDKSLKNSKKVLKLLKDTYYIGPQKKY	CLP	0.515	Hemo	0.772
M38	JDKEPHAG_60878_2	SSTLSKIMTAGNVGKLMKHRVENYIMVSPGKKFYCKIDVYM	CDP	0.535	Hemo	0.545
M38	JDKEPHAG_61382_1	LWISISPLKQVNKRGIIIMWKKTIEFIVVKETIM	CLP	0.564	Hemo	0.743
M38	JDKEPHAG_61534_3	ACDAVRDYAPYGGLRIAFKPATKRARHSAT	CDP	0.624	NonHemo	0.446
M38	JDKEPHAG_61663_25	GIGISSDDISKTIKKFKGYTAKKILKLLQTNRVKTICILFD	CDP	0.594	Hemo	0.723
M38	JDKEPHAG_61708_2	LFILNAIDKVSMIIINKAGMGIHKLMSLIQEKAPRAIK	CLP	0.584	Hemo	0.891
M38	JDKEPHAG_62007_1	IKACFVVNSIAGLGGAAGFKGTNDWRIVKKP	CDP	0.564	Hemo	0.891
M38	JDKEPHAG_62092_4	LPGKEGPGPAGYDPNSTKKSSPKFTMCKSARDQASNLIYG	CDP	0.564	NonHemo	0.198
M38	JDKEPHAG_62279_5	VFAIVVSYMLLYFFVIQMLRKDYR	CLP	0.683	Hemo	0.733
M38	JDKEPHAG_62696_2	GGLLIKLANELVRRGHHVVITAIKRIHKYSLLRWVNVEAELNN	CLP	0.614	Hemo	0.683
M38	JDKEPHAG_62931_2	IAALGTAKGHNLSKAVSIMKIAI	CLP	0.822	Hemo	0.931
M38	JDKEPHAG_63694_3	AVAFINKLRFYHILQIKLRLYREIILKHCTLIKFSDGG	CDP	0.772	Hemo	0.733
M38	JDKEPHAG_63851_10	VIYKEIYKFFKSIIDDAAPHIIKAKEI	CLP	0.535	NonHemo	0.228
M38	JDKEPHAG_63987_1	FFVLCGRLDNILFVDHENTVIISKMLRHYVRDRWGGRIKHVKNM	CDP	0.545	NonHemo	0.495
M38	JDKEPHAG_64023_11	SYILHGGQPNVPNARKLWRNTNIQMKIQIYLKMRR	CLP	0.594	Hemo	0.535
M38	JDKEPHAG_64175_1	ALLNRNAASLMKPFKSKGATDVTGFGILGHSKNLAE	CLP	0.663	Hemo	0.673
M38	JDKEPHAG_65069_4	LAKGLDPLDRKSKLLGRISGIGGL	CLP	0.743	Hemo	0.535
M38	JDKEPHAG_65210_3	DEEEDEDDEDDDDDEDDDDDDD	ALP	0.535	NonHemo	0.149
M38	JDKEPHAG_65732_1	GRVIGYAGCGDQYFLNTGDRFGRNSARFVVRP	CDP	0.594	NonHemo	0.347
M38	JDKEPHAG_65759_4	GNTPHKIKNKVKHRHYKK	CLP	0.525	Hemo	0.614
M38	JDKEPHAG_65835_1	KVKVKVKVKVKVVVFLCSYAVNFCSCVFVAKKSSSPVGSYV	CDP	0.564	Hemo	0.752
M38	JDKEPHAG_65857_2	IWNYSLSAQNKETVYKYFPKKLKPLVGIF	CLP	0.634	Hemo	0.871
M38	JDKEPHAG_65886_4	GISTGVVFAGVVGTAGSRKEFSVLGDVVNVAARIMAWPKMHK	CLP	0.535	Hemo	0.703
M38	JDKEPHAG_66501_2	GVPPQNESIKKPAPGPGSYYPDYKNNSKFVTRGSARFCTAP	CDP	0.678	NonHemo	0.317
M38	JDKEPHAG_66960_20	TGISMVVIIGALIHFGTKYLKPHDKHLNKH	CLP	0.584	Hemo	0.881
M38	JDKEPHAG_67121_8	LKKIILKKNQFKRLKKSVVEGKSKKVS	CLP	0.683	Hemo	0.743
M38	JDKEPHAG_67227_2	YALKFIKLTSYLSKANTVAEIYREAKTLKRL	CLP	0.624	Hemo	0.733
M38	JDKEPHAG_67245_3	IMFKMIRLVMRKKCLGWKLDKYIIEINKLKCFKHMIMVL	CDP	0.505	Hemo	0.95
M38	JDKEPHAG_67327_4	ILVLIPVTTTAKVVAIKSTTLGIDANSFKLDIGRYSKASSFKVGNSATWLIVITIAS	CLP	0.515	Hemo	0.762
M38	JDKEPHAG_67347_4	FIMIIRKESSVAIAVFKTYKVK	CLP	0.624	Hemo	0.733
M38	JDKEPHAG_67662_1	LFFLSKIDKKAGLLPAFFILLERYVVNAGFFASNCYK	CDP	0.564	Hemo	0.752
M38	JDKEPHAG_68040_1	MLFSKMIGNTINKLLKQKVGLEKQKSLLLQVQLKKMAK	CLP	0.624	Hemo	0.881
M38	JDKEPHAG_68564_3	CRFTPLNSNIPPKTIHAKYESSTSILCASPGGWGQGNQARV	CDP	0.535	NonHemo	0.426
M38	JDKEPHAG_68929_1	VAGFFKEAGVLDGVGQLVGHRL	CLP	0.584	NonHemo	0.158
M38	JDKEPHAG_68979_8	GGNLLKDMYVNKIATSPDIIMTMIRTIRIKPKY	CLP	0.545	Hemo	0.653
M38	JDKEPHAG_69373_3	MLSGLRYLKMGKISIKKLTRQITEKPKVRKRDRK	CLP	0.614	Hemo	0.693
M38	JDKEPHAG_69669_3	VAISNFWFYTIAIVVILHIVIGFIYLVYKLSPKKKDKSKNK	CLP	0.535	Hemo	0.832
M38	JDKEPHAG_69908_3	LFKEIQRNLNKIKEMTMKDIKDLYKLFGMC	CDP	0.733	NonHemo	0.356
M38	JDKEPHAG_70011_30	IAGVEVKRRGAVRRAKLYYLRNLTGKAARIKEKLG	CLP	0.762	Hemo	0.762
M38	JDKEPHAG_70177_7	LWLQNKIIRKIKIEIQGIVLKMSLKEQRLMIRTIKYK	CLP	0.614	Hemo	0.822
M38	JDKEPHAG_71114_5	AVFLGIMSRVIGRIRINLKRARIRLAFQVRI	CLP	0.723	Hemo	0.851
M38	JDKEPHAG_71201_1	AIGNKSIPRAYLLPPGEFTVKGMGAGKLKLTNR	CLP	0.653	Hemo	0.762
M38	JDKEPHAG_71266_5	KKYMKKNLPQQMKNYAMEFQVMFVN	CLP	0.554	NonHemo	0.406
M38	JDKEPHAG_71319_2	ILIELIKYFYVYFVLRILRNPTIIEK	CLP	0.525	Hemo	0.584
M38	JDKEPHAG_71426_5	IVFGSSAHKIRDHAFPILESGDFAPATHLLSTRLFRKIFR	CLP	0.644	Hemo	0.554
M38	JDKEPHAG_71586_2	ITSIRLLGREICRIKKLTKIYRFQHKKLLIKKEDGLGG	CDP	0.535	Hemo	0.752
M38	JDKEPHAG_71659_11	FRKLFGRRSKVVIYTQPT	CLP	0.515	Hemo	0.861
M38	JDKEPHAG_71883_2	RRSPRETEAEKRNRERDEFKRKVREETNKDNKERK	CLP	0.505	NonHemo	0.386
M38	JDKEPHAG_71909_2	AAPNMKSISEGKVAGKAAFDIIERKTKI	CLP	0.545	NonHemo	0.198
M38	JDKEPHAG_73319_1	LLGQGVLANELFVKKALKKDDILREMKKSFII	CLP	0.663	Hemo	0.574
M38	JDKEPHAG_73405_2	SLYKALTVLITKLGIEKHKNDPSSIVFIVK	CLP	0.564	Hemo	0.634
M38	JDKEPHAG_73452_3	ACIGTMRVGRNFIRMIYDEVYLDLKFLKVQVTC	CDP	0.584	NonHemo	0.366
M38	JDKEPHAG_74483_4	LGIFKLPKKKKVCIYKLNKKVHITILDFKVKIIEYAIFNIFEPL	CDP	0.644	Hemo	0.673
M38	JDKEPHAG_74527_1	SVVGGLVIGRGLVKPFLVEVRRLRFIRSLFVVFAKIK	CLP	0.584	Hemo	0.921
M38	JDKEPHAG_74786_3	AKVFNLERLLKACEVYFKKLIKENHEF	CDP	0.515	NonHemo	0.168
M38	JDKEPHAG_75207_1	LIVFSNFENEINILATIKRGIKHKHILNTIL	CLP	0.604	Hemo	0.554
M38	JDKEPHAG_76142_1	ALHEGMPYQTYISHMIHKLTTGALKI	CLP	0.594	NonHemo	0.277
M39	OCIDAJOO_122_3	LLSTFSVRKKLETAHNKNLFKGIFGKQMSFFGILKLF	CLP	0.554	Hemo	0.752
M39	OCIDAJOO_155_2	VKKIKNKGHGGYLRNLIMLLRALNIWYLKVILLKPTP	CLP	0.574	Hemo	0.901
M39	OCIDAJOO_327_5	VAKLKLKGIDGRAPPGVEPAA	CLP	0.515	NonHemo	0.396
M39	OCIDAJOO_344_2	WSGPVIGFTPMKARVAQTFSRNLRPSRLMSVRGPTRR	CLP	0.581	NonHemo	0.485
M39	OCIDAJOO_380_2	FIILKKVHIKIFACHKVGIKYFYLTLRAILNWLLQTSTL	CDP	0.723	Hemo	0.911
M39	OCIDAJOO_465_3	IFIAIVAEHFYQMFIRYALMGKRSKSGVSGLSN	CLP	0.782	Hemo	0.911
M39	OCIDAJOO_571_2	YAIILVIFKKFLFKIEAIIKRVRPRNSIINMFSKM	CLP	0.594	Hemo	0.861
M39	OCIDAJOO_719_5	LAIIENLKEITPLWPDGLLKNAAHKKTLPISK	CLP	0.545	NonHemo	0.317
M39	OCIDAJOO_1001_14	FAGREVSRMKLLNCHLKMKLVLLALKGFGIASLIKIEF	CDP	0.564	Hemo	0.802
M39	OCIDAJOO_1177_1	EWTLVCYGNFKFKLILKVLNNQGSIIWVCYKSKKIKIKM	CDP	0.604	Hemo	0.802
M39	OCIDAJOO_1284_1	LYVYILPKFSFKSPYEAKYFFSRRTPVVARTASLVLNK	CLP	0.535	Hemo	0.614
M39	OCIDAJOO_1497_2	VLLPLGAFLLRVLLNTVLYACAFKHCAFKKVLLDNKA	CDP	0.554	Hemo	0.891
M39	OCIDAJOO_1535_1	LKKTPYYIRLLWQLLGYVQTARNGIKFKPYISLTQHQYQ	CLP	0.535	Hemo	0.624
M39	OCIDAJOO_1743_5	LILLKTFEKIISKKKEATTKALNSRKHLCLEGYFS	CDP	0.594	Hemo	0.624
M39	OCIDAJOO_1765_1	VFIIYMLIILYITYRDLKGVNKIKYL	CLP	0.901	Hemo	0.871
M39	OCIDAJOO_2003_3	ALFGVSFEDALRAGTVVAKLASEISKNKCRYVV	CDP	0.505	NonHemo	0.188
M39	OCIDAJOO_2020_2	GVLVIVASILGLIDANL	ALP	0.604	NonHemo	0.287
M39	OCIDAJOO_2169_2	VKQIPKIMNMGSKPQFGVNWVLRGAWRLT	CLP	0.564	Hemo	0.832
M39	OCIDAJOO_2408_13	VIAKGGVPDVIIVDEKELNKYHSRKILVVVRS	CLP	0.505	NonHemo	0.109
M39	OCIDAJOO_2499_3	LRTFRQQSAFCLMGGKKMQRILKVRNIR	CDP	0.525	Hemo	0.881
M39	OCIDAJOO_2596_11	LLVRLLALVKWASSASKVDKCVAIMNFCERSAQVIRVN	CDP	0.594	Hemo	0.871
M39	OCIDAJOO_2900_6	KGPFGKKGEAGNKGDLGQQGPVGPRGRSGPKGAIGKPGAPGKLQL	CLP	0.634	NonHemo	0.416
M39	OCIDAJOO_2957_4	AQIVWALKKVREQIKRMIQKIQIWN	CLP	0.723	Hemo	0.782
M39	OCIDAJOO_2997_9	VLLSSCIILGRRFARPDIMAMNKMTTNLHAETKFAAVR	CDP	0.574	Hemo	0.554
M39	OCIDAJOO_3199_1	GALGLGVMGTRLMGIGTLLEKGTNIARYGG	CLP	0.693	Hemo	0.851
M39	OCIDAJOO_3538_1	LVLVAVVLRSIVPKIVKLNVTIESQPLSAPPSIVWVTS	CLP	0.515	Hemo	0.861
M39	OCIDAJOO_3747_3	GVGKLVLGLFFGRGLKFLLAYVFLRLEKAGKG	CLP	0.713	Hemo	0.911
M39	OCIDAJOO_3896_21	RKSRDTWRGWWQMREGLPGGTRWYRLYSRIFMLKLGF	CLP	0.693	Hemo	0.515
M39	OCIDAJOO_4013_4	KLKWYKKSLKGRGIINQREGRVRFSVSLAIGIK	CLP	0.535	Hemo	0.812
M39	OCIDAJOO_4337_1	LGFGAKPVLSVPTQLHSTLWPVPPLK	CLP	0.644	Hemo	0.901
M39	OCIDAJOO_4342_2	LLLPMIILKRLLAPLPKSCFPRAQTLIIVIVAIKLSKV	CDP	0.624	Hemo	0.911
M39	OCIDAJOO_4407_1	FFVLCGRLDNILFVDHENTVIISKMLRHYVRDRWGGRIKHVKNM	CDP	0.545	NonHemo	0.495
M39	OCIDAJOO_4624_2	FVYGGYDGKNIFADLHKLDLKTKVKIGF	CLP	0.644	NonHemo	0.426
M39	OCIDAJOO_4637_1	FLLLNFRGKALKKEIIVIRLKKLIISQGTQFTVLIYTVPRWNIRVIHG	CLP	0.594	Hemo	0.941
M39	OCIDAJOO_4746_5	SIVQKEGSREVKIKLIIKIFALAKC	CDP	0.703	Hemo	0.644
M39	OCIDAJOO_4995_17	YYSFVGVLILIEFLKNIFNIKVKVTVTVKEKGILK	CLP	0.545	Hemo	0.723
M39	OCIDAJOO_5382_1	VLFGKRKATNVQIQEWRMKVRMEERAIDRQIHTIRREAAKGIR	CLP	0.624	Hemo	0.723
M39	OCIDAJOO_5412_4	AFVLGVFFIMAPKEWRSETMSRTFFRTHNEVYYDKKGKQKT	CLP	0.535	Hemo	0.505
M39	OCIDAJOO_5528_1	VAAAAELAKMTPFTAMEKKDKAQALKRGMSSAQLLGEKGLL	CLP	0.505	NonHemo	0.465
M39	OCIDAJOO_5550_2	VSSTSTTEMSFGCAGYSMSKAIGAGLKAIGSQS	CDP	0.515	NonHemo	0.465
M39	OCIDAJOO_5773_2	GVYNKNQWFHEFTTKTIKVPTAYGPMNGK	CLP	0.673	NonHemo	0.416
M39	OCIDAJOO_5795_2	VIAVHNVTAVKMNADVLPNRREPTRHTQRFRMLKAVE	CLP	0.564	NonHemo	0.436
M39	OCIDAJOO_6315_2	GILKKLFNYNKPDKEEKLIPWHRLTTI	CLP	0.594	NonHemo	0.337
M39	OCIDAJOO_6583_1	LVVVLSRSVYRKLYFDGFFGNAVGFRVAFLENRFRVLGVR	CLP	0.634	Hemo	0.733
M39	OCIDAJOO_6606_2	ALALYHLHANVRDAVRRVALGGRSTSYGPHAIEPAPQHSKG	CLP	0.594	Hemo	0.624
M39	OCIDAJOO_6807_2	YVVVFCNIRQLEPKKKKVHFSFAVLKSVLL	CDP	0.624	Hemo	0.842
M39	OCIDAJOO_6958_3	YFYTIKMYIFVFQKDYFRSISLIKL	CLP	0.515	Hemo	0.624
M39	OCIDAJOO_7620_1	VIFIMILFLKRKNIINPLMLLEGKGPWEFKV	CLP	0.673	Hemo	0.683
M39	OCIDAJOO_8050_4	LLFGMEYKKQKFMALKQLLYLYDQISGSLWSKKLFEIVRTF	CLP	0.614	Hemo	0.683
M39	OCIDAJOO_8147_6	LFLIYTIAYFVTVDYSKKLRNTKFIF	CLP	0.733	Hemo	0.832
M39	OCIDAJOO_8513_1	FLSFIGLRVMGKNSFRLIFDVEIVLK	CLP	0.644	Hemo	0.713
M39	OCIDAJOO_8621_7	GNSPYRCICGKLLSWPEVRFCRAHKDWFNGNLYCMSCQSKYKK	CDP	0.713	NonHemo	0.485
M39	OCIDAJOO_8785_6	IIAIDGPAGAGKSTIARKIANKLNFTYLDTGAMYRAFTLCVV	CDP	0.554	Hemo	0.881
M39	OCIDAJOO_8786_2	PPLPVLKGKKVVRIFKKIGWEVAREKGSHIMMVRKL	CLP	0.51	Hemo	0.832
M39	OCIDAJOO_9280_1	FVQQAQNVNVIAGFVLNLKLYLCTKFSDKLKDKCL	CDP	0.505	Hemo	0.634
M39	OCIDAJOO_9665_8	QAGKDEKKKLNKRRPLFILSTVMQGFFLPNIPVLL	CLP	0.554	NonHemo	0.446
M39	OCIDAJOO_9873_1	IISIVLAAVTYNHVTLKYERLMLKL	CLP	0.733	Hemo	0.832
M39	OCIDAJOO_9985_2	YFLFIKCQFVLFLAFKNMRFPCIKYKVIIKGTFLRIIIIKDFV	CDP	0.545	Hemo	0.812
M39	OCIDAJOO_10229_6	GLQKEMLSLSRVQTVGKVSILSFFSISVK	CLP	0.515	Hemo	0.743
M39	OCIDAJOO_10437_4	STIFAERFKSARLLNGLSLQDVVDKLSRTVTRKAIYRY	CLP	0.683	NonHemo	0.406
M39	OCIDAJOO_10526_2	LFCTVKLNCKIGLKGKFELNGKFKLNCNGKLNC	CDP	0.515	Hemo	0.752
M39	OCIDAJOO_10616_3	KSFGGGPGVGGTVGAPVGPGVGVGKGTGVAVGPGAGVAVGGGET	CLP	0.559	NonHemo	0.366
M39	OCIDAJOO_10749_4	RKYSCGKKTFAFSLLSKKNISPPKVTSNFQPYNYKYVMDEPK	CDP	0.673	NonHemo	0.347
M39	OCIDAJOO_10824_3	NAIILGGDIQRLFREKGARKKTFGSHWTMK	CLP	0.644	Hemo	0.792
M39	OCIDAJOO_11524_5	VYGAIRVVRLLPLPLVAGRGVEAQKVKTQ	CLP	0.653	Hemo	0.891
M39	OCIDAJOO_11640_1	LALFIFKYADKGIKSALFYIIGIIKSY	CLP	0.851	Hemo	0.99
M39	OCIDAJOO_11667_3	AFILLHEKPVFFFFFILLRLFVCVILLTH	CDP	0.614	Hemo	0.723
M39	OCIDAJOO_12319_3	LITQRFVVINYPKTGTSFLRSVLKLIYAKKVFLF	CLP	0.614	Hemo	0.95
M39	OCIDAJOO_12591_1	FQPPPSQIRFGRVPWRPGDSAQGRVRPRHHPAPGPEGRKSPSPGQGGNHV	CLP	0.594	Hemo	0.554
M39	OCIDAJOO_12622_4	VWIISGKGFFVSGKYLISSNAVAFVHGGKVI	CLP	0.505	Hemo	0.822
M39	OCIDAJOO_12866_5	RFRSRFRCAPFFKTYRGRVLYFVPIGLNQTKKIG	CDP	0.584	Hemo	0.743
M39	OCIDAJOO_13029_14	AIQVWPYLHALVLIKKRAFVQTINAAWKKKELF	CLP	0.545	Hemo	0.891
M39	OCIDAJOO_13681_1	IIIIIIIVKKVKYSAFGEIF	CLP	0.634	Hemo	0.871
M39	OCIDAJOO_14044_4	CLLLLLGAVATSVRCQLGEKTTNLISY	CDP	0.505	NonHemo	0.426
M39	OCIDAJOO_14758_1	KSPKKRFKTVSPFAGTPIGRLTVQYLRGYKHNFGYRALI	CLP	0.574	Hemo	0.564
M39	OCIDAJOO_14944_1	IGLVNIKCACLIKKQALFRIPWVSELQKFLREKEKKP	CDP	0.733	Hemo	0.574
M39	OCIDAJOO_15011_4	CGFKFKFVKRGKFKSHFVTFFLFLFSVALERFDFRGAEKGTFSFLAY	CDP	0.584	Hemo	0.822
M39	OCIDAJOO_15183_3	GINAYPGQVMVYYSERYVRFGLGMSRSRFGAKEKGPKNS	CLP	0.653	Hemo	0.584
M39	OCIDAJOO_15507_2	KKRAIVADLRVQKFKILRKVVKKLEKDGIKEALARNGITPKAFLLR	CLP	0.525	Hemo	0.713
M39	OCIDAJOO_15665_3	DFYGRAGPFLQTKLRVGKPGLFCQRMPPRQQNDYGNQPAKRRQNYCQ	CDP	0.752	NonHemo	0.337
M39	OCIDAJOO_15795_5	KDFKIALRQKMQYEQRKLGKNVLKQK	CLP	0.505	Hemo	0.525
M39	OCIDAJOO_15900_5	VALIYTANGLALFRHPKDIIEKMPKT	CLP	0.554	Hemo	0.525
M39	OCIDAJOO_16670_1	YIIHLIYVTHWYLVYFILYVGNHLRITTQLCGGFRAPFKKLP	CDP	0.505	Hemo	0.851
M39	OCIDAJOO_16684_1	GGPASAPAGFSGATAGFGNMGGAVGTPGFEP	ALP	0.564	Hemo	0.644
M39	OCIDAJOO_16730_1	FFFGDKSWNVRFLKRDIRVRFMGAAYFLMSYVL	CLP	0.624	Hemo	0.723
M39	OCIDAJOO_16934_1	LWTWVFLVDKTQIKIVIDIKTKLEKGILGVI	CLP	0.594	Hemo	0.614
M39	OCIDAJOO_17262_1	VLTGKGLKVGYELNFDLQIRVHSKHLLTF	CLP	0.693	NonHemo	0.495
M39	OCIDAJOO_17358_2	GGLANAKKRSNAINAINANNVQIVRVVRVVRIVITP	CLP	0.584	Hemo	0.604
M39	OCIDAJOO_17403_1	TMSKKINYLGFWLKKLKKLYLALLQKTIPWDII	CLP	0.554	Hemo	0.851
M39	OCIDAJOO_17446_2	LWKMVDLKETYAVDLGKRFGRTKGKVVLSD	CLP	0.604	NonHemo	0.218
M39	OCIDAJOO_18174_1	MGKKTGATGGKGGSMHYYNRETNFYGGHGIVGA	CLP	0.505	Hemo	0.604
M39	OCIDAJOO_18421_3	RFVGKIVRPHGRRGIVLARFRTPLPGQAIGSRVVLTG	CLP	0.663	Hemo	0.663
M39	OCIDAJOO_18637_3	ARVLYLAKLIVSVEAK	CLP	0.683	Hemo	0.634
M39	OCIDAJOO_19019_9	LFAWRQVCCAKLMHTHYSGKGLTMLLHFKYI	CDP	0.683	Hemo	0.901
M39	OCIDAJOO_19580_3	AGARGGGKKKLSMKMEKCKHRAETGFFS	CDP	0.574	Hemo	0.634
M39	OCIDAJOO_20063_3	ALGGDQFFKGLNLGIRKFKPILCIAYVHHILVILLKYAVYIKYD	CDP	0.653	Hemo	0.861
M39	OCIDAJOO_20167_4	VTIRFRTNKIMLITIASSVIKLVLKVC	CDP	0.792	Hemo	0.97
M39	OCIDAJOO_20523_1	FLVFITIKQLFLFNLIFVSLYTSFIKVS	CLP	0.545	Hemo	0.96
M39	OCIDAJOO_20718_1	VVCYLRAAAYTIKVNAHITVLKIVVSKHIAAIGTAFGIN	CDP	0.535	Hemo	0.871
M39	OCIDAJOO_20888_4	AGVAVLTLIVNGTTCASLVRYL	CDP	0.505	Hemo	0.505
M39	OCIDAJOO_20931_1	NMGSYRKYQFIQKGNLIQFIFGMMGNHLMKKILMRQYFMD	CLP	0.624	Hemo	0.614
M39	OCIDAJOO_21064_2	HCKVELKIVLVSYLYRYVRITFKNHKDVFFFKIYQEK	CDP	0.515	Hemo	0.663
M39	OCIDAJOO_21301_1	GLGKRMVSPTKGKAEVRRKGGSAAEVSPSAV	CLP	0.554	NonHemo	0.337
M39	OCIDAJOO_21788_2	FIKALQMKGKMREFSVYNKYFIL	CLP	0.762	Hemo	0.683
M39	OCIDAJOO_21879_3	GFLTDYCQTSRRKRTGFVLTMAYIRLTQFSWQRPFMQAQHFF	CDP	0.683	NonHemo	0.455
M39	OCIDAJOO_22142_6	TAPGAAKTKFPKVIIGNASARAKPKGHT	CLP	0.535	Hemo	0.505
M39	OCIDAJOO_22240_2	FFIIGFQSIKMVRLIFMLHFSSAIGTVVFIKNFKNNDLNVGI	CLP	0.564	Hemo	0.901
M39	OCIDAJOO_22719_5	ILGNQKPTIEVKLYGVALKIVTEFRYLG	CLP	0.644	Hemo	0.634
M39	OCIDAJOO_22773_1	VIYPFLQAQIYTIKRL	CLP	0.644	Hemo	0.842
M39	OCIDAJOO_22842_1	AGIVNDKLTLTPLKDAISKTKTLNPDLLRVMKILSI	CLP	0.713	NonHemo	0.495
M39	OCIDAJOO_22845_1	AGIVNDKLTLTPLKDAISKTKTLNPDLLRVMKILSI	CLP	0.713	NonHemo	0.495
M39	OCIDAJOO_23011_3	VVVVVVVVVVVVVVVVVVVVVVVVVVVVVVVVVVVVVVVVVLVVVG	CLP	0.535	NonHemo	0.347
M39	OCIDAJOO_23327_4	VVYKLMIQLINNKYVNVLLKSLINSILVCKII	CDP	0.545	Hemo	0.931
M39	OCIDAJOO_23929_3	TYFYVYYKEIRYVLIKKYVYNRPVFFMRQLDKTIIKTLYMK	CLP	0.574	Hemo	0.663
M39	OCIDAJOO_24546_1	VIGGNRNRGSIKACSAASTASDRARPSALPSPSPHIGQLRK	CDP	0.535	NonHemo	0.475
M39	OCIDAJOO_24578_2	GVGALVFSAGDKITKKAICVKA	CDP	0.871	Hemo	0.901
M39	OCIDAJOO_24845_2	IFLPIILAVMLFKKGARFGNKTSRFDLATKKGDLNERNMG	CLP	0.535	Hemo	0.614
M39	OCIDAJOO_24885_1	LASVFKQYIAADIQYFNRHAPTTVITLCIYIRCNKCRCIRKP	CDP	0.673	Hemo	0.713
M39	OCIDAJOO_24904_1	AAFAEWAKKDNSGGEKKKNIKKAKWVCGDISVEGIPENKI	CDP	0.604	NonHemo	0.238
M39	OCIDAJOO_25026_4	IFIFAKIISNFICIQIVTKKKPKNKSLKGIKSASTLCL	CDP	0.653	Hemo	0.95
M39	OCIDAJOO_25092_1	GIFTRVGHGLNPRADLTQKNPGGLKGFNELRVLRVFRVFRV	CLP	0.614	Hemo	0.653
M39	OCIDAJOO_25092_2	KLRGMKTNVTVLSLIAKRILKYKI	CLP	0.733	Hemo	0.911
M39	OCIDAJOO_25092_6	LYIIGRLKCRKMGLWSMLWRYILRLFIYFVAGYL	CDP	0.515	Hemo	0.851
M39	OCIDAJOO_25500_7	AVICTTVASKKHHVNKEILYNVHIIVA	CDP	0.554	Hemo	0.574
M39	OCIDAJOO_25910_13	GFGRERGDAGRVKKQKESLNGIMFGVGQ	CLP	0.535	NonHemo	0.218
M39	OCIDAJOO_26085_2	FFLCSKKPFFAISIIKLKKLVFVETKLTSNFEP	CDP	0.525	Hemo	0.693
M39	OCIDAJOO_26204_3	AIVFEKIYCVRKVASLEILRLTYVAKTQIIIKM	CDP	0.564	Hemo	0.653
M39	OCIDAJOO_26280_2	FAHLKGHVEGQLSLRSARKGFCRILLGQALD	CDP	0.584	Hemo	0.515
M39	OCIDAJOO_26420_1	LITFKIIGGKKTIYCNVTERKTLEPLKNQPYFN	CDP	0.515	Hemo	0.574
M39	OCIDAJOO_26458_2	FIFKYLQSNSSGPKSYILARFSRMKYTYRTGHDLLLH	CLP	0.525	Hemo	0.574
M39	OCIDAJOO_26882_2	FVGLILKKDIWKIIRMNYL	CLP	0.772	Hemo	0.921
M39	OCIDAJOO_26926_4	AQNNLNLIKGPQRTPWPQAIPIVKEKGNG	CLP	0.525	NonHemo	0.455
M39	OCIDAJOO_27377_8	IITIIVNYILQVLADTKKSIHKFKTTTVLVRI	CLP	0.525	Hemo	0.881
M39	OCIDAJOO_27415_5	SMIVMSVKAKGEKILPSNPPRNMMGVKTEMMMRVAKIAG	CLP	0.545	Hemo	0.574
M39	OCIDAJOO_27485_36	KKMQHYFILKKDDYVPYSGVCPKCGSTDFWDDVTMFGCNKCGWTHSQ	CDP	0.594	NonHemo	0.079
M39	OCIDAJOO_27995_8	IISVGIEQPQKIKIKICTVVKMRVGADSLNILR	CDP	0.594	Hemo	0.733
M39	OCIDAJOO_28091_2	FGVGDWIGVGDIITLLCTLHLHVAHPNKLKKQNK	CDP	0.653	Hemo	0.535
M39	OCIDAJOO_28100_2	KCSMKFYHYGYLHEKSVTMLHFLEKK	CDP	0.545	NonHemo	0.455
M39	OCIDAJOO_28222_5	VLALKKLNAYAKGIESINTHIGAGIK	CLP	0.812	Hemo	0.871
M39	OCIDAJOO_28454_1	SATIYGPCTVSLSLLIFKNNSKKGLGKSKGIKHCNASPQCLGNNVM	CDP	0.505	Hemo	0.644
M39	OCIDAJOO_28608_2	AVGATSGAKQTSGGSSAGRGAKSDTMVAGAAGRT	CLP	0.515	NonHemo	0.485
M39	OCIDAJOO_28899_1	GIANVFHEFMSVLLKLSVGKKCFVSKYTTKSLNTQNGIRKVLHLLNY	CDP	0.614	Hemo	0.881
M39	OCIDAJOO_28980_2	LFAFLADTHKRVVGMFPPENAQKLQGKKI	CLP	0.574	NonHemo	0.475
M39	OCIDAJOO_29216_2	KVTEVKVAAVVMKVMEVRVAAVVMKVNDTKLYLVKV	CLP	0.515	Hemo	0.604
M39	OCIDAJOO_29496_2	GAEGVLAKEPGNREKMDKIKKRLLILFNL	CLP	0.564	NonHemo	0.238
M39	OCIDAJOO_29536_2	CGFKIKIKYIGLFGEKKIIK	CDP	0.604	Hemo	0.802
M39	OCIDAJOO_29643_6	FLVQKYLNHKMKNLTLIGLIQVMLGIQNVEYLT	CLP	0.644	Hemo	0.752
M39	OCIDAJOO_29655_7	YLVSYNPICKLYLKKCVKVLYILPLMPIKIYVHVFLLH	CDP	0.584	Hemo	0.911
M39	OCIDAJOO_30208_1	WVAFLLIVNVLTYYICIVTYRYVLYVEKSAMKTNI	CDP	0.505	Hemo	0.733
M39	OCIDAJOO_30309_2	SLVFVLHTFFAWVTGNTLYNSSTIKGEIKKPKHVGIVRKKNFLQ	CLP	0.515	Hemo	0.673
M39	OCIDAJOO_31471_3	LVFLFNIICFLQNNIHIPAFYNNKIQHHIELIIKKAN	CDP	0.614	Hemo	0.713
M39	OCIDAJOO_31500_1	GLKTKILKGLNKDYTQDYSVVDVSYYRYYTFLKKIVKIFKFN	CLP	0.515	Hemo	0.772
M39	OCIDAJOO_31625_3	LFFLGLEAFTACVILKFAYERKKKKKGRLFMNMIFNAFGRLFFKEI	CDP	0.564	Hemo	0.871
M39	OCIDAJOO_31962_8	APRPPAQGHRSRGHPPGHPGAHHQALHQRGPAVAPQWRVRPGA	CLP	0.535	Hemo	0.792
M39	OCIDAJOO_32127_8	YVAIIYIAHIPSKVNERYYLEKTLKKGSKS	CLP	0.505	Hemo	0.653
M39	OCIDAJOO_32169_4	YTKAQKKPKSLILIQKLIPIAKTIIRIQK	CLP	0.515	Hemo	0.941
M39	OCIDAJOO_32376_1	YLFVYFQVKIRVRNAILAKQVEKVEEKWLVIAFK	CLP	0.554	Hemo	0.574
M39	OCIDAJOO_32496_1	IRKRRAMRRIRLYIIYRAYTIIIIIIKNMKV	CLP	0.812	Hemo	0.96
M39	OCIDAJOO_32596_2	FLVLLLHVGSSTVNRLLIVGPRSMQYSVR	CLP	0.723	Hemo	0.871
M39	OCIDAJOO_32778_1	VLNGICELGRALKLKRKLVLKLVFLAYFTVISVEIL	CDP	0.614	Hemo	0.861
M39	OCIDAJOO_32972_1	GYLLYKVDIICLNNNLLAKIQNFLHVRFFLCGIYKINTNNTKP	CDP	0.683	Hemo	0.891
M39	OCIDAJOO_33102_1	LLLLNEYRSYKTAEKVKFQIGVYLGYFLNEFNFRSKKN	CLP	0.545	NonHemo	0.465
M39	OCIDAJOO_33165_1	LVGFGRVAAVRTYVYMWLTFKAAAAAATSAWR	CLP	0.535	Hemo	0.792
M39	OCIDAJOO_33676_1	FFLIFSKTAKNVFFLAQKGEKGEKSFFEMLKIRGARPNLKKQLKF	CLP	0.554	Hemo	0.842
M39	OCIDAJOO_33859_3	FMSSYEEVRKLYFRYKVQNKKGSKGVAIVYP	CLP	0.505	NonHemo	0.475
M39	OCIDAJOO_34104_1	DTHNRRPQAGRIGGSVSERPPDCRRQGGAHSENPGTGDPDRAGR	CDP	0.515	NonHemo	0.059
M39	OCIDAJOO_34347_2	GSMVEESFFCTKRALVFKVWLRGILVYWVHRFIASAH	CDP	0.545	Hemo	0.693
M39	OCIDAJOO_34347_5	SFLTSKKIGAVYNGPHKKYCIIILAFKKSN	CDP	0.594	Hemo	0.733
M39	OCIDAJOO_34348_6	SSSAGIRGIRRKKSSLSEVKIAIIGAPGVGKSGKDISIYLLMIVI	CLP	0.545	Hemo	0.861
M39	OCIDAJOO_34711_1	MEYWNVGMMGVGRKKDKGARIKLKG	CLP	0.515	Hemo	0.673
M39	OCIDAJOO_34732_1	VGVIKAFVENTFFTETAKDIFKVKQIEKIKTIFS	CLP	0.663	NonHemo	0.396
M39	OCIDAJOO_34752_10	GGMVKWVVIGLIGAVIYDKLITRLT	CLP	0.762	Hemo	0.802
M39	OCIDAJOO_34805_5	STLLIVLWLSAFIAQGLIKKRIAREIYREVS	CLP	0.574	Hemo	0.644
M39	OCIDAJOO_35081_1	ILIKYEVTEVLIAVTNCCHHLVSVHR	CDP	0.564	NonHemo	0.099
M39	OCIDAJOO_35387_1	VDVEIIKARNLRFLGEKNIFWPFQRKKHYFIYVVKTFFGVFAM	CLP	0.574	Hemo	0.584
M39	OCIDAJOO_35414_6	VVWVAGILFEGMGKLGKVACCLGSYSVEKGSLAMLGRKAIGP	CDP	0.564	Hemo	0.614
M39	OCIDAJOO_35449_3	KQAQRNLHILCAMRGLLIISYPKRKISFIIINKKFY	CDP	0.525	Hemo	0.673
M39	OCIDAJOO_35527_2	GKKCKVGKMSKVGKMGKVRRKAG	CDP	0.772	Hemo	0.673
M39	OCIDAJOO_35582_4	AAPIQVPKAVSRKPAPTAAPTAAPMMTSRPRPYQNGLGR	CLP	0.574	Hemo	0.574
M39	OCIDAJOO_35879_56	WIFSIKNAEGVKVTSKSGKIDRALSIKVGITAKATWFKGNECWQ	CDP	0.594	Hemo	0.644
M39	OCIDAJOO_35918_5	LLLLHIYIYFTLLRFYCYLINRNGVFVHSNAKIKLVTF	CDP	0.614	Hemo	0.891
M39	OCIDAJOO_36226_3	YSFPFSFVYTRRAFRTTSVLQVFNNCICAARM	CDP	0.525	Hemo	0.535
M39	OCIDAJOO_36576_1	IFLFEKIDHISFFLYRVPESVPRIPVHFIGMIYCLKAVKMQKI	CDP	0.653	Hemo	0.782
M39	OCIDAJOO_36810_11	LLSRLLVAYTTKENVNIGYNKEGKGNCATAYIRVHRVG	CDP	0.515	NonHemo	0.475
M39	OCIDAJOO_36813_3	VVFEPVVKQPMTAMMNARAARTVAAMRRWRRRFSSGAMM	CLP	0.693	Hemo	0.594
M39	OCIDAJOO_36813_4	RLNSWLNGRRGVSGVVAARAVAGGGTRGG	CLP	0.525	NonHemo	0.475
M39	OCIDAJOO_36931_1	LFLATMKRKTVFAIVGSVLGAIIVIITIVVVTVTVKEKKGKFQ	CLP	0.525	Hemo	0.881
M39	OCIDAJOO_37348_2	ALTIGKLAKLADVTIETIRYYQRKGLLTEPKKPVTGY	CLP	0.733	NonHemo	0.475
M39	OCIDAJOO_37467_2	TKLTQTRAAIKFEKNVAKKTKIIFKTNFS	CLP	0.505	Hemo	0.624
M39	OCIDAJOO_37665_2	VIIIPRVTMKEGILRRVVRVPFNPPTIIAMRSTTRRATISFMP	CLP	0.535	Hemo	0.574
M39	OCIDAJOO_38260_2	FGWKNNWLQKPIILHVIFWKAKTLNQAFFNIFKGIHRQNRA	CLP	0.525	Hemo	0.782
M39	OCIDAJOO_38434_1	FVVGDWIGVEEINTLLCTLHLHVADPNKLKNKNKIKLHFKVWI	CDP	0.594	NonHemo	0.337
M39	OCIDAJOO_38661_4	VAAGIGGRIEWSLRTMRAKVVFGMWQATHSLPGLFAG	CLP	0.515	Hemo	0.683
M39	OCIDAJOO_38693_4	LGIPKGTFMLEFIRDSPNPVMRKAYKKAVASKSVYKRGE	CLP	0.614	Hemo	0.584
M39	OCIDAJOO_38792_7	AKKITFLQKGQKIKIKKIKKINSGP	CLP	0.604	Hemo	0.931
M39	OCIDAJOO_38964_1	MIVKKLIDTRYWSIIHQEIKHIKNVGEIIKIDFF	CLP	0.505	NonHemo	0.406
M39	OCIDAJOO_39155_1	AGLPCIFRQIMPIFGKIGIVGILLHRAKNRFFLHRTIFFLENA	CDP	0.515	Hemo	0.921
M39	OCIDAJOO_39216_4	LGLWLVERGRGGVEVDSRVVGGGMSRLKGKIKY	CLP	0.614	NonHemo	0.356
M39	OCIDAJOO_39404_4	FMSLIMEKRPKSPANLSIRVVFPIGI	CLP	0.554	Hemo	0.752
M39	OCIDAJOO_39415_2	LYVIMFMRKTPDNLSTVVNFGLARL	CLP	0.673	Hemo	0.802
M39	OCIDAJOO_39699_7	GVCAFKKKAHAGIYALENQFDASPKYWGKKEKLV	CDP	0.614	NonHemo	0.475
M39	OCIDAJOO_39815_1	FAALARCLYKPVGVLPVARPRLKKGRVQAPMSPRSSAAAISLM	CDP	0.515	Hemo	0.812
M39	OCIDAJOO_39994_5	TYFSTNIKKVIKKKVDMIMYRPGSYI	CLP	0.574	Hemo	0.733
M39	OCIDAJOO_40186_1	RWKKKDNEAVLDARLAVLNNTLDRYFVPKKVKIPA	CLP	0.614	NonHemo	0.307
M39	OCIDAJOO_40414_4	ILLIKKGTIYSGKYECNILIDRSQNFYHKI	CDP	0.505	NonHemo	0.386
M39	OCIDAJOO_40696_6	LLIEGKKKNAGWAKRLERRHKTSLLIKEMLIIGGVNL	CLP	0.663	Hemo	0.653
M39	OCIDAJOO_40927_1	FFKFNKNSSFSFFPLSSGGKKLIKYIQHVVFSAFMNNN	CLP	0.559	Hemo	0.743
M39	OCIDAJOO_41164_5	FVAFKKILDILVVVRRDGSELIMAEKL	CLP	0.574	NonHemo	0.149
M39	OCIDAJOO_41190_1	GIERVRCDIGPYRFHGRVKAFVDAFKKSGVKL	CDP	0.663	Hemo	0.723
M39	OCIDAJOO_41375_4	RGGTGRRSRADEERCRPRPRAGGPPLIDLGCGGGGGGAGWRRSLPCC	CDP	0.505	NonHemo	0.297
M39	OCIDAJOO_41490_4	LLGMCAVIVSNDSGFFAEATLGYPTIGVRVAGERVRRKGRSARRK	CDP	0.584	Hemo	0.584
M39	OCIDAJOO_41686_3	CRVARKGDRVVAGNVRSRYGTAVRRPGVKEHGYP	CDP	0.581	Hemo	0.743
M39	OCIDAJOO_41881_4	ILLRKIPIEPMAKYIESTLPLKLVGVICATIY	CDP	0.594	NonHemo	0.337
M39	OCIDAJOO_41882_10	GSGRSNKGGSSFARKSALSFPVKPLWALTQ	CLP	0.624	Hemo	0.515
M39	OCIDAJOO_42237_1	VIGTLVTGTKKYFRINTKLAIMEVNNKQQWPALLYWLI	CLP	0.594	Hemo	0.921
M39	OCIDAJOO_42525_3	TIKFIKKYFLAAKPKITGMRHTGKKAVLAAGVP	CLP	0.535	Hemo	0.97
M39	OCIDAJOO_42819_2	GLLSSPRKLWSPGKVELVGKVETVGKVVRMGKAGTVVKVDIMAKGAV	CLP	0.584	Hemo	0.861
M39	OCIDAJOO_43104_2	VVVGRVKVEGGHAAGDALVVLETAIRGAKNNIV	CLP	0.594	NonHemo	0.267
M39	OCIDAJOO_43106_2	LLVVCVNLLLRVLPLVGLGHDRFVRFLVLAAVATTARDKL	CDP	0.653	Hemo	0.861
M39	OCIDAJOO_43239_3	REYHANSNPFKTQSQRGDKVFGFILFATKVGSSPKC	CDP	0.604	NonHemo	0.267
M39	OCIDAJOO_43532_6	RGERKVAVVVFVLALLKQALTREKKKEL	CLP	0.505	Hemo	0.653
M39	OCIDAJOO_43717_5	GAINAMKLPSNAIVDLHVKPLFKEKYNGKRGALNV	CLP	0.723	Hemo	0.604
M39	OCIDAJOO_43877_1	ILAAKLSKLFIMRTKTFPRATKYTTFVSYICLWNLIRALM	CDP	0.584	Hemo	0.941
M39	OCIDAJOO_43921_5	FVLGLSLLAVFLRKVTRTVKDGRMPIELNPFI	CLP	0.564	Hemo	0.752
M39	OCIDAJOO_43928_5	VLLRGNVLDVTVRGASGLRCRRHWVGLRIRLGH	CDP	0.683	Hemo	0.842
M39	OCIDAJOO_44462_3	GKWCLLNNGVIKLNYNLKRSLSKKRNNKRFVKQNMVM	CDP	0.564	Hemo	0.842
M39	OCIDAJOO_45018_3	YSYYNGQVATTSKMCTKYAGSMHKVCIYTLKIGRNGWQ	CDP	0.535	Hemo	0.525
M39	OCIDAJOO_45415_4	AGAVLAALPTLLVYVILGRYSIRGLLAGSVKG	CLP	0.525	Hemo	0.861
M39	OCIDAJOO_45621_1	ILAKNATIKLLRKLVVSPRELSMPLAVMP	CLP	0.604	Hemo	0.871
M39	OCIDAJOO_45916_4	AVGAFFDIKKGLDVHALVSALKTRTALINASP	CLP	0.723	Hemo	0.554
M39	OCIDAJOO_46198_4	AAMLAGLRRLTKHDPVNRTQLHDVIAAKVIAADGWTVG	CLP	0.525	NonHemo	0.317
M39	OCIDAJOO_46265_4	FVIVMRLLIRIIYVS	CLP	0.871	Hemo	0.98
M39	OCIDAJOO_46451_2	TLLKKPQITQITQIFTRLKLVKIRAIRGFFQ	CLP	0.743	Hemo	0.772
M39	OCIDAJOO_46724_4	TNFIIRVTGKIRSGKSIAPKWIKRIKY	CLP	0.502	Hemo	0.881
M39	OCIDAJOO_46759_9	RRTFSKQSNKDDFVSLNFKNFSFKYIMGNYVSVPGASPGTTPEGPKPKSK	CLP	0.525	NonHemo	0.287
M39	OCIDAJOO_46851_1	KKHPGVAKMVYFSTMFINQCCFSLFFLGKKMLHIPP	CDP	0.505	Hemo	0.653
M39	OCIDAJOO_46962_2	VEKELRWLARNVFEWVVGKEKKQKTAFKGWYRGIPFLSLSL	CLP	0.604	Hemo	0.673
M39	OCIDAJOO_47106_1	VVGQTGVLGRTAQLNVAVDLSHTLVIAANRYQRMVELTALAIIPKP	CLP	0.505	Hemo	0.653
M39	OCIDAJOO_47130_1	LILKQHYNLLDDAFFSAYFHLIRIIYIRSKMIFFCTK	CDP	0.653	Hemo	0.644
M39	OCIDAJOO_47160_8	ALVSQWQEEIKVMIKLVLGIPKNIGHHL	CLP	0.653	NonHemo	0.238
M39	OCIDAJOO_47405_1	ALFGQKKKHFLLFLRKLKKHFMPFLTTSNFEL	CLP	0.703	Hemo	1
M39	OCIDAJOO_47833_8	VAAHIKKTPLKGPTAKKVASPAKTPMLTDSAERLFIIISP	CLP	0.644	Hemo	0.723
M39	OCIDAJOO_48687_1	SVMFRAKKGALKFDVGATLRQTY	CLP	0.535	NonHemo	0.446
M39	OCIDAJOO_48935_2	AVVVVDGVDVVVLQRTIGYCYCCCWSSRRRGRQMREGRAEK	CDP	0.505	NonHemo	0.208
M39	OCIDAJOO_49254_3	GHSHSPGTAVAGQLGVGGAYS	CLP	0.545	NonHemo	0.436
M39	OCIDAJOO_49374_1	IINDITLYLIYFIYYQLHKLYVYK	CLP	0.683	NonHemo	0.287
M39	OCIDAJOO_49382_8	SWILFSLRIYFIPTGKLFHLHTKKYLKLSFLRKSFWVTEE	CLP	0.505	Hemo	0.644
M39	OCIDAJOO_49582_2	CFLIFIKFINLICIKFGYFCAAVVTISSKCERFIKLGYPKEKPVFES	CDP	0.505	Hemo	0.743
M39	OCIDAJOO_49602_1	YSLKHKHFVLLAKNWNHAKLFFGNTAI	CLP	0.545	Hemo	0.832
M39	OCIDAJOO_49662_2	AVLVHLKAQLAAVGYSHDKQKNGSFEKKPFRGNF	CLP	0.554	Hemo	0.525
M39	OCIDAJOO_49664_1	LFKKIQTGIPEKKQLMDYILYRNIVY	CLP	0.584	NonHemo	0.347
M39	OCIDAJOO_49708_4	VIISVVTHPEAFVKTAKYSPAHKPVAGLPKIPVDKPVVLSNHSKT	CLP	0.535	Hemo	0.703
M39	OCIDAJOO_49821_2	SIFKIKIIFFIYRKFGANSRFIWPN	CLP	0.752	Hemo	0.921
M39	OCIDAJOO_49883_11	AAILKHKYLATMYVLLFNALVFKGILFYLNKLYFN	CLP	0.574	Hemo	0.881
M39	OCIDAJOO_50147_2	QQGKGYKNKVEAAEFGNGVRPSSGSSFRPAYNPLMGGGGAGYRPERRNAGGRGGG	CLP	0.564	NonHemo	0.356
M39	OCIDAJOO_50154_4	VLMGHQMVDAKMGIMQSMKKRFARV	CLP	0.663	Hemo	0.683
M39	OCIDAJOO_50825_13	LIVEFAKWIKKIILKLYYIFKKRRKPKPRKTYP	CLP	0.842	Hemo	0.98
M39	OCIDAJOO_50843_2	VAKGIDCLLKALAPSPLMATAGRAVG	CDP	0.515	Hemo	0.644
M39	OCIDAJOO_50985_4	ALTFETVTMRGRRFLLYINDIFKKRKASR	CLP	0.525	Hemo	0.772
M39	OCIDAJOO_51602_2	VATAVSEKALLVLLHPHFTLTKKWQLLKEI	CLP	0.545	Hemo	0.584
M39	OCIDAJOO_51774_1	YWIPLKLVVSGKGGGVMNFKSYRIWREISSAWLH	CLP	0.713	Hemo	0.891
M39	OCIDAJOO_51971_1	LARILIRAVVALLIWDCVAGYGKKFYLTN	CDP	0.545	Hemo	0.861
M39	OCIDAJOO_52332_1	KGKGFWDDGLAGRAENIIHGYKIIKKKKNPF	CLP	0.574	Hemo	0.604
M39	OCIDAJOO_52542_2	WCIIVKLKPVANKNLFTNQINNNIGSFDPISNM	CDP	0.564	Hemo	0.545
M39	OCIDAJOO_52744_1	LTNGSLKLIKFKKINVLYFAKKLISNNIRPIVINQTNVYSGKN	CLP	0.515	Hemo	0.723
M39	OCIDAJOO_52884_1	VVALMKQAKQVIGLIFSLMEQQLKQTHY	CLP	0.653	Hemo	0.545
M39	OCIDAJOO_53061_3	VLIIISIHEVATAKYEVQSTIRFGGRKFHAKEV	CLP	0.525	NonHemo	0.198
M39	OCIDAJOO_53130_2	AATAAAHHVRHGDCPPRLSALQGQQGERVRIRVKVSFKG	CDP	0.614	Hemo	0.584
M39	OCIDAJOO_53435_3	LGVVRESVEIVVIALKKKNM	CLP	0.564	NonHemo	0.366
M39	OCIDAJOO_53939_1	GARAGRGARILKEHGYQKVYAVGMREYKAKGYPLIYPKLAD	CLP	0.594	Hemo	0.653
M39	OCIDAJOO_54168_3	AGGPEDIGAGVREQGKRGPELRWDMVLKGNSQCKKKKCK	CDP	0.535	NonHemo	0.238
M39	OCIDAJOO_54340_3	ILLFEVYFVNNQLDFKESMTLFHKNKKKKAKDVNYFHWPKKT	CLP	0.535	Hemo	0.525
M39	OCIDAJOO_55017_5	YGVKLTYSSKFLNFYRPKGLIMAG	CLP	0.525	Hemo	0.832
M39	OCIDAJOO_55382_2	LWKMVDLKETYAVDLGKRFGRTKGKVVLSD	CLP	0.604	NonHemo	0.218
M39	OCIDAJOO_55484_3	YIAKYGVKNVFIPDFLLKELTAKSQVNIRLS	CLP	0.515	Hemo	0.525
M39	OCIDAJOO_55582_8	VIRLSKNRRMRGHASSGHGRVGKHSGGRGKAGGLLYR	CLP	0.604	Hemo	0.782
M39	OCIDAJOO_55670_4	FGSIIVCLTYYLKRHRWTYIKARKLVYAPRKYD	CDP	0.594	Hemo	0.851
M39	OCIDAJOO_55995_1	VMVINGNGNGKVMVMVLR	CLP	0.505	Hemo	0.743
M39	OCIDAJOO_56673_6	LVLQFAEKAADRGSPGIRIRKVEVVNIARGRGPHGHGRVGNDY	CLP	0.584	Hemo	0.505
M39	OCIDAJOO_57411_1	IVNAANGKLKHGGGVAAAIARAAGPKLTDESMQYVQKHGIIPTG	CLP	0.614	Hemo	0.683
M39	OCIDAJOO_57562_2	DRDRLKKVSIAAGIFTGAFGLYYLFRKFTKKSV	CLP	0.535	Hemo	0.644
M39	OCIDAJOO_57773_3	CSFFKQGGRVCTDLIVGVHFMYIKVIKTLSVK	CDP	0.614	Hemo	0.901
M39	OCIDAJOO_58376_1	VVLKKVIAWNKFLKRNSKAELLLFTPFSP	CLP	0.733	Hemo	0.842
M39	OCIDAJOO_58793_2	LIFNFTKGVKGGYRNFAVQVSETGKFDKIIIKKRKSDITKHFI	CLP	0.594	Hemo	0.812
M39	OCIDAJOO_59196_4	TFFFIFLKGWKLGKRKKELNTPTANGYMMFIMVFH	CLP	0.584	Hemo	0.911
M39	OCIDAJOO_59355_5	FGRGRGLRKGICTSKQCVCPNCGYTMEVGAGKPCKTVKCPKCGSPMMRGW	CDP	0.733	Hemo	0.733
M39	OCIDAJOO_59593_6	ARLKTGKRPFAVFVYICMYMKVRGGHSLTQLLRLTTRL	CDP	0.624	Hemo	0.733
M39	OCIDAJOO_59732_2	LVSLALIGPKLMKKKLSTIDPTVRMNVKLLILVI	CLP	0.594	Hemo	0.921
M39	OCIDAJOO_59960_6	VVELVLLVRAIGGRALLGALLRLS	CLP	0.505	Hemo	0.832
M39	OCIDAJOO_60558_5	AAKTDGGGVKKERGLAKSAKISYRGFKGHG	CLP	0.653	Hemo	0.752
M39	OCIDAJOO_60632_5	FVLGTRTCFITYVQHFTRTYLL	CDP	0.733	Hemo	0.634
M39	OCIDAJOO_60632_7	SIFHKISFLKNAMLEILRVPYFMPFKKTKKNLYT	CLP	0.634	Hemo	0.782
M39	OCIDAJOO_61214_8	KVCGIFVQMKKVRNIVNVVFIFLNYK	CDP	0.564	Hemo	0.891
M39	OCIDAJOO_61342_2	YIYNVHAALLKAVKAKRTGNDGLEVA	CLP	0.574	NonHemo	0.366
M39	OCIDAJOO_61494_2	WLVYKGTQFELVVQYFREGFSRGRNIPPKKVIVFSATVK	CLP	0.723	Hemo	0.743
M39	OCIDAJOO_61706_1	IVRVKLNDNEIKNLFGNYRMCHAFRP	CDP	0.564	NonHemo	0.257
M39	OCIDAJOO_62520_3	AAFGSHTGKLILENEWGGKRKAAVCRGIKKYDFVV	CDP	0.713	Hemo	0.505
M39	OCIDAJOO_62573_14	MVISNYLTVFSLYKKIVIKKALLIKTRKIAQTPMLKN	CLP	0.545	Hemo	0.812
M39	OCIDAJOO_62645_3	FKMKILFYAKNIRLFYAKNIRLVYAKKY	CLP	0.535	Hemo	0.941
M39	OCIDAJOO_62763_2	VGVVVGHNMMRCMGLVHWFVDRLMDWLVMRLMGLVVKMSLS	CDP	0.525	Hemo	0.713
M39	OCIDAJOO_62865_1	ATGYTGMGGPSSTKVIKKIGKYECYEVIGKGSFG	CDP	0.594	Hemo	0.762
M39	OCIDAJOO_63196_2	GGGGEGFLGTNRSQFVFYPFKSPVGKIGRKTLVCDDIK	CDP	0.545	NonHemo	0.347
M39	OCIDAJOO_63306_4	IMQEMKLKPKMGIKCLVVTVPTIYKVHKK	CDP	0.584	Hemo	0.911
M39	OCIDAJOO_63415_3	YIALFSQKKTFFFAVFEKIKNKHFLPFLNNLNFELC	CDP	0.515	Hemo	0.594
M39	OCIDAJOO_63529_3	VGKDFVRAYYTAIQVIRQLIKYISE	CLP	0.525	NonHemo	0.406
M39	OCIDAJOO_63979_5	FALLISKLGINIYKLVKCIKIYIVVLTYFQNSC	CDP	0.723	Hemo	0.96
M39	OCIDAJOO_64369_4	ITIQIIRKSLRTYAIKKKVYFLGSGFQNKTRLLKQF	CLP	0.554	Hemo	0.723
M39	OCIDAJOO_64697_8	VVVPFCKLIYVHFVYDTIAYSFNTKKVIENKFSIAIRKVL	CDP	0.535	Hemo	0.881
M39	OCIDAJOO_65148_4	AGRNARKGGIIQQVARYQLERSLASGPGYSSKGKGTRARI	CLP	0.545	Hemo	0.614
M39	OCIDAJOO_65470_1	GGCLYVHELVQIKEGEKLLRGGEKRMKNIPPKKAKIGGGRWM	CDP	0.564	Hemo	0.673
M39	OCIDAJOO_65501_1	ISTGIKAYGARILTLVTTGKVAKSALKAAE	CLP	0.802	Hemo	0.98
M39	OCIDAJOO_65694_4	VAAMAYLAYVVFASMPERKEKGMLHYLINIIF	CLP	0.505	NonHemo	0.208
M39	OCIDAJOO_66053_8	VFSLNSIFNAFIGKKTNRKTKNRKKIYFFKKLHLKA	CLP	0.584	Hemo	0.861
M39	OCIDAJOO_66156_2	FIYVKIIRGNMLEKSIVKIDIKSNSK	CLP	0.505	NonHemo	0.495
M39	OCIDAJOO_66608_1	VANDKNPASAKPAPPPPVKKVIVHSGKGKK	CLP	0.693	Hemo	0.713
M39	OCIDAJOO_66749_4	LYLTRFKGMNGPNILRIFKGNKIAL	CLP	0.802	Hemo	0.832
M39	OCIDAJOO_66853_6	YYVCEVRCLCCGWGRIAVYKDGVKFFECPKCNKMCGRRK	CDP	0.525	NonHemo	0.386
M39	OCIDAJOO_66924_3	GFPRGRLLLVSVVATKGGGKGLVHAVGLKDKRGI	CLP	0.515	Hemo	0.861
M39	OCIDAJOO_67228_2	LLFLRQRSDFKIAWKWLKHKQTVNFGAQ	CLP	0.624	Hemo	0.663
M39	OCIDAJOO_67362_2	FGVGDWIGVGEINTLLCTLHLHVADPNKLKNKQKHIIGSHF	CDP	0.505	NonHemo	0.287
M39	OCIDAJOO_67531_10	QGRGRFGFGPGGECYCPNCGYKEPHQAGVPCFTRKCPRCGAPLARLR	CDP	0.901	Hemo	0.564
M39	OCIDAJOO_67624_3	GFLRITRGLAPTLGFAGKVGETRELHRYNAVHWFLP	CLP	0.733	Hemo	0.644
M39	OCIDAJOO_67791_5	LLAFWNGLKIELQVDIYRKAYYYTKIKLKLNNART	CLP	0.703	Hemo	0.624
M39	OCIDAJOO_68444_1	SFFYPIFFRILAIFWNKGILEKRNKLIKKAVAR	CLP	0.624	Hemo	0.802
M39	OCIDAJOO_68551_3	KCGLNNKNPSKIYEMSSKSKPGAKIYYIN	CDP	0.574	NonHemo	0.475
M39	OCIDAJOO_68708_1	AAMMAHRRVCFTLMMSLGLVLEKPVG	CDP	0.564	Hemo	0.634
M39	OCIDAJOO_69151_2	IAALHMDAFKKIKLLPHYIIRTSYCINIMCI	CDP	0.772	Hemo	0.634
M39	OCIDAJOO_69325_1	VSVKKECSNLTSRNLVIALISVLLHVGLVISKT	CDP	0.614	Hemo	0.762
M39	OCIDAJOO_69944_4	FYTELDLIFFKKLKIVAQLKNIID	CLP	0.554	NonHemo	0.188
M39	OCIDAJOO_70111_4	PLKPAQCGYLKAGFNRKKGP	CDP	0.614	Hemo	0.752
M39	OCIDAJOO_70138_10	IGWERSRKKIASEMKKEGGKKEIVLPFWIR	CLP	0.564	NonHemo	0.475
M39	OCIDAJOO_70278_1	FLLKNLFANGKISKKWGEKNLFGVIFFTKLNFSLTSFIRLYIFRKYEQFVKAN	CLP	0.644	Hemo	0.842
M39	OCIDAJOO_70685_2	LFMIEQQKYRINGSWLFNTLLEPQKKVIPKGKKKFF	CLP	0.723	Hemo	0.762
M39	OCIDAJOO_72072_1	AAGQFGATGMVVKGIFERDLDLAVTKIIKVHV	CLP	0.762	NonHemo	0.188
M39	OCIDAJOO_72104_1	LLIDAILMFLNIAFFARKEAKVLLLLYSRIII	CLP	0.574	Hemo	0.505
M39	OCIDAJOO_72413_4	ICNLVNICIKSIRLVVDKTNCFSLIIIMDIKKSIKYRI	CDP	0.554	Hemo	0.941
M39	OCIDAJOO_72504_2	MLGNKSLGVERIYKKVSGKTALVLGQFFVLKIKF	CLP	0.752	Hemo	0.96
M39	OCIDAJOO_72686_2	MAFKGSMQFGRARAAKIYAINKWKLFVSTETLI	CLP	0.574	Hemo	0.851
M39	OCIDAJOO_72831_2	ILAAKIAVVIISHSSHGLKTNVLLDVRRYGILIINYLDFF	CLP	0.624	Hemo	0.723
M39	OCIDAJOO_72842_1	LWKMVDLKETYAVDSGKRFGRTKGKVVLSD	CLP	0.525	NonHemo	0.129
M39	OCIDAJOO_72961_4	LAFTGDFICNAILPEYIGLGKAVSRGFGTIIKKK	CDP	0.713	Hemo	0.871
M39	OCIDAJOO_72976_6	GVLERGREVLNKAKRGESFKLKNNG	CLP	0.545	Hemo	0.505
M39	OCIDAJOO_73013_11	LIYVKSLLNKFDQKFNFIVIALSYFIQISMYRNI	CLP	0.505	Hemo	0.851
M39	OCIDAJOO_73028_1	VVAMEVVFAKELIKLGLI	CLP	0.515	NonHemo	0.376
M39	OCIDAJOO_73058_1	SGALKKRLGLTITSEKVAERGRVYRIAS	CLP	0.545	NonHemo	0.366
M39	OCIDAJOO_73471_4	IIYYIISRKKEKLFLLAYFK	CLP	0.584	Hemo	0.703
M39	OCIDAJOO_73610_3	EGSNYSVIPIFQFYKWFMKQYFFNFVPNKFSFSFPTEIENQAK	CLP	0.515	NonHemo	0.158
M39	OCIDAJOO_73770_1	ALVVLTLAVGGQELLFRKKVFIKLINIR	CLP	0.505	Hemo	0.782
M39	OCIDAJOO_73877_3	LWTYDIVNILIGYKLLIKYPNNSMK	CLP	0.525	Hemo	0.644
M39	OCIDAJOO_73934_17	GRIKGKINFKYNKNINKIFIVFLKKF	CLP	0.842	Hemo	0.98
M39	OCIDAJOO_73975_5	YIYVYIVNYTLYKKNKFKILWPKYQYYLLFAIIKPI	CLP	0.574	Hemo	0.842
M39	OCIDAJOO_74890_3	AWGIKKGVLTTKLLEVSKKIDEILRRLEKVEADVKF	CLP	0.673	NonHemo	0.396
M39	OCIDAJOO_75381_1	AIAPCERQRLKEIANLQKMLCFKQTLKGVIICIL	CDP	0.673	Hemo	0.703
M39	OCIDAJOO_75386_3	ACLGCCSLAPVVMINGTTHGKLDAPKTRRLMKKVQREEKKKLS	CDP	0.584	Hemo	0.713
M39	OCIDAJOO_75580_2	LLFLKTLMISLSGFNTLTFLNKVVIVLSDKYIYLSGWHK	CLP	0.564	Hemo	0.871
M39	OCIDAJOO_75622_1	RIHAIHGLNRTHKLNVPITGLVTVNY	CLP	0.535	Hemo	0.594
M39	OCIDAJOO_75630_5	FFIFIILTHESESKKVKKHTLKNIGSI	CLP	0.535	NonHemo	0.485
M39	OCIDAJOO_75665_2	VLITVALFDGIDQLYKTALGQRNKCPNAVKTIAL	CDP	0.564	NonHemo	0.465
M39	OCIDAJOO_75990_1	FLFLSKHLAAIRQKRQILLQKKALFIYQFKLRRVV	CLP	0.515	Hemo	0.881
M39	OCIDAJOO_76071_5	YIIFINKTVKKCLVSLKIKSRHLMKV	CDP	0.653	Hemo	0.96
M39	OCIDAJOO_76329_12	LGVLWGQQVAELASRCLPVAAVRVGEVSKKKKRQSNLNGILIFTY	CDP	0.505	Hemo	0.762
M39	OCIDAJOO_76422_4	AVMRYRRAQSYVSPSSLEIKWIAKTAPPPYRARARVH	CLP	0.545	Hemo	0.594
M39	OCIDAJOO_76471_1	IAIKVAFVLDGPDGLGRRLYTFYVYKGSGCVSDLKK	CDP	0.604	Hemo	0.525
M39	OCIDAJOO_76785_1	GILAMQIFVSNLFVSFVYSAGVKEAKKTKKQEMTQRDIIYGSGK	CLP	0.505	Hemo	0.554
M39	OCIDAJOO_76926_8	GKQFNAIQNKQLRIRSKRKSTEENA	CLP	0.535	NonHemo	0.248
M39	OCIDAJOO_77209_2	AWVEVKWTRRNGSAPQRYYRYLRWRQWNGKRWVKRSRYLGLA	CLP	0.574	Hemo	0.95
M39	OCIDAJOO_78012_1	SIKGFKYTQKETYVLLILYKLIL	CLP	0.604	Hemo	0.683
M39	OCIDAJOO_78055_2	ERIKVMKIKPGLRSFFRHIKLHSYALFKEIIIVLSALI	CLP	0.535	Hemo	0.851
M39	OCIDAJOO_78251_8	RTVTFDTTTRTMFVGTAHAGCAFRVHTNGTKIS	CDP	0.525	NonHemo	0.376
M39	OCIDAJOO_78544_6	LALFCILGVALGRIDVIADGHKEKAIKAGKLSPFW	CDP	0.515	NonHemo	0.347
M39	OCIDAJOO_78918_1	LIDKKKGIYSALCDRTLKVGVSFSKGAKKNLGCYFGNYFLMY	CDP	0.614	Hemo	0.812
M39	OCIDAJOO_79056_7	VINLLLEYHIRIKAIMKISLIRA	CLP	0.693	Hemo	0.842
M39	OCIDAJOO_79072_2	RTLDPNEIKMNSFWRKNTKTLYYYYMIFYKSSNIYLDQNFHYP	CLP	0.634	NonHemo	0.297
M39	OCIDAJOO_79732_2	GRRRRNEIIRAARDTNLKDMFAL	CLP	0.515	NonHemo	0.416
M39	OCIDAJOO_79828_1	TLLKKPQITQITQIFTRLKLVKIRAIRGFFQ	CLP	0.743	Hemo	0.772
M39	OCIDAJOO_79941_1	GGKIQKSSFWKWSKIWMGQKIALNFGKLWYFRKFSDNFKNGLV	CLP	0.644	Hemo	0.772
M39	OCIDAJOO_79999_1	TLFLFSPVFIIRIMYFYRRKIRIAGVLSFFHMHSHVLMS	CLP	0.554	Hemo	0.901
M39	OCIDAJOO_80015_3	WLFKKGKKNIKYSAYVLKISKKKQFN	CLP	0.683	Hemo	0.96
M39	OCIDAJOO_80028_3	ICPKIKTLFTLFELLLLLLKIQEKEEKWAK	CDP	0.515	NonHemo	0.228
M39	OCIDAJOO_80272_2	FWTAIKSGLSFKNNFKYFRFFLDLIKYFTSFAL	CLP	0.683	Hemo	0.861
[truncated: 170 more rows]
